# Supplementary material for: Formation of the Vasculogenic Mimicry Phenotype in Melanoma Mel Z Cells Is Coupled with Changes in Inter-Chromosomal Contacts of Developmental Genes with rDNA Clusters
Source: Int J Mol Sci. 2025 Aug 21;26(16):8085. doi: 10.3390/ijms26168085 (PMC12386866; doi:10.3390/ijms26168085)
Supplement: Supplementary file 1 [file ijms-26-08085-s001.zip]

Archive with 3 entries (3 files):
- Supplemental Information 1-8--2025.pdf
- Table S1.xls
- Table S6.xlsx
