# Supplementary material for: Formation of the Vasculogenic Mimicry Phenotype in Melanoma Mel Z Cells Is Coupled with Changes in Inter-Chromosomal Contacts of Developmental Genes with rDNA Clusters
Source: Int J Mol Sci. 2025 Aug 21;26(16):8085. doi: 10.3390/ijms26168085 (PMC12386866; doi:10.3390/ijms26168085)
Supplement: Supplementary file 1 [file ijms-26-08085-s001.zip › Table S1.xls]

## Sheet: TMM normalized
Geneid	GeneName	Chr	Start	End	Strand	Length	Plastic.rep1	Plastic.rep2	Matrigel.rep1	Matrigel.rep2	MeanCounts	Plastic.rep1.TMM	Plastic.rep2.TMM	Plastic.Mean.TMM	Matrigel.rep1.TMM	Matrigel.rep2.TMM	Matrigel.Mean.TMM	MeanTMMs	MelZ.P.TPM	MelZ.M.TPM
ENSG00000105738	SIPA1L3	chr19	37907208	38208369	+	301162	12542.5	11698.5	4	3	6062	9777.95	9632.1	9705.02	3.32792	2.55254	2.94023	4853.98	7.085	7.03
ENSG00000274917	RNA5-8SN5	chrGL000220	112025	112177	+	153	7089.5	6953.83	2878.5	2917.5	4959.83	5526.87	5725.52	5626.19	2394.86	2482.34	2438.6	4032.4	166.855	199.345
ENSG00000273730	5_8S_rRNA	chrGL000220	155997	156149	+	153	7114	6870.5	2836	2679.5	4875	5545.97	5656.91	5601.44	2359.5	2279.84	2319.67	3960.55	166.855	199.345
ENSG00000226994	AC012593.1	chr2	34799850	35185689	+	385840	7982.5	7223	2	1	3802.12	6223.04	5947.14	6085.09	1.66396	0.850846	1.2574	3043.17	0	0
ENSG00000158321	AUTS2	chr7	69598296	70793506	+	1195211	5004	4624	2490	2378	3624	3901.05	3807.22	3854.13	2071.63	2023.31	2047.47	2950.8	9.195	26.015
ENSG00000085377	PREP	chr6	105273218	105454062	-	180845	7405.5	6815	149	134	3625.88	5773.22	5611.21	5692.21	123.965	114.013	118.989	2905.6	37.475	28.915
ENSG00000128731	HERC2	chr15	28111040	28322179	-	211140	7473.5	6694	78	72	3579.38	5826.23	5511.58	5668.91	64.8945	61.2609	63.0777	2865.99	60.1	53.955
ENSG00000204740	MALRD1	chr10	19048801	19790401	+	741601	7338	6644.5	148	168	3574.62	5720.6	5470.83	5595.71	123.133	142.942	133.038	2864.37	0	0
ENSG00000277282	IGHV1OR21-1	chr21	10649400	10649835	-	436	7553	6699	0	0	3563	5888.21	5515.7	5701.95	0	0	0	2850.98	0	0
ENSG00000287404	ENSG00000287404	chr6	21233168	21271132	-	37965	5168.5	4631	2080	1956	3458.88	4029.29	3812.99	3921.14	1730.52	1664.25	1697.39	2809.26	0	0
ENSG00000279501	CR392039.3	chr21	8996496	9018670	-	22175	5750.83	5688.33	896	880	3303.79	4483.26	4683.55	4583.41	745.455	748.744	747.099	2665.25	0	0
ENSG00000229618	AC011287.1	chr7	12726152	13751920	+	1025769	6424	5630	352	276.33	3170.58	5008.06	4635.53	4821.79	292.857	235.114	263.986	2542.89	0	0.045
ENSG00000105855	ITGB8	chr7	20330702	20415754	+	85053	6165	5833.5	312	339	3162.38	4806.14	4803.08	4804.61	259.578	288.437	274.007	2539.31	7.935	7.36
ENSG00000174469	CNTNAP2	chr7	146116002	148420998	+	2304997	3419.5	3160	2995.5	2742	3079.25	2665.79	2601.82	2633.81	2492.2	2333.02	2412.61	2523.21	0.04	0
ENSG00000249857	AC027338.2	chr5	82940458	82940983	-	526	6405	6036	3	1	3111.25	4993.24	4969.81	4981.53	2.49594	0.850846	1.67339	2491.6	0	0
ENSG00000135801	TAF5L	chr1	229593134	229626122	-	32989	1	3	6005	5563.5	2893.12	0.779585	2.47008	1.62484	4996.04	4733.68	4864.86	2433.24	11.005	11.32
ENSG00000171587	DSCAM	chr21	40010999	40847158	-	836160	4671.83	4209.5	1585.5	1514.5	2995.33	3642.09	3465.94	3554.02	1319.11	1288.61	1303.86	2428.94	0	0
ENSG00000104447	TRPS1	chr8	115408496	115809673	-	401178	2009	1798.33	4075	3776	2914.58	1566.19	1480.68	1523.43	3390.32	3212.79	3301.56	2412.49	0.965	4.605
ENSG00000258028	LOC107984685	chr14	28936889	29372406	+	435518	4488.67	4202.67	1551	1446.5	2922.21	3499.3	3460.32	3479.81	1290.4	1230.75	1260.57	2370.19	0	0
ENSG00000258732	AC025884.1	chr15	22278971	22282872	+	3902	5809.5	5464	2	1	2819.12	4529	4498.85	4513.92	1.66396	0.850846	1.2574	2257.59	0	0
ENSG00000230876	LINC00486	chr2	32825359	32926693	+	101335	4142.92	4563.5	1237	1070.83	2753.56	3229.76	3757.41	3493.59	1029.16	911.111	970.135	2231.86	0	0
ENSG00000258279	LINC00592	chr12	52164115	52223813	+	59699	5893.5	5147	2	0	2760.62	4594.49	4237.84	4416.16	1.66396	0	0.831981	2208.5	0.19	0.08
ENSG00000224209	LINC00466	chr1	63159083	63317274	-	158192	5767	5133	5	6	2727.75	4495.87	4226.32	4361.09	4.1599	5.10507	4.63249	2182.86	0.33	0.12
ENSG00000114166	KAT2B	chr3	20040446	20154404	+	113959	5516.5	5192	7	2	2679.38	4300.58	4274.89	4287.74	5.82386	1.70169	3.76278	2145.75	15.655	34.965
ENSG00000107263	RAPGEF1	chr9	131576770	131740076	-	163307	6	3	5196	4953	2539.5	4.67751	2.47008	3.5738	4322.97	4214.24	4268.6	2136.09	11.375	31.185
ENSG00000185274	GALNT17	chr7	71132144	71713600	+	581457	141	153	4956	4910	2540	109.922	125.974	117.948	4123.3	4177.65	4150.47	2134.21	0.105	0
ENSG00000198648	STK39	chr2	167954020	168247595	-	293576	5554	5051	3	4	2653	4329.82	4158.8	4244.31	2.49594	3.40338	2.94966	2123.63	5.59	15.585
ENSG00000204381	LAYN	chr11	111540280	111561745	+	21466	5490	4981	2	0	2618.25	4279.92	4101.16	4190.54	1.66396	0	0.831981	2095.69	0	0
ENSG00000205174	LINC02903	chr7	108883975	108884587	-	613	5389	5057	3	1	2612.5	4201.19	4163.74	4182.46	2.49594	0.850846	1.67339	2092.07	0	0
ENSG00000235749	AL390860.1	chr1	247639630	247761255	+	121626	5419	4959	1	0	2594.75	4224.57	4083.05	4153.81	0.831981	0	0.41599	2077.11	0.03	0.04
ENSG00000196482	ESRRG	chr1	216503246	217137755	-	634510	3882	3401	1516	1413	2553	3026.35	2800.25	2913.3	1261.28	1202.24	1231.76	2072.53	0	0
ENSG00000254087	LYN	chr8	55879835	56014169	+	134335	5288	4797	2	1	2522	4122.45	3949.67	4036.06	1.66396	0.850846	1.2574	2018.66	16.26	10.925
ENSG00000275016	AC015574.1	chr15	95638316	95826499	+	188184	5299	4665.5	6	2	2493.12	4131.02	3841.39	3986.21	4.99188	1.70169	3.34679	1994.78	0	0
ENSG00000030419	IKZF2	chr2	212999691	213152427	-	152737	5296	4653	1	0	2487.5	4128.68	3831.1	3979.89	0.831981	0	0.41599	1990.15	0.09	0.82
ENSG00000149256	TENM4	chr11	78652829	79441030	-	788202	0	0	4868.5	4578	2361.62	0	0	0	4050.5	3895.17	3972.83	1986.42	0.065	0.085
ENSG00000232307	DAOA-AS1	chr13	105459055	105505681	-	46627	5190	4602	0	0	2448	4046.05	3789.11	3917.58	0	0	0	1958.79	0	0
ENSG00000166833	NAV2	chr11	19350724	20121601	+	770878	10	12	4724.5	4499.5	2311.5	7.79585	9.88034	8.8381	3930.69	3828.38	3879.54	1944.19	4.875	36.01
ENSG00000105889	STEAP1B	chr7	22419444	22727613	-	308170	4808	4354	258.5	243	2415.88	3748.25	3584.92	3666.58	215.067	206.755	210.911	1938.75	5.96	5.79
ENSG00000272602	ZNF595	chr4	53286	88208	+	34923	5023	4652	3	3	2420.25	3915.86	3830.28	3873.07	2.49594	2.55254	2.52424	1937.8	2.715	4.265
ENSG00000287334	ENSG00000287334	chr15	29664477	29669482	+	5006	4969.5	4584	1	2	2389.12	3874.15	3774.29	3824.22	0.831981	1.70169	1.26684	1912.74	0	0
ENSG00000116117	PARD3B	chr2	204545475	205620162	+	1074688	26	24.5	4769	4258	2269.38	20.2692	20.1724	20.2208	3967.72	3622.9	3795.31	1907.76	0.795	3.2
ENSG00000187391	MAGI2	chr7	78017055	79453667	-	1436613	3960.33	3697	915.33	866.33	2359.75	3087.42	3043.97	3065.69	761.537	737.113	749.325	1907.51	0.115	0.01
ENSG00000250349	AF241726.2	chrX	37349330	38687674	+	1338345	4888.83	4434	27.83	41.83	2348.12	3811.26	3650.79	3731.02	23.154	35.5909	29.3724	1880.2	0	0.54
ENSG00000275443	AC012409.2	chr15	95990582	96300990	+	310409	4139	4060.5	581	539	2329.88	3226.7	3343.26	3284.98	483.381	458.606	470.993	1877.99	0	0
ENSG00000268744	AC008758.4	chr19	12379189	12401274	-	22086	4841.83	4533	2	0.5	2344.33	3774.62	3732.3	3753.46	1.66396	0.425423	1.04469	1877.25	0	0
ENSG00000248406	AC008758.3	chr19	12379746	12383687	-	3942	4841.83	4533	2	0.5	2344.33	3774.62	3732.3	3753.46	1.66396	0.425423	1.04469	1877.25	0	0
ENSG00000038382	TRIO	chr5	14143342	14532128	+	388787	4868	4344.5	25	21.5	2314.75	3795.02	3577.09	3686.06	20.7995	18.2932	19.5463	1852.8	14.31	40.88
ENSG00000118217	ATF6	chr1	161766298	161977574	+	211277	1	1	4388	4345	2183.75	0.779585	0.823362	0.801474	3650.73	3696.92	3673.83	1837.31	18.295	24.705
ENSG00000132394	EEFSEC	chr3	128153481	128408646	+	255166	4816	4299	3	4	2280.5	3754.48	3539.63	3647.06	2.49594	3.40338	2.94966	1825	16.755	9.855
ENSG00000182185	RAD51B	chr14	67819779	68730218	+	910440	4393.83	4062	257	307	2254.96	3425.37	3344.49	3384.93	213.819	261.21	237.514	1811.22	5.34	8.44
ENSG00000153707	PTPRD	chr9	8314246	10613002	-	2298757	2177	2035.5	2333	2230	2193.88	1697.16	1675.95	1686.56	1941.01	1897.39	1919.2	1802.88	1.73	3.28
ENSG00000162631	NTNG1	chr1	107140007	107484923	+	344917	4745	4109	76	60	2247.5	3699.13	3383.19	3541.16	63.2305	51.0507	57.1406	1799.15	0	0.055
ENSG00000170959	DCDC1	chr11	30830369	31369810	-	539442	4539	4385	1.33	3.33	2232.16	3538.54	3610.44	3574.49	1.10653	2.83332	1.96992	1788.23	0.015	0.02
ENSG00000196730	DAPK1	chr9	87497228	87708634	+	211407	4458	4387.5	3	1	2212.38	3475.39	3612.5	3543.95	2.49594	0.850846	1.67339	1772.81	9.095	92.755
ENSG00000172752	COL6A5	chr3	130345516	130484846	+	139331	4539.5	4205	2	1	2186.88	3538.93	3462.24	3500.58	1.66396	0.850846	1.2574	1750.92	0	0
ENSG00000166446	CDYL2	chr16	80597907	80804598	-	206692	4355	4278	1	2	2159	3395.09	3522.34	3458.72	0.831981	1.70169	1.26684	1729.99	0.275	0.34
ENSG00000257522	LOC102724934	chr14	29210986	29392048	-	181063	4444.83	4161.83	0.5	0.5	2151.91	3465.12	3426.69	3445.91	0.41599	0.425423	0.420707	1723.16	0	0
ENSG00000131242	RAB11FIP4	chr17	31391675	31538211	+	146537	0	0	4161	4019	2045	0	0	0	3461.87	3419.55	3440.71	1720.35	11.985	10.02
ENSG00000060718	COL11A1	chr1	102876467	103108872	-	232406	4394	3990	1	1	2096.5	3425.5	3285.21	3355.36	0.831981	0.850846	0.841413	1678.1	0	0
ENSG00000173406	DAB1	chr1	56994778	58546734	-	1551957	2142	2074	1965	1831.5	2003.12	1669.87	1707.65	1688.76	1634.84	1558.32	1596.58	1642.67	0	0
ENSG00000078328	RBFOX1	chr16	5239802	7713340	+	2473539	1471	1469.5	2552.67	2431.5	1981.17	1146.77	1209.93	1178.35	2123.77	2068.83	2096.3	1637.33	0.28	0.385
ENSG00000012174	MBTPS2	chrX	21839617	21885423	+	45807	4289	3802.5	0	1	2023.12	3343.64	3130.83	3237.24	0	0.850846	0.425423	1618.83	6.775	15.01
ENSG00000165194	PCDH19	chrX	100291644	100410273	-	118630	4244	3841	2	1	2022	3308.56	3162.53	3235.55	1.66396	0.850846	1.2574	1618.4	0.165	0
ENSG00000147202	DIAPH2	chrX	96684712	97604997	+	920286	318	349	3505	3361.5	1883.38	247.908	287.353	267.631	2916.09	2860.12	2888.1	1577.87	2.925	9.87
ENSG00000234810	AL603840.1	chr1	55329288	56070513	+	741226	96	83	3709	3575.5	1865.88	74.8402	68.339	71.5896	3085.82	3042.2	3064.01	1567.8	0	0.015
ENSG00000049130	KITLG	chr12	88492793	88580851	-	88059	17	9	3796	3573.5	1848.88	13.253	7.41025	10.3316	3158.2	3040.5	3099.35	1554.84	7.46	6.11
ENSG00000225424	AL391869.1	chr10	129278251	129291722	+	13472	3995	3747	3	1	1936.5	3114.44	3085.14	3099.79	2.49594	0.850846	1.67339	1550.73	0	0
ENSG00000206384	COL6A6	chr3	130517177	130677044	+	159868	4113	3624	3.5	5.5	1936.5	3206.44	2983.86	3095.15	2.91193	4.67965	3.79579	1549.47	0	0.025
ENSG00000158528	PPP1R9A	chr7	94907202	95296415	+	389214	2820	2593.83	1102.5	1085	1900.33	2198.43	2135.66	2167.05	917.259	923.167	920.213	1543.63	0.055	0.175
ENSG00000160305	DIP2A	chr21	46458891	46570015	+	111125	59	36	3685	3550	1832.5	45.9955	29.641	37.8183	3065.85	3020.5	3043.17	1540.5	10.27	28.85
ENSG00000233575	AL358934.1	chr9	1328664	1328987	+	324	0	0	3726.5	3580.5	1826.75	0	0	0	3100.38	3046.45	3073.41	1536.71	0	0
ENSG00000198947	DMD	chrX	31097677	33339609	-	2241933	2768	2651.5	1089	1054	1890.62	2157.89	2183.14	2170.52	906.027	896.791	901.409	1535.96	4.35	7.845
ENSG00000183671	CMKLR2	chr2	206175316	206218047	-	42732	4042	3564.33	1.5	1.5	1902.33	3151.08	2934.73	3042.91	1.24797	1.27627	1.26212	1522.09	0	0.04
ENSG00000279220	CMKLR2-AS	chr2	206203543	206265326	+	61784	4042	3564.33	1.5	1.5	1902.33	3151.08	2934.73	3042.91	1.24797	1.27627	1.26212	1522.09	0	0.07
ENSG00000177694	NAALADL2	chr3	174438573	175810548	+	1371976	658.33	619	3069	2817	1790.83	513.225	509.661	511.443	2553.35	2396.83	2475.09	1493.27	0.775	2.365
ENSG00000289871	ENSG00000289871	chr6	121857813	121870910	+	13098	3868	3483	0	0	1837.75	3015.44	2867.77	2941.6	0	0	0	1470.8	0	0
ENSG00000250391	CRLF3P2	chr5	99948295	99949583	-	1289	3811	3522.5	1	1	1833.88	2971	2900.29	2935.65	0.831981	0.850846	0.841413	1468.24	0	0
ENSG00000178425	NT5DC1	chr6	116100851	116249497	+	148647	2	2	3652.5	3294.5	1737.75	1.55917	1.64672	1.60295	3038.81	2803.11	2920.96	1461.28	30.79	45.37
ENSG00000164741	DLC1	chr8	13083361	13604610	-	521250	3554.5	3413.5	153	144.5	1816.38	2771.04	2810.54	2790.79	127.293	122.947	125.12	1457.96	11.37	74.445
ENSG00000183117	CSMD1	chr8	2935353	4994972	-	2059620	2057	2016	1478	1427	1744.5	1603.61	1659.9	1631.75	1229.67	1214.16	1221.91	1426.83	0.06	0.285
ENSG00000048052	HDAC9	chr7	18086949	19002416	+	915468	1597.33	1435	1983.5	1910	1731.46	1245.26	1181.52	1213.39	1650.23	1625.12	1637.67	1425.53	4.93	18.745
ENSG00000239828	CCDC54-AS1	chr3	107272611	107421356	-	148746	3643.5	3441	10.5	8.5	1775.88	2840.42	2833.19	2836.8	8.7358	7.23219	7.98399	1422.39	0.115	0
ENSG00000232053	AC078845.1	chr7	136092913	136437785	+	344873	1024	993	2504	2327	1712	798.296	817.598	807.947	2083.28	1979.92	2031.6	1419.77	0.59	0.38
ENSG00000138483	CCDC54	chr3	107377439	107378635	+	1197	3643.5	3441	1.5	0.5	1771.62	2840.42	2833.19	2836.8	1.24797	0.425423	0.836697	1418.82	0	0
ENSG00000225105	LINC01076	chr13	25193107	25210295	-	17189	1	0	3487.33	3218.33	1676.66	0.779585	0	0.389793	2901.39	2738.3	2819.85	1410.12	0	0
ENSG00000230309	AL121718.1	chr6	77717036	78606036	-	889001	639.5	573	2812.5	2733.5	1689.62	498.545	471.786	485.166	2339.95	2325.79	2332.87	1409.02	0	0
ENSG00000118263	KLF7	chr2	207074137	207173856	-	99720	3603	3383.33	1	1	1747.08	2808.85	2785.7	2797.28	0.831981	0.850846	0.841413	1399.06	1.305	7.705
ENSG00000141279	NPEPPS	chr17	47522942	47624665	+	101724	1458	1329	2005	1991.33	1695.83	1136.64	1094.25	1115.44	1668.12	1694.31	1681.22	1398.33	51.27	82.24
ENSG00000157445	CACNA2D3	chr3	54122552	55074557	+	952006	3412	3009	243	244	1727	2659.95	2477.5	2568.72	202.171	207.606	204.889	1386.8	0.135	0.085
ENSG00000150672	DLG2	chr11	83455012	85628335	-	2173324	1304	1159	2102	2140	1676.25	1016.58	954.276	985.428	1748.82	1820.81	1784.82	1385.12	0.495	1.335
ENSG00000112706	IMPG1	chr6	75921114	76072678	-	151565	3672	3241	2	1	1729	2862.64	2668.52	2765.58	1.66396	0.850846	1.2574	1383.42	0.07	0.405
ENSG00000152208	GRID2	chr4	92303966	93810157	+	1506192	3555.5	3285	16	17	1718.38	2771.82	2704.74	2738.28	13.3117	14.4644	13.888	1376.08	0	0
ENSG00000236212	AC009262.1	chr7	34209465	34299012	+	89548	2646	2630	748	727	1687.75	2062.78	2165.44	2114.11	622.321	618.565	620.443	1367.28	0	0
ENSG00000185532	PRKG1	chr10	50990888	52298423	+	1307536	2726	2688	618	572	1651	2125.15	2213.2	2169.17	514.164	486.684	500.424	1334.8	0	0.085
ENSG00000286309	ENSG00000286309	chr20	59395496	59397109	-	1614	3469	3141.5	1	0	1652.88	2704.38	2586.59	2645.49	0.831981	0	0.41599	1322.95	0	0
ENSG00000253796	AC104248.1	chr8	108871128	109063417	-	192290	3448.5	3158	0	0	1651.62	2688.4	2600.18	2644.29	0	0	0	1322.14	0	0
ENSG00000110436	SLC1A2	chr11	35251205	35420063	-	168859	3	1	3208.5	3033.5	1561.5	2.33876	0.823362	1.58106	2669.41	2581.04	2625.22	1313.4	0.07	0.02
ENSG00000172260	NEGR1	chr1	71395943	72282539	-	886597	2404	2324	884	843.33	1613.83	1874.12	1913.49	1893.81	735.471	717.544	726.507	1310.16	0	0.035
ENSG00000041515	MYO16	chr13	108596152	109208005	+	611854	491	400	2736	2576.5	1550.88	382.776	329.345	356.061	2276.3	2192.2	2234.25	1295.16	0.18	0.225
ENSG00000140104	CLBA1	chr14	104985775	105010482	+	24708	3	3	3172	2930	1527	2.33876	2.47008	2.40442	2639.04	2492.98	2566.01	1284.21	7.73	8.83
ENSG00000271901	AL161716.1	chr13	34545929	34696612	-	150684	3319	3074	0	0	1598.25	2587.44	2531.01	2559.23	0	0	0	1279.61	0	0
ENSG00000116991	SIPA1L2	chr1	232397965	232630571	-	232607	8	4	3098	2943	1513.25	6.23668	3.29345	4.76507	2577.48	2504.04	2540.76	1272.76	9.43	17.835
ENSG00000140563	MCTP2	chr15	94231538	94483952	+	252415	1	2	3084.5	2923	1502.62	0.779585	1.64672	1.21315	2566.24	2487.02	2526.63	1263.92	2.465	26.355
ENSG00000287021	ENSG00000287021	chr4	127532828	127623803	-	90976	3378	2935	2	2	1579.25	2633.44	2416.57	2525	1.66396	1.70169	1.68283	1263.34	0	0
ENSG00000173473	SMARCC1	chr3	47585269	47782106	-	196838	3323	2979	0	0	1575.5	2590.56	2452.79	2521.68	0	0	0	1260.84	39.09	41.985
ENSG00000128833	MYO5C	chr15	52192322	52295804	-	103483	3259	3004	0	0	1565.75	2540.67	2473.38	2507.02	0	0	0	1253.51	0.055	0.035
ENSG00000292995	TPRXL	chr3	13937273	14082811	+	145539	3095	3113	2	1	1552.75	2412.82	2563.12	2487.97	1.66396	0.850846	1.2574	1244.61	0.19	0.94
ENSG00000159216	RUNX1	chr21	34787801	36004667	-	1216867	3148.5	2898.5	38	26	1527.75	2454.52	2386.51	2420.52	31.6153	22.122	26.8686	1223.69	7.94	5.82
ENSG00000244342	LINC00698	chr3	62950430	63125062	+	174633	3174	2921	0	0	1523.75	2474.4	2405.04	2439.72	0	0	0	1219.86	0.08	0.25
ENSG00000158966	CACHD1	chr1	64470129	64693058	+	222930	2970	2719	193	181	1515.75	2315.37	2238.72	2277.04	160.572	154.003	157.288	1217.17	2.95	10.82
ENSG00000168243	GNG4	chr1	235547685	235650754	-	103070	2	1	2885.5	2888	1444.12	1.55917	0.823362	1.19127	2400.68	2457.24	2428.96	1215.08	6.12	7.94
ENSG00000172264	MACROD2	chr20	13995369	16053197	+	2057829	2252.25	2119.75	821	789	1495.5	1755.82	1745.32	1750.57	683.056	671.317	677.187	1213.88	1.285	3.1
ENSG00000170044	ZPLD1	chr3	102099244	102479841	+	380598	2940	2607	238	255	1510	2291.98	2146.5	2219.24	198.011	216.966	207.488	1213.37	0	0
ENSG00000228412	LNC-LBCS	chr6	19323428	19839080	-	515653	4	4	2970	2770	1437	3.11834	3.29345	3.20589	2470.98	2356.84	2413.91	1208.56	1.29	1.325
ENSG00000132359	RAP1GAP2	chr17	2755705	3037741	+	282037	650	621	2348	2184	1450.75	506.731	511.308	509.019	1953.49	1858.25	1905.87	1207.44	0.09	0.365
ENSG00000087266	SH3BP2	chr4	2793023	2841291	+	48269	0	0	2986	2751.5	1434.38	0	0	0	2484.29	2341.1	2412.7	1206.35	21.315	21.4
ENSG00000128872	TMOD2	chr15	51751597	51816363	+	64767	3099	2883	2	1	1496.25	2415.94	2373.75	2394.84	1.66396	0.850846	1.2574	1198.05	2.205	6.9
ENSG00000228639	ROCR	chr17	71829870	72058073	-	228204	3057	2788	45	59	1487.25	2383.19	2295.53	2339.36	37.4391	50.1999	43.8195	1191.59	0.42	1.35
ENSG00000151322	NPAS3	chr14	32934396	33820863	+	886468	2528.33	2456	486	416	1471.58	1971.05	2022.18	1996.61	404.343	353.952	379.147	1187.88	0.36	1.025
ENSG00000134369	NAV1	chr1	201539127	201826969	+	287843	2977.67	2942.5	0	0.5	1480.17	2321.35	2422.74	2372.04	0	0.425423	0.212711	1186.13	15.765	36.355
ENSG00000293257	ENSG00000293257	chr1	201518703	201584367	+	65665	2977.67	2942.5	0	0	1480.04	2321.35	2422.74	2372.04	0	0	0	1186.02	0.335	3.405
ENSG00000184304	PRKD1	chr14	29576479	30191898	-	615420	2975.5	2902.5	0	0	1469.5	2319.66	2389.81	2354.73	0	0	0	1177.37	3.16	14.205
ENSG00000287918	ENSG00000287918	chrX	151303384	151397142	-	93759	0	0	2898	2700	1399.5	0	0	0	2411.08	2297.28	2354.18	1177.09	0.065	0.05
ENSG00000248309	MEF2C-AS1	chr5	88883328	89466398	+	583071	289	272.5	2517	2538.5	1404.25	225.3	224.366	224.833	2094.09	2159.87	2126.98	1175.91	0.725	3.22
ENSG00000100987	VSX1	chr20	25070885	25082141	-	11257	2978	2850	0	0	1457	2321.61	2346.58	2334.09	0	0	0	1167.05	0	0
ENSG00000117707	PROX1	chr1	213983181	214041510	+	58330	2	1	2829	2715	1386.75	1.55917	0.823362	1.19127	2353.67	2310.05	2331.86	1166.53	0.11	0.02
ENSG00000132554	RGS22	chr8	99960936	100131268	-	170333	3003	2817	1	1	1455.5	2341.1	2319.41	2330.25	0.831981	0.850846	0.841413	1165.55	0	0
ENSG00000102978	POLR2C	chr16	57462660	57472009	+	9350	3039.5	2779	0	0	1454.62	2369.55	2288.12	2328.84	0	0	0	1164.42	106.115	42.715
ENSG00000214595	EML6	chr2	54723499	54972025	+	248527	2995	2814	1	1	1452.75	2334.86	2316.94	2325.9	0.831981	0.850846	0.841413	1163.37	0.835	1.04
ENSG00000243797	AC004917.1	chr7	106372251	106770207	-	397957	3017.5	2685	49.5	37.5	1447.38	2352.4	2210.73	2281.56	41.183	31.9067	36.5449	1159.05	0	0.085
ENSG00000260223	AC099511.1	chr16	76107283	76147806	-	40524	0	0	2853.5	2658	1377.88	0	0	0	2374.06	2261.55	2317.8	1158.9	0	0
ENSG00000215604	ZNF962P	chr13	18467172	18485448	-	18277	3013	2768	0	0	1445.25	2348.89	2279.06	2313.98	0	0	0	1156.99	0	0
ENSG00000266076	AC004805.1	chr17	65538102	65641033	-	102932	3003.5	2771.5	3	2	1445	2341.48	2281.95	2311.72	2.49594	1.70169	2.09882	1156.91	0	0
ENSG00000223874	TESHL	chr2	216694404	217336120	+	641717	83	51	2664.5	2684	1370.62	64.7056	41.9914	53.3485	2216.81	2283.67	2250.24	1151.79	0.07	0.145
ENSG00000274333	LINC03104	chr21	5553637	5614880	+	61244	2405	2290.5	488	504.5	1422	1874.9	1885.91	1880.41	406.006	429.252	417.629	1149.02	1.115	4.98
ENSG00000253276	CCDC71L	chr7	106654360	106661158	-	6799	3016.5	2681	5.5	7	1427.5	2351.62	2207.43	2279.53	4.57589	5.95592	5.26591	1142.4	4.535	6.06
ENSG00000005483	KMT2E	chr7	104940943	105115019	+	174077	45	61	2643.5	2673.5	1355.75	35.0813	50.2251	42.6532	2199.34	2274.74	2237.04	1139.85	11.6	32.925
ENSG00000179136	LINC00670	chr17	12549764	12642854	+	93091	2868	2803	2	2	1418.75	2235.85	2307.88	2271.87	1.66396	1.70169	1.68283	1136.77	0.03	0
ENSG00000134532	SOX5	chr12	23529504	24562544	-	1033041	1866	1769	903	940	1369.5	1454.71	1456.53	1455.62	751.278	799.795	775.537	1115.58	2.495	17.475
ENSG00000162407	PLPP3	chr1	56494761	56645301	-	150541	2926.5	2625.5	0	0	1388	2281.46	2161.74	2221.6	0	0	0	1110.8	13.92	10.595
ENSG00000124203	ZNF831	chr20	59123381	59259113	+	135733	2816	2678.5	28	21	1385.88	2195.31	2205.37	2200.34	23.2955	17.8678	20.5816	1110.46	0.005	0
ENSG00000123243	ITIH5	chr10	7559270	7666998	-	107729	2	1	2705	2492	1300	1.55917	0.823362	1.19127	2250.51	2120.31	2185.41	1093.3	36.865	46.56
ENSG00000227674	LINC00355	chr13	63851197	64076044	-	224848	2870	2591	0	1	1365.5	2237.41	2133.33	2185.37	0	0.850846	0.425423	1092.9	0.58	1.285
ENSG00000071909	MYO3B	chr2	170178145	170655171	+	477027	1005	959.5	1721	1587	1318.12	783.483	790.015	786.749	1431.84	1350.29	1391.07	1088.91	0.39	0.445
ENSG00000140968	IRF8	chr16	85899116	85922606	+	23491	2	2	2649.5	2522	1293.88	1.55917	1.64672	1.60295	2204.33	2145.83	2175.08	1088.34	0	0
ENSG00000066032	CTNNA2	chr2	79185231	80648861	+	1463631	1800.33	1703.5	866	956.5	1331.58	1403.51	1402.6	1403.05	720.495	813.834	767.164	1085.11	0.465	0.695
ENSG00000175806	MSRA	chr8	10054292	10428891	+	374600	2757.5	2655.5	0	1	1353.5	2149.71	2186.44	2168.07	0	0.850846	0.425423	1084.25	10.26	10.845
ENSG00000069667	RORA	chr15	60488284	61229302	-	741019	1030	1078.5	1595	1539	1310.62	802.973	887.996	845.484	1327.01	1309.45	1318.23	1081.86	0.795	1.98
ENSG00000007047	MARK4	chr19	45079288	45305284	+	225997	2795.5	2584	2	1	1345.62	2179.33	2127.57	2153.45	1.66396	0.850846	1.2574	1077.35	18.14	36.35
ENSG00000106366	SERPINE1	chr7	101127104	101139247	+	12144	0	0	2636	2485	1280.25	0	0	0	2193.1	2114.35	2153.73	1076.86	0.23	0.04
ENSG00000169282	KCNAB1	chr3	156037701	156538756	+	501056	91	89.5	2500.5	2373.5	1263.62	70.9423	73.6909	72.3166	2080.37	2019.48	2049.92	1061.12	3.275	1.8
ENSG00000169855	ROBO1	chr3	78597239	79767998	-	1170760	2683	2337	116	114	1312.5	2091.63	1924.2	2007.91	96.5097	96.9964	96.7531	1052.33	14.53	33.09
ENSG00000259072	AL161751.1	chr14	38256202	38371338	+	115137	2701	2532	2	0	1308.75	2105.66	2084.75	2095.21	1.66396	0	0.831981	1048.02	0	0
ENSG00000284959	AC007262.2	chr14	81012099	81170429	-	158331	18	15.67	2559.5	2378.5	1242.92	14.0325	12.9021	13.4673	2129.45	2023.74	2076.6	1045.03	0.455	1.245
ENSG00000198929	NOS1AP	chr1	162069691	162370475	+	300785	2605	2419	79	71	1293.5	2030.82	1991.71	2011.27	65.7265	60.41	63.0682	1037.17	1.82	0.825
ENSG00000175497	DPP10	chr2	114442299	115845780	+	1403482	645.33	630.5	1880	1834	1247.46	503.09	519.13	511.11	1564.12	1560.45	1562.29	1036.7	0	0.02
ENSG00000175471	MCTP1	chr5	94703690	95285094	-	581405	98.5	115	2431	2261.83	1226.58	76.7892	94.6866	85.7379	2022.54	1924.47	1973.51	1029.62	3.725	8.425
ENSG00000133302	SLF1	chr5	94618669	94739436	+	120768	97.5	115	2431	2260.83	1226.08	76.0096	94.6866	85.3481	2022.54	1923.62	1973.08	1029.21	1.915	2.5
ENSG00000162599	NFIA	chr1	60865259	61462788	+	597530	2396.75	2337.25	207	162.5	1275.88	1868.47	1924.4	1896.44	172.22	138.262	155.241	1025.84	0.55	2.38
ENSG00000152253	SPC25	chr2	168834132	168913371	-	79240	2623.5	2496	0	0	1279.88	2045.24	2055.11	2050.18	0	0	0	1025.09	4.325	5.965
ENSG00000118997	DNAH7	chr2	195737703	196068837	-	331135	1124	1016	1442	1364	1236.5	876.254	836.535	856.395	1199.72	1160.55	1180.13	1018.26	0.11	0.175
ENSG00000293037	ENSG00000293037	chr21	9975017	10119309	-	144293	90	99	2404	2245.5	1209.62	70.1627	81.5128	75.8377	2000.08	1910.57	1955.33	1015.58	0.04	0.3
ENSG00000101413	RPRD1B	chr20	38033725	38127780	+	94056	0	0	2516	2283.5	1199.88	0	0	0	2093.26	1942.91	2018.08	1009.04	14.79	19.585
ENSG00000068650	ATP11A	chr13	112690038	112887168	+	197131	2601.5	2434	0	0	1258.88	2028.09	2004.06	2016.08	0	0	0	1008.04	18.605	51.145
ENSG00000184374	COLEC10	chr8	118995452	119108455	+	113004	968	914	1486	1499	1216.75	754.639	752.553	753.596	1236.32	1275.42	1255.87	1004.73	0	0
ENSG00000157168	NRG1	chr8	31639222	32855666	+	1216445	1347	1342	1153	1050.5	1223.12	1050.1	1104.95	1077.53	959.274	893.813	926.543	1002.03	0	0.035
ENSG00000138246	DNAJC13	chr3	132417502	132539032	+	121531	1.5	0	2419	2344	1191.12	1.16938	0	0.584689	2012.56	1994.38	2003.47	1002.03	12.275	21.16
ENSG00000152217	SETBP1	chr18	44680173	45068510	+	388338	0	1	2436	2315.5	1188.12	0	0.823362	0.411681	2026.7	1970.13	1998.42	999.415	0.835	5.295
ENSG00000120278	PLEKHG1	chr6	150599883	150843665	+	243783	0	0	2448	2304	1188	0	0	0	2036.69	1960.35	1998.52	999.259	4.915	32.3
ENSG00000142192	APP	chr21	25880535	26171128	-	290594	2672.5	2290	13	15	1247.62	2083.44	1885.5	1984.47	10.8157	12.7627	11.7892	998.13	354.825	637.49
ENSG00000248131	LINC01194	chr5	12574830	12804363	+	229534	2568	2402	1	2	1243.25	2001.98	1977.71	1989.85	0.831981	1.70169	1.26684	995.556	0.055	0.045
ENSG00000185736	ADARB2	chr10	1177313	1737525	-	560213	587	604.33	1817	1777	1196.33	457.617	497.582	477.599	1511.71	1511.95	1511.83	994.715	0.035	0.095
ENSG00000156831	NSMCE2	chr8	125091679	125367120	+	275442	1922	1816	634	535	1226.75	1498.36	1495.22	1496.79	527.476	455.202	491.339	994.067	13.69	22.06
ENSG00000133083	DCLK1	chr13	35768652	36131382	-	362731	417	425	1987	1933	1190.5	325.087	349.929	337.508	1653.15	1644.68	1648.91	993.211	5.63	15.315
ENSG00000153250	RBMS1	chr2	160272151	160493807	-	221657	2552.5	2405	0	0	1239.38	1989.89	1980.18	1985.04	0	0	0	992.519	16.085	27.215
ENSG00000151789	ZNF385D	chr3	21412218	22373321	-	961104	2081	1915	460	456	1228	1622.32	1576.74	1599.53	382.711	387.986	385.348	992.438	0	0.115
ENSG00000178568	ERBB4	chr2	211375717	212538841	-	1163125	2003	1872	486	530.5	1222.88	1561.51	1541.33	1551.42	404.343	451.374	427.858	989.64	0.32	0.495
ENSG00000267413	LINC01901	chr18	39841174	39924840	-	83667	2630	2315.5	0	0	1236.38	2050.31	1906.49	1978.4	0	0	0	989.201	0	0
ENSG00000175600	SUGCT	chr7	40135005	40860763	+	725759	2154	2010	360	369	1223.25	1679.23	1654.96	1667.09	299.513	313.962	306.738	986.915	4.045	5.545
ENSG00000277215	SPANXA2-OT1	chrX	141177284	141649927	+	472644	2	3	2343	2338	1171.5	1.55917	2.47008	2.01463	1949.33	1989.28	1969.3	985.659	0.08	0.055
ENSG00000155846	PPARGC1B	chr5	149730298	149855022	+	124725	0	0	2387.5	2299	1171.62	0	0	0	1986.35	1956.09	1971.22	985.612	6.225	8.49
ENSG00000237505	PKN2-AS1	chr1	87620803	88685204	-	1064402	2367	2227	149	143	1221.5	1845.28	1833.63	1839.45	123.965	121.671	122.818	981.135	0.08	0.665
ENSG00000258718	LINC02311	chr14	81727780	81743749	-	15970	2476	2411	0	0	1221.75	1930.25	1985.12	1957.69	0	0	0	978.845	0.03	0
ENSG00000080224	EPHA6	chr3	96814581	97761532	+	946952	53	54	2327	2223	1164.25	41.318	44.4615	42.8898	1936.02	1891.43	1913.72	978.307	0	0
ENSG00000145526	CDH18	chr5	19471296	20575873	-	1104578	1107	959	1348	1334	1187	863.001	789.604	826.302	1121.51	1135.03	1128.27	977.286	0	0.11
ENSG00000287916	ENSG00000287916	chr3	156143570	156540627	+	397058	91	89.5	2291.5	2157.5	1157.38	70.9423	73.6909	72.3166	1906.48	1835.7	1871.09	971.704	0.05	0
ENSG00000143036	SLC44A3	chr1	94820342	94895246	+	74905	2464.5	2386	0	0	1212.62	1921.29	1964.54	1942.91	0	0	0	971.457	6.32	10.97
ENSG00000021645	NRXN3	chr14	78170373	79868291	+	1697919	575.5	585.5	1772	1731.6	1166.15	448.651	482.078	465.365	1474.27	1473.32	1473.8	969.581	0.375	0.54
ENSG00000286800	ENSG00000286800	chr18	64872264	64992828	-	120565	2436	2375.5	7	10	1207.12	1899.07	1955.9	1927.48	5.82386	8.50846	7.16616	967.325	0	0
ENSG00000114098	ARMC8	chr3	138187248	138298384	+	111137	37.5	31.5	2333.5	2186.83	1147.33	29.2345	25.9359	27.5852	1941.43	1860.65	1901.04	964.313	20.655	19.75
ENSG00000106034	CPED1	chr7	120988697	121297442	+	308746	90	65	2288	2149	1148	70.1627	53.5185	61.8406	1903.57	1828.47	1866.02	963.93	1.23	3.37
ENSG00000242588	AC108010.1	chr7	128531707	128663479	+	131773	105.67	94.5	2303.33	2089.5	1148.25	82.3788	77.8077	80.0932	1916.33	1777.84	1847.08	963.588	2.8	12.16
ENSG00000185008	ROBO2	chr3	75906695	77649964	+	1743270	1589.5	1607	759	751.33	1176.71	1239.15	1323.14	1281.15	631.473	639.266	635.37	958.258	4.865	9.91
ENSG00000181322	NME9	chr3	138261437	138329886	-	68450	1.5	1.5	2333.5	2186.83	1130.83	1.16938	1.23504	1.20221	1941.43	1860.65	1901.04	951.121	0.265	0.655
ENSG00000268043	NBPF12	chr1	146938324	146996202	+	57879	2446.5	2269	1	0	1179.12	1907.26	1868.21	1887.73	0.831981	0	0.41599	944.074	1.94	6.545
ENSG00000060642	PIGV	chr1	26787054	26800659	+	13606	2433	2276	0	0	1177.25	1896.73	1873.97	1885.35	0	0	0	942.676	5.405	19.245
ENSG00000184005	ST6GALNAC3	chr1	76074746	76634603	+	559858	1560	1440	819	804	1155.75	1216.15	1185.64	1200.9	681.392	684.08	682.736	941.816	3.365	14.64
ENSG00000198796	ALPK2	chr18	58481247	58629091	-	147845	2440	2254	0	0	1173.5	1902.19	1855.86	1879.02	0	0	0	939.511	0	0
ENSG00000259345	AC013652.1	chr15	38865322	39427195	-	561874	2072.33	1922.33	313.5	319	1156.79	1615.56	1582.77	1599.17	260.826	271.42	266.123	932.644	0	0.23
ENSG00000168702	LRP1B	chr2	140231423	142131016	-	1899594	311	290	1965	1896.5	1115.62	242.451	238.775	240.613	1634.84	1613.63	1624.24	932.424	0	0.025
ENSG00000280828	AC090114.3	chr7	128533652	128615970	+	82319	13.5	12.5	2303.33	2089.5	1104.71	10.5244	10.292	10.4082	1916.33	1777.84	1847.08	928.746	1.01	3.355
ENSG00000173467	AGR3	chr7	16859412	16881987	-	22576	2366	2266	0	0	1158	1844.5	1865.74	1855.12	0	0	0	927.559	0	0
ENSG00000229589	ACVR2B-AS1	chr3	38451027	38454820	-	3794	2339.33	2283	0	1	1155.83	1823.71	1879.73	1851.72	0	0.850846	0.425423	926.073	0.94	2.88
ENSG00000280145	CU638689.4	chr21	6630182	6670695	-	40514	1796.5	1678	513.5	560	1137	1400.53	1381.6	1391.06	427.222	476.474	451.848	921.455	0.395	1.125
ENSG00000128512	DOCK4	chr7	111726110	112206407	-	480298	22	19	2226	2103.5	1092.62	17.1509	15.6439	16.3974	1851.99	1789.75	1820.87	918.634	2.405	7.925
ENSG00000278903	CU633906.2	chr21	6318378	6360415	+	42038	1717.5	1683.5	570.5	536	1126.88	1338.94	1386.13	1362.53	474.645	456.053	465.349	913.941	2.01	4.445
ENSG00000139734	DIAPH3	chr13	59665583	60163928	-	498346	1992.5	1695.5	422	411	1130.25	1553.32	1396.01	1474.67	351.096	349.698	350.397	912.532	1.53	4.26
ENSG00000095002	MSH2	chr2	47403067	47663146	+	260080	51	35	2161	2081	1082	39.7589	28.8177	34.2883	1797.91	1770.61	1784.26	909.274	10.645	15.35
ENSG00000164418	GRIK2	chr6	100962701	102081622	+	1118922	589	619	1646	1515	1092.25	459.176	509.661	484.418	1369.44	1289.03	1329.24	906.827	4.095	8.965
ENSG00000146426	TIAM2	chr6	154832697	155257723	+	425027	2443	2084	0	0	1131.75	1904.53	1715.89	1810.21	0	0	0	905.103	2.71	7.145
ENSG00000232046	LINC01798	chr2	66574030	66971462	+	397433	1787	1771	469.5	436.5	1116	1393.12	1458.17	1425.65	390.615	371.394	381.004	903.325	0	0.09
ENSG00000112137	PHACTR1	chr6	12716312	13290446	+	574135	2342.5	2169.17	0	0	1127.92	1826.18	1786.01	1806.1	0	0	0	903.048	71.835	33.25
ENSG00000284699	AL445648.1	chr1	24704894	24717596	+	12703	2325	2176.5	0	1	1125.62	1812.54	1792.05	1802.29	0	0.850846	0.425423	901.358	0.065	0
ENSG00000234444	ZNF736	chr7	64307459	64356634	+	49176	2419	2087	0	0	1126.5	1885.82	1718.36	1802.09	0	0	0	901.043	0.32	1.425
ENSG00000267378	AC020897.1	chr19	30946582	30957192	+	10611	0	0	2113	2169.5	1070.62	0	0	0	1757.97	1845.91	1801.94	900.971	0	0
ENSG00000100344	PNPLA3	chr22	43923792	43964488	+	40697	2325.5	2156.5	0	0	1120.5	1812.93	1775.58	1794.25	0	0	0	897.126	18.57	61.58
ENSG00000267789	AC100775.1	chr18	57136322	57146998	-	10677	2323.5	2150	0	0	1118.38	1811.37	1770.23	1790.8	0	0	0	895.399	0	0
ENSG00000155849	ELMO1	chr7	36852906	37449223	-	596318	2045	1954.5	225.5	216.5	1110.38	1594.25	1609.26	1601.76	187.612	184.208	185.91	893.833	1.95	5.37
ENSG00000129682	FGF13	chrX	138614727	139222777	-	608051	947	962	1190	1239	1084.5	738.267	792.074	765.171	990.057	1054.2	1022.13	893.649	1.415	3.825
ENSG00000187323	DCC	chr18	52340197	53535899	+	1195703	1585.5	1369	730	707	1097.88	1236.03	1127.18	1181.61	607.346	601.548	604.447	893.027	0.02	0
ENSG00000150403	TMCO3	chr13	113491021	113554590	+	63570	2345	2105	0	0	1112.5	1828.13	1733.18	1780.65	0	0	0	890.326	23.62	42.09
ENSG00000101846	STS	chrX	7147237	7804358	+	657122	192	215	1928	1914	1062.25	149.68	177.023	163.352	1604.06	1628.52	1616.29	889.82	1.545	1.6
ENSG00000128294	TPST2	chr22	26521996	26596717	-	74722	2355	2084	1	2	1110.5	1835.92	1715.89	1775.9	0.831981	1.70169	1.26684	888.586	13.635	10.15
ENSG00000139266	MARCHF9	chr12	57755103	57760411	+	5309	2308	2128	1	2	1109.75	1799.28	1752.11	1775.7	0.831981	1.70169	1.26684	888.483	6.08	21.44
ENSG00000182247	UBE2E2	chr3	23203020	23591794	+	388775	2335	2048	12	5	1100	1820.33	1686.24	1753.29	9.98377	4.25423	7.119	880.204	13.98	32.555
ENSG00000234352	LOC349160	chr7	136685559	137182107	-	496549	2.5	1.5	2238.5	1939	1045.38	1.94896	1.23504	1.592	1862.39	1649.79	1756.09	878.84	0.115	0.225
ENSG00000203721	LINC00862	chr1	200253419	200400705	-	147287	5	4	2196	1975.5	1045.12	3.89793	3.29345	3.59569	1827.03	1680.85	1753.94	878.767	0.045	0.215
ENSG00000285894	AL136372.2	chr1	188013642	188144768	+	131127	2268.5	2109	0	1	1094.62	1768.49	1736.47	1752.48	0	0.850846	0.425423	876.453	0	0
ENSG00000182667	NTM	chr11	131370478	132336822	+	966345	2257	2075	12	9	1088.25	1759.52	1708.48	1734	9.98377	7.65761	8.82069	871.41	0	0.21
ENSG00000257923	CUX1	chr7	101815904	102283958	+	468055	2257	2086	4	3	1087.5	1759.52	1717.53	1738.53	3.32792	2.55254	2.94023	870.734	41.465	69.765
ENSG00000130414	NDUFA10	chr2	239892450	240025743	-	133294	1	0	2134	2004	1034.75	0.779585	0	0.389793	1775.45	1705.09	1740.27	870.33	62.795	50.755
ENSG00000069188	SDK2	chr17	73334384	73644445	-	310062	2306	2032.5	5	6	1087.38	1797.72	1673.48	1735.6	4.1599	5.10507	4.63249	870.118	2.065	4.935
ENSG00000177182	CLVS1	chr8	61057158	61501645	+	444488	2223	2107	2	1	1083.25	1733.02	1734.82	1733.92	1.66396	0.850846	1.2574	867.589	0	0.025
ENSG00000231918	NRXN1-DT	chr2	51032601	52407917	+	1375317	189	164.5	1961.5	1827.5	1035.62	147.342	135.443	141.392	1631.93	1554.92	1593.43	867.409	0	0.03
ENSG00000119771	KLHL29	chr2	23385179	23708611	+	323433	0	0	2076	2047	1030.75	0	0	0	1727.19	1741.68	1734.44	867.218	2.765	6.14
ENSG00000288187	ENSG00000288187	chr21	6215291	6217681	-	2391	2145	2067	60	51.5	1080.88	1672.21	1701.89	1687.05	49.9188	43.8185	46.8687	866.959	0.52	0.62
ENSG00000243156	MICAL3	chr22	17787649	18024561	-	236913	30	31	2110	1952	1030.75	23.3876	25.5242	24.4559	1755.48	1660.85	1708.16	866.31	39.44	126.635
ENSG00000243058	RPL39P33	chr17	56573040	56573195	+	156	2345	1980	2	1	1082	1828.13	1630.26	1729.19	1.66396	0.850846	1.2574	865.225	0	0
ENSG00000186566	GPATCH8	chr17	44395281	44503430	-	108150	2321.5	2004	0	0	1081.38	1809.81	1650.02	1729.91	0	0	0	864.956	18.945	27.44
ENSG00000151320	AKAP6	chr14	32329298	32837684	+	508387	2071.5	2216	7	11	1076.38	1614.91	1824.57	1719.74	5.82386	9.3593	7.59158	863.666	0.05	1.3
ENSG00000139973	SYT16	chr14	61811974	62112550	+	300577	187.33	193.33	1920.97	1819.31	1030.23	146.04	159.181	152.61	1598.21	1547.95	1573.08	862.845	0	0
ENSG00000079841	RIMS1	chr6	71886550	72403150	+	516601	1638	1566	497	544	1061.25	1276.96	1289.38	1283.17	413.494	462.86	438.177	860.675	0	0
ENSG00000145416	MARCHF1	chr4	163524298	164384050	-	859753	2136	2131	0	1	1067	1665.19	1754.58	1709.89	0	0.850846	0.425423	855.157	0.215	0.74
ENSG00000251314	LOC101929710	chr5	95962001	96631085	+	669085	2001	1820.25	219	211	1062.81	1559.95	1498.72	1529.34	182.204	179.528	180.866	855.102	0	0.135
ENSG00000134516	DOCK2	chr5	169637268	170083382	+	446115	776	730	1365	1263	1033.5	604.958	601.054	603.006	1135.65	1074.62	1105.14	854.071	0.15	0.31
ENSG00000197702	PARVA	chr11	12377563	12535356	+	157794	0	0	2023	2009	1008	0	0	0	1683.1	1709.35	1696.22	848.111	29.87	31.485
ENSG00000287722	ENSG00000287722	chr13	53207831	53801489	+	593659	1820	1791	322	264	1049.25	1418.85	1474.64	1446.74	267.898	224.623	246.26	846.502	0	0
ENSG00000279440	AL008638.3	chr22	27019369	27024550	+	5182	1	1	1967	2037.5	1001.62	0.779585	0.823362	0.801474	1636.51	1733.6	1685.05	842.927	0	0
ENSG00000145536	ADAMTS16	chr5	5140330	5320304	+	179975	3	4	2037	1947	997.75	2.33876	3.29345	2.8161	1694.74	1656.6	1675.67	839.243	0.445	0.63
ENSG00000157570	TSPAN18	chr11	44726465	44932423	+	205959	2164	1985	13	18	1045	1687.02	1634.37	1660.7	10.8157	15.3152	13.0655	836.882	0	0.09
ENSG00000118922	KLF12	chr13	73686089	74134404	-	448316	2127	2046	3	2	1044.5	1658.18	1684.6	1671.39	2.49594	1.70169	2.09882	836.743	0.55	5.28
ENSG00000171914	TLN2	chr15	62390526	62844631	+	454106	5	14	2054.5	1894	991.875	3.89793	11.5271	7.7125	1709.3	1611.5	1660.4	834.058	3.535	6.66
ENSG00000169946	ZFPM2	chr8	104590733	105804539	+	1213807	48.5	50	1959.83	1909.5	991.957	37.8099	41.1681	39.489	1630.54	1624.69	1627.61	833.552	0.09	0.4
ENSG00000175773	ZBTB44-DT	chr11	130314993	130403657	+	88665	2108	2043	1	3	1038.75	1643.37	1682.13	1662.75	0.831981	2.55254	1.69226	832.22	0.185	0.035
ENSG00000163491	NEK10	chr3	27106484	27369460	-	262977	2137	1908	62	41	1037	1665.97	1570.97	1618.47	51.5828	34.8847	43.2337	830.854	0.02	0.385
ENSG00000150457	LATS2	chr13	20973036	21061586	-	88551	2107	2034	0	0	1035.25	1642.59	1674.72	1658.65	0	0	0	829.326	7.505	21.5
ENSG00000163630	SYNPR	chr3	63228315	63616924	+	388610	2144	1997	0	0	1035.25	1671.43	1644.25	1657.84	0	0	0	828.921	0	0
ENSG00000229013	AC083939.1	chr2	35471716	35471841	+	126	0.67	0	2042.97	1894.64	984.57	0.522322	0	0.261161	1699.71	1612.05	1655.88	828.07	0	0
ENSG00000207255	RNU6-1117P	chr2	35471605	35471708	+	104	0.67	0	2042.97	1894.64	984.57	0.522322	0	0.261161	1699.71	1612.05	1655.88	828.07	0	0
ENSG00000265301	MIR548AD	chr2	35471405	35471486	+	82	0.67	0	2042.97	1894.64	984.57	0.522322	0	0.261161	1699.71	1612.05	1655.88	828.07	0	0
ENSG00000189056	RELN	chr7	103471381	103989658	-	518278	15.98	9.33	1956	1952	983.327	12.4578	7.68196	10.0699	1627.35	1660.85	1644.1	827.086	0.15	0.15
ENSG00000241767	LINC01324	chr3	164714095	164831480	-	117386	2173.5	1951.5	1	1	1031.75	1694.43	1606.79	1650.61	0.831981	0.850846	0.841413	825.726	0	0.115
ENSG00000184305	CCSER1	chr4	90127394	91605295	+	1477902	190	169	1852	1727	984.5	148.121	139.148	143.635	1540.83	1469.41	1505.12	824.377	0	0
ENSG00000237188	AC242426.2	chr1	147172755	147295734	+	122980	2118.33	1947.5	0.5	1	1016.83	1651.42	1603.5	1627.46	0.41599	0.850846	0.633418	814.046	0.435	1.805
ENSG00000131781	FMO5	chr1	147175351	147243050	-	67700	2118.33	1947.5	0.5	1	1016.83	1651.42	1603.5	1627.46	0.41599	0.850846	0.633418	814.046	0.79	2.045
ENSG00000165084	C8orf34	chr8	68330955	68819023	+	488069	253	211	1725	1704	973.25	197.235	173.729	185.482	1435.17	1449.84	1442.5	813.993	0	0
ENSG00000185634	SHC4	chr15	48823741	48963919	-	140179	111.5	103.5	1877	1786.5	969.625	86.9238	85.2179	86.0709	1561.63	1520.04	1540.83	813.451	4.89	17.425
ENSG00000260289	AC093515.1	chr16	7878799	8112756	-	233958	2106	1876	29	46	1014.25	1641.81	1544.63	1593.22	24.1274	39.1389	31.6332	812.425	0.28	0
ENSG00000157542	KCNJ6	chr21	37607373	38121345	-	513973	2100	1956	0	0	1014	1637.13	1610.5	1623.81	0	0	0	811.906	0.005	0
ENSG00000132932	ATP8A2	chr13	25371974	26025851	+	653878	59	53	1948	1803	965.75	45.9955	43.6382	44.8169	1620.7	1534.07	1577.39	811.102	0.015	0.055
ENSG00000121274	TENT4B	chr16	50152911	50235310	+	82400	2092	1883	38.5	33	1011.62	1630.89	1550.39	1590.64	32.0312	28.0779	30.0546	810.348	7.17	5.93
ENSG00000237877	LINC01473	chr2	186032884	186486005	-	453122	2092	1945	3	1	1010.25	1630.89	1601.44	1616.17	2.49594	0.850846	1.67339	808.919	1.03	2.3
ENSG00000185873	TMPRSS11B	chr4	68226653	68245694	-	19042	2149	1887	0	0	1009	1675.33	1553.68	1614.51	0	0	0	807.253	0	0
ENSG00000288069	ENSG00000288069	chr21	40736318	40754888	+	18571	2132.83	1899.5	0	0	1008.08	1662.72	1563.98	1613.35	0	0	0	806.675	0	0
ENSG00000161692	DBF4B	chr17	44708608	44752264	+	43657	2037	1972	0	1	1002.5	1588.02	1623.67	1605.84	0	0.850846	0.425423	803.134	4.445	11.12
ENSG00000169933	FRMPD4	chrX	11822423	12724523	+	902101	406.33	399	1544	1503	963.082	316.769	328.521	322.645	1284.58	1278.82	1281.7	802.172	0	0
ENSG00000088854	DNAAF9	chr20	3249306	3407669	-	158364	2020	1847	64	62.5	998.375	1574.76	1520.75	1547.76	53.2468	53.1778	53.2123	800.484	2.35	9.675
ENSG00000145934	TENM2	chr5	166979029	168264157	+	1285129	1608.5	1392.5	472	470.5	985.875	1253.96	1146.53	1200.25	392.695	400.323	396.509	798.378	0	0.015
ENSG00000236989	AC130710.1	chr2	16085222	16105841	-	20620	1	0.5	1965	1830	949.125	0.779585	0.411681	0.595633	1634.84	1557.05	1595.94	798.27	0	0
ENSG00000236289	GACAT3	chr2	16013928	16087201	+	73274	1	0.5	1965	1830	949.125	0.779585	0.411681	0.595633	1634.84	1557.05	1595.94	798.27	0	0
ENSG00000075151	EIF4G3	chr1	20806292	21177285	-	370994	6	3	1888	1895	948	4.67751	2.47008	3.5738	1570.78	1612.35	1591.57	797.57	13.58	29.84
ENSG00000198771	RCSD1	chr1	167630093	167708696	+	78604	2113	1873	0	1	996.75	1647.26	1542.16	1594.71	0	0.850846	0.425423	797.568	0.1	0.01
ENSG00000291177	ZNF56P	chr19	19776561	19836196	+	59636	2121	1859	0	0	995	1653.5	1530.63	1592.07	0	0	0	796.033	2.115	3.695
ENSG00000187164	SHTN1	chr10	116881477	117126586	-	245110	0	0	1991	1793	946	0	0	0	1656.47	1525.57	1591.02	795.51	29.935	36.415
ENSG00000287042	ENSG00000287042	chr3	15860112	16137529	+	277418	0	0	1928	1848.5	944.125	0	0	0	1604.06	1572.79	1588.42	794.212	0.17	2.51
ENSG00000266573	AC018697.1	chr18	24725762	24986980	+	261219	2005	1959	0	0	991	1563.07	1612.97	1588.02	0	0	0	794.009	0	0.215
ENSG00000075884	ARHGAP15	chr2	143091362	143768352	+	676991	1945	1780	112.5	109	986.625	1516.29	1465.58	1490.94	93.5978	92.7422	93.17	792.054	0.74	1.6
ENSG00000222609	RNU4-69P	chr5	120710698	120710840	-	143	0	0	1915	1842	939.25	0	0	0	1593.24	1567.26	1580.25	790.125	0	0
ENSG00000198010	DLGAP2	chr8	737628	1708476	+	970849	1647	1664	288	313	978	1283.98	1370.07	1327.03	239.61	266.315	252.963	789.994	0.035	0
ENSG00000258842	AL390816.1	chr14	62069518	62081154	-	11637	0.33	1.33	1920.97	1819.31	935.485	0.257263	1.09507	0.676167	1598.21	1547.95	1573.08	786.878	0	0
ENSG00000289503	ENSG00000289503	chr14	62075340	62128421	+	53082	0.33	1.33	1920.97	1819.31	935.485	0.257263	1.09507	0.676167	1598.21	1547.95	1573.08	786.878	0	0
ENSG00000106052	TAX1BP1	chr7	27739331	27844564	+	105234	1939	1955	13	16	980.75	1511.62	1609.67	1560.64	10.8157	13.6135	12.2146	786.429	97.8	149.805
ENSG00000170624	SGCD	chr5	155870344	156767788	+	897445	1064	1106.5	822	842	958.625	829.479	911.05	870.264	683.888	716.412	700.15	785.207	7.415	27.645
ENSG00000188107	EYS	chr6	63719980	65707226	-	1987247	1932	1728.5	124	124	977.125	1506.16	1423.18	1464.67	103.166	105.505	104.335	784.503	0.005	0.005
ENSG00000205592	MUC19	chr12	40393395	40570832	+	177438	1677.5	1576	301	309.5	966	1307.75	1297.62	1302.69	250.426	263.337	256.881	779.784	0.11	0
ENSG00000136237	RAPGEF5	chr7	22118236	22357154	-	238919	172.5	137	1736	1676	930.375	134.478	112.801	123.64	1444.32	1426.02	1435.17	779.404	0.7	1.75
ENSG00000148488	ST8SIA6	chr10	17315421	17454595	-	139175	622	514	1349	1266	937.75	484.902	423.208	454.055	1122.34	1077.17	1099.76	776.906	2.78	4.245
ENSG00000154380	ENAH	chr1	225486765	225653142	-	166378	2020	1858	1	0	969.75	1574.76	1529.81	1552.28	0.831981	0	0.41599	776.35	52.465	59.78
ENSG00000218198	RPS20P32	chr13	27017554	27017909	-	356	0	0	1912	1776	922	0	0	0	1590.75	1511.1	1550.92	775.462	0	0
ENSG00000039139	DNAH5	chr5	13690328	14011818	-	321491	1323	1285.5	607	593	952.125	1031.39	1058.43	1044.91	505.012	504.551	504.782	774.847	0.25	0.18
ENSG00000172765	TMCC1	chr3	129647792	129893711	-	245920	1904	1956	0	1	965.25	1484.33	1610.5	1547.41	0	0.850846	0.425423	773.919	3.935	4.34
ENSG00000253288	AC046195.1	chr8	137809444	138083657	-	274214	1935.5	1913.5	1	2	963	1508.89	1575.5	1542.2	0.831981	1.70169	1.26684	771.731	0	0
ENSG00000106346	USP42	chr7	6104949	6161564	+	56616	1982	1872	0	0	963.5	1545.14	1541.33	1543.24	0	0	0	771.618	8.165	7.86
ENSG00000065970	FOXJ2	chr12	8032716	8055517	+	22802	0	0	1815	1840	913.75	0	0	0	1510.04	1565.56	1537.8	768.9	7.845	9.36
ENSG00000140481	CCDC33	chr15	74202705	74336472	+	133768	1806.97	1585.31	227.33	201.33	955.235	1408.69	1305.28	1356.99	189.134	171.301	180.217	768.601	0	0.03
ENSG00000075568	TMEM131	chr2	97756333	97995948	-	239616	1990.5	1847	0	0	959.375	1551.76	1520.75	1536.26	0	0	0	768.128	11.24	17.595
ENSG00000136205	TNS3	chr7	47275154	47582558	-	307405	11	13	1938	1675.5	909.375	8.57544	10.7037	9.63957	1612.38	1425.59	1518.98	764.312	15.345	69.735
ENSG00000166016	ABTB2	chr11	34150987	34358010	-	207024	1931	1883	0	0	953.5	1505.38	1550.39	1527.88	0	0	0	763.942	3.55	10.775
ENSG00000289309	LOC107984536	chr12	83888705	84186576	-	297872	1954	1857	0	1	953	1523.31	1528.98	1526.15	0	0.850846	0.425423	763.286	0	0
ENSG00000122584	NXPH1	chr7	8433609	8752961	+	319353	1	1	1834	1791	906.75	0.779585	0.823362	0.801474	1525.85	1523.86	1524.86	762.83	0	0
ENSG00000260573	LOC124903770	chr16	50407184	50546347	+	139164	0	0	1838	1785	905.75	0	0	0	1529.18	1518.76	1523.97	761.985	0	0
ENSG00000259447	AC013652.2	chr15	39300418	39310782	-	10365	1981	1825	0.5	0.5	951.75	1544.36	1502.63	1523.5	0.41599	0.425423	0.420707	761.959	0	0
ENSG00000151702	FLI1	chr11	128686535	128813267	+	126733	0	1	1865.5	1754	905.125	0	0.823362	0.411681	1552.06	1492.38	1522.22	761.317	0	0
ENSG00000285778	AL591463.1	chr1	73787370	73915340	-	127971	42	32	1834	1706	903.5	32.7426	26.3476	29.5451	1525.85	1451.54	1488.7	759.121	0	0.025
ENSG00000181450	ZNF678	chr1	227563543	227677443	+	113901	1949	1840	1	0	947.5	1519.41	1514.99	1517.2	0.831981	0	0.41599	758.807	0.455	0.87
ENSG00000147481	SNTG1	chr8	49909789	50796692	+	886904	1893	1756	68	64	945.25	1475.76	1445.82	1460.79	56.5747	54.4541	55.5144	758.152	0.18	0.225
ENSG00000182256	GABRG3	chr15	26971181	27541984	+	570804	0	0	1827	1776	900.75	0	0	0	1520.03	1511.1	1515.57	757.783	0	0.01
ENSG00000102466	FGF14	chr13	101710804	102402457	-	691654	374.33	351	1513.17	1392.17	907.668	291.822	289	290.411	1258.93	1184.52	1221.72	756.068	0	0.035
ENSG00000151067	CACNA1C	chr12	1970772	2697950	+	727179	1927	1838.5	5	2	943.125	1502.26	1513.75	1508.01	4.1599	1.70169	2.9308	755.468	2.65	15.22
ENSG00000064042	LIMCH1	chr4	41359607	41700044	+	340438	7	18	1821	1731	894.25	5.4571	14.8205	10.1388	1515.04	1472.81	1493.93	752.032	0.12	0.21
ENSG00000173950	XXYLT1	chr3	195068284	195271159	-	202876	1763	1503	231	222	929.75	1374.41	1237.51	1305.96	192.187	188.888	190.538	748.249	9.92	9.97
ENSG00000181381	DDX60L	chr4	168356735	168537786	-	181052	1948.5	1788	0.5	0.5	934.375	1519.02	1472.17	1495.6	0.41599	0.425423	0.420707	748.009	2.095	4.64
ENSG00000152578	GRIA4	chr11	105609535	105982090	+	372556	1977.5	1754	0	0	932.875	1541.63	1444.18	1492.9	0	0	0	746.452	0.17	0.31
ENSG00000266923	AC063949.2	chr12	92421531	92483680	+	62150	1899	1824	0	0	930.75	1480.43	1501.81	1491.12	0	0	0	745.561	0	0
ENSG00000236678	LINC00347	chr13	74434538	74565445	+	130908	1286	1194	611.5	573	916.125	1002.55	983.094	992.82	508.756	487.535	498.145	745.483	0	0
ENSG00000228655	AC096558.1	chr2	143295421	143598002	-	302582	1944	1779	0.5	0	930.875	1515.51	1464.76	1490.14	0.41599	0	0.207995	745.173	0	0
ENSG00000156299	TIAM1	chr21	31118416	31559977	-	441562	1912	1806	0	0	929.5	1490.57	1486.99	1488.78	0	0	0	744.39	4.755	12.93
ENSG00000233420	AC002127.2	chr7	88420167	88756725	+	336559	1984	1733.67	0	0	929.418	1546.7	1427.44	1487.07	0	0	0	743.534	0	0
ENSG00000182557	SPNS3	chr17	4433940	4488208	+	54269	1	1	1843.5	1689	883.625	0.779585	0.823362	0.801474	1533.76	1437.08	1485.42	743.109	0	0
ENSG00000091428	RAPGEF4	chr2	172735274	173052893	+	317620	1707	1510	241	217.5	918.875	1330.75	1243.28	1287.01	200.507	185.059	192.783	739.899	0.445	1.885
ENSG00000224101	ELMO1-AS1	chr7	36997796	37013630	+	15835	1874.5	1792	1.5	0.5	917.125	1461.33	1475.46	1468.4	1.24797	0.425423	0.836697	734.618	0	0
ENSG00000122507	BBS9	chr7	33109557	33877180	+	767624	783.5	706	1042	1025	889.125	610.805	581.293	596.049	866.924	872.117	869.52	732.785	4.185	16.71
ENSG00000263547	LOC339298	chr18	76122968	76145259	+	22292	1963	1678	0	0	910.25	1530.33	1381.6	1455.96	0	0	0	727.982	0	0
ENSG00000163872	YEATS2	chr3	183697797	183812624	+	114828	823	853	974	890	885	641.599	702.327	671.963	810.349	757.253	783.801	727.882	10.425	36.59
ENSG00000197969	VPS13A	chr9	77177445	77421537	+	244093	1926	1701	2	3	908	1501.48	1400.54	1451.01	1.66396	2.55254	2.10825	726.559	2.065	5.45
ENSG00000144455	SUMF1	chr3	3700814	4467273	-	766460	1838.5	1674.5	51.5	50.5	903.75	1433.27	1378.72	1405.99	42.847	42.9677	42.9073	724.45	23.13	26.645
ENSG00000145362	ANK2	chr4	112818032	113384221	+	566190	1107	1046	698	693	886	863.001	861.236	862.119	580.722	589.636	585.179	723.649	11.195	28.855
ENSG00000188342	GTF2F2	chr13	45120510	45284893	+	164384	1874	1739	0	1	903.5	1460.94	1431.83	1446.38	0	0.850846	0.425423	723.405	17.34	21.54
ENSG00000106049	HIBADH	chr7	27525442	27662883	-	137442	0	0	1709	1728	859.25	0	0	0	1421.85	1470.26	1446.06	723.029	91.025	158.79
ENSG00000285280	AL390957.1	chr1	192167786	192957713	-	789928	803	792.5	974.5	928	874.5	626.007	652.514	639.261	810.765	789.585	800.175	719.718	0	0.65
ENSG00000154493	C10orf90	chr10	126424997	126798708	-	373712	1995	1599	1	0	898.75	1555.27	1316.56	1435.91	0.831981	0	0.41599	718.165	13.61	43.675
ENSG00000027001	MIPEP	chr13	23730189	23889400	-	159212	71	75	1711	1559	854	55.3506	61.7521	58.5513	1423.52	1326.47	1374.99	716.772	13.14	13.305
ENSG00000272381	LINC02664	chr10	31187715	31261910	+	74196	0	0	1752.5	1652.5	851.25	0	0	0	1458.05	1406.02	1432.03	716.017	0	0.025
ENSG00000237036	ZEB1-AS1	chr10	31206278	31320447	-	114170	0	0	1752.5	1652.5	851.25	0	0	0	1458.05	1406.02	1432.03	716.017	0.11	1.23
ENSG00000273540	AGBL1	chr15	86079871	87049169	+	969299	786.5	700.5	1009.67	971	866.918	613.144	576.765	594.954	840.026	826.171	833.098	714.026	0.005	0.13
ENSG00000118242	MREG	chr2	215942584	216034096	-	91513	1826	1730.83	0.5	1	889.582	1423.52	1425.1	1424.31	0.41599	0.850846	0.633418	712.472	73.105	68.965
ENSG00000131374	TBC1D5	chr3	17157162	18444817	-	1287656	1600	1601	163.17	171.5	883.918	1247.34	1318.2	1282.77	135.754	145.92	140.837	711.803	11.04	37.555
ENSG00000143919	CAMKMT	chr2	44361947	44772592	+	410646	74	73	1615	1628.5	847.625	57.6893	60.1054	58.8974	1343.65	1385.6	1364.63	711.761	4.075	8.15
ENSG00000115425	PECR	chr2	215996329	216082955	-	86627	1823	1726.83	0.5	1	887.832	1421.18	1421.81	1421.49	0.41599	0.850846	0.633418	711.064	12.26	25.82
ENSG00000113448	PDE4D	chr5	58969038	60522120	-	1553083	735	721.83	1020	973.5	862.582	572.995	594.327	583.661	848.62	828.298	838.459	711.06	6.275	11.24
ENSG00000227757	AP000282.1	chr21	32913649	33071104	-	157456	1874	1675	0.25	1.25	887.625	1460.94	1379.13	1420.04	0.207995	1.06356	0.635776	710.336	0	0
ENSG00000125386	FAM193A	chr4	2536647	2732573	+	195927	1897	1650	0	0	886.75	1478.87	1358.55	1418.71	0	0	0	709.355	5.82	10.635
ENSG00000108684	ASIC2	chr17	33013087	34174964	-	1161878	1637.33	1695.67	94.33	95.83	880.79	1276.44	1396.15	1336.29	78.4807	81.5365	80.0086	708.151	0	0
ENSG00000166825	ANPEP	chr15	89784895	89815401	-	30507	1782.5	1744	0	0	881.625	1389.61	1435.94	1412.78	0	0	0	706.388	0	0
ENSG00000184349	EFNA5	chr5	107376894	107670937	-	294044	1722	1800	0	0	880.5	1342.45	1482.05	1412.25	0	0	0	706.124	1.48	5.385
ENSG00000185565	LSAMP	chr3	115802374	117139389	-	1337016	156	143	1595	1478	843	121.615	117.741	119.678	1327.01	1257.55	1292.28	705.979	9.045	16.585
ENSG00000102935	ZNF423	chr16	49487524	49857919	-	370396	1755	1745	11	4	878.75	1368.17	1436.77	1402.47	9.15179	3.40338	6.27758	704.373	0.15	0.385
ENSG00000171316	CHD7	chr8	60678740	60868028	+	189289	1765	1638	58	46	876.75	1375.97	1348.67	1362.32	48.2549	39.1389	43.6969	703.007	13.755	19.255
ENSG00000078142	PIK3C3	chr18	41955234	42087830	+	132597	1698.83	1618.5	75	106	874.582	1324.38	1332.61	1328.5	62.3985	90.1896	76.2941	702.396	30.69	39.19
ENSG00000175928	LRRN1	chr3	3799431	3849834	+	50404	1833.5	1670.5	0.5	0.5	876.25	1429.37	1375.43	1402.4	0.41599	0.425423	0.420707	701.409	0.02	0
ENSG00000287923	ENSG00000287923	chr13	105950292	106064069	-	113778	0	0	1744	1579	830.75	0	0	0	1450.97	1343.49	1397.23	698.615	0	0
ENSG00000170310	STX8	chr17	9250471	9576591	-	326121	1798	1661	0.5	0	864.875	1401.69	1367.6	1384.65	0.41599	0	0.207995	692.429	34.07	25.525
ENSG00000160145	KALRN	chr3	124033369	124726325	+	692957	1668.5	1645	72.5	53	859.75	1300.74	1354.43	1327.58	60.3186	45.0948	52.7067	690.145	1.39	3.42
ENSG00000260232	PWRN4	chr15	23912411	24090821	+	178411	132	121.33	1587	1451	822.832	102.905	99.8985	101.402	1320.35	1234.58	1277.46	689.433	0	0
ENSG00000151881	TMEM267	chr5	43444252	43483893	-	39642	0	0	1681	1594	818.75	0	0	0	1398.56	1356.25	1377.4	688.702	9.23	20.23
ENSG00000290849	ENSG00000290849	chr1	16687339	16692309	-	4971	1699	1725.42	0.5	0.5	856.355	1324.52	1420.64	1372.58	0.41599	0.425423	0.420707	686.5	0	0.04
ENSG00000268869	ESPNP	chr1	16691214	16720157	-	28944	1699	1725.42	0.5	0.5	856.355	1324.52	1420.64	1372.58	0.41599	0.425423	0.420707	686.5	0	0.075
ENSG00000289084	ENSG00000289084	chrX	22259797	23293146	-	1033350	457.5	443.67	1252	1151	826.043	356.66	365.301	360.981	1041.64	979.323	1010.48	685.731	0	0
ENSG00000141404	GNAL	chr18	11689264	11885685	+	196422	0	0	1666	1592.83	814.707	0	0	0	1386.08	1355.25	1370.67	685.333	7.295	16.85
ENSG00000163755	HPS3	chr3	149129638	149173732	+	44095	1772.33	1650.5	0	0	855.707	1381.68	1358.96	1370.32	0	0	0	685.16	33.235	69.545
ENSG00000047457	CP	chr3	149162410	149221829	-	59420	1772.33	1650.5	0	0	855.707	1381.68	1358.96	1370.32	0	0	0	685.16	0.105	0.095
ENSG00000106686	SPATA6L	chr9	4553386	4666674	-	113289	0	0	1699	1548.33	811.832	0	0	0	1413.53	1317.39	1365.46	682.731	0.24	0.235
ENSG00000124486	USP9X	chrX	41085445	41236579	+	151135	1643.5	1543	105	107	849.625	1281.25	1270.45	1275.85	87.358	91.0405	89.1992	682.524	15.07	32.88
ENSG00000251003	ZFPM2-AS1	chr8	105546089	106060524	-	514436	0.5	0	1664.83	1579.5	811.207	0.389793	0	0.194896	1385.11	1343.91	1364.51	682.352	3.71	17.605
ENSG00000137601	NEK1	chr4	169369704	169612632	-	242929	1355	1303	346	362	841.5	1056.34	1072.84	1064.59	287.865	308.006	297.936	681.262	3.29	7.635
ENSG00000249807	AC034229.1	chr5	10137138	10138365	+	1228	1713	1684	0	0	849.25	1335.43	1386.54	1360.99	0	0	0	680.493	0.06	0.26
ENSG00000267134	LINC01924	chr18	64041555	64423601	+	382047	1677	1596	62	55	847.5	1307.36	1314.09	1310.72	51.5828	46.7965	49.1896	679.957	0	0
ENSG00000280309	AC023300.3	chr15	74299503	74304527	+	5025	1806.97	1585.31	0.33	1.33	848.485	1408.69	1305.28	1356.99	0.274554	1.13162	0.703089	678.844	0	0
ENSG00000261384	AC023300.1	chr15	74303005	74304343	+	1339	1806.97	1585.31	0.33	1.33	848.485	1408.69	1305.28	1356.99	0.274554	1.13162	0.703089	678.844	0	0
ENSG00000291153	STAG3L4	chr7	67302621	67362950	+	60330	0	0	1660	1559	804.75	0	0	0	1381.09	1326.47	1353.78	676.889	15.975	26.7
ENSG00000279206	AC004943.3	chr16	72772673	72773272	+	600	0	0	1642	1574	804	0	0	0	1366.11	1339.23	1352.67	676.336	0	0
ENSG00000259768	ZFHX3-AS1	chr16	72665123	72828293	+	163171	0	0	1642	1574	804	0	0	0	1366.11	1339.23	1352.67	676.336	1.905	2.99
ENSG00000188596	CFAP54	chr12	96489571	96875555	+	385985	1753	1620	1	0	843.5	1366.61	1333.85	1350.23	0.831981	0	0.41599	675.323	0.05	0.05
ENSG00000133687	TMTC1	chr12	29500840	29784759	-	283920	1708	1658	0.33	3.33	842.415	1331.53	1365.13	1348.33	0.274554	2.83332	1.55393	674.943	1.075	2.525
ENSG00000204764	RANBP17	chr5	170861870	171300015	+	438146	138	131	1529	1423	805.25	107.583	107.86	107.722	1272.1	1210.75	1241.43	674.574	1.71	4.575
ENSG00000120594	PLXDC2	chr10	19816239	20289856	+	473618	1713	1603	23	19	839.5	1335.43	1319.85	1327.64	19.1356	16.1661	17.6508	672.645	0	0
ENSG00000162714	ZNF496	chr1	247297412	247331867	-	34456	1	1	1580	1594	794	0.779585	0.823362	0.801474	1314.53	1356.25	1335.39	668.095	8.2	19.35
ENSG00000224063	CALCRL-AS1	chr2	187003220	187556288	+	553069	1764	1568.33	2.5	0	833.707	1375.19	1291.3	1333.25	2.07995	0	1.03998	667.143	0.05	0.11
ENSG00000064989	CALCRL	chr2	187341964	187448460	-	106497	1764	1568.33	0.5	0	833.207	1375.19	1291.3	1333.25	0.41599	0	0.207995	666.727	0.08	0
ENSG00000235431	LOC105375146	chr7	9869774	9985895	+	116122	0	0	1629	1532	790.25	0	0	0	1355.3	1303.5	1329.4	664.698	0	0
ENSG00000196090	PTPRT	chr20	42072752	43189970	-	1117219	171	178	1491	1338	794.5	133.309	146.558	139.934	1240.48	1138.43	1189.46	664.695	0	0
ENSG00000112699	GMDS	chr6	1623806	2245605	-	621800	0	1	1632	1523	789	0	0.823362	0.411681	1357.79	1295.84	1326.82	663.613	24.62	31.57
ENSG00000171094	ALK	chr2	29192774	29921586	-	728813	131.5	155.5	1422.5	1456	791.375	102.515	128.033	115.274	1183.49	1238.83	1211.16	663.218	0.335	0.54
ENSG00000172995	ARPP21	chr3	35638945	35794496	+	155552	1768	1546	1	0	828.75	1378.31	1272.92	1325.61	0.831981	0	0.41599	663.014	0.15	0
ENSG00000156042	CFAP70	chr10	73253762	73358864	-	105103	1646	1659	0	0	826.25	1283.2	1365.96	1324.58	0	0	0	662.289	0.4	0.145
ENSG00000205549	LINC03041	chr9	16203935	16410990	-	207056	0	0	1620	1524	786	0	0	0	1347.81	1296.69	1322.25	661.124	0	0
ENSG00000239440	LINC02008	chr3	81986138	82463675	+	477538	1730	1564	1	0	823.75	1348.68	1287.74	1318.21	0.831981	0	0.41599	659.313	0	0
ENSG00000132670	PTPRA	chr20	2873420	3039076	+	165657	1544	1385	200	148	819.25	1203.68	1140.36	1172.02	166.396	125.925	146.161	659.089	24.205	41.86
ENSG00000247828	TMEM161B-DT	chr5	88268864	88439337	+	170474	1643	1643	0	0	821.5	1280.86	1352.78	1316.82	0	0	0	658.411	4.66	20.205
ENSG00000153561	RMND5A	chr2	86720291	86778041	+	57751	1742	1544	0	0	821.5	1358.04	1271.27	1314.65	0	0	0	657.327	15.35	18.76
ENSG00000151812	SLC35F4	chr14	57563920	57982194	-	418275	15	15	1596.5	1496	780.625	11.6938	12.3504	12.0221	1328.26	1272.86	1300.56	656.292	0	0.03
ENSG00000226688	ENTPD1-AS1	chr10	95732976	96090250	-	357275	959.33	916.5	690	633.5	799.832	747.88	754.611	751.245	574.067	539.011	556.539	653.892	7.505	4.955
ENSG00000239498	AC019211.1	chr2	220105656	220450778	+	345123	1661	1603	0	0	816	1294.89	1319.85	1307.37	0	0	0	653.685	0	0
ENSG00000266952	LINC01538	chr18	64181314	64260055	-	78742	1670	1590	0	0	815	1301.91	1309.14	1305.53	0	0	0	652.763	0	0
ENSG00000171723	GPHN	chr14	66507407	67181803	+	674397	603	694	903	959	789.75	470.09	571.413	520.752	751.278	815.961	783.62	652.186	6.015	14.285
ENSG00000143341	HMCN1	chr1	185734391	186190949	+	456559	1524	1435.5	121	158	809.625	1188.09	1181.94	1185.01	100.67	134.434	117.552	651.282	20.79	92.17
ENSG00000257523	LINC02326	chr14	28875404	29064993	-	189590	36.83	27.83	1550.5	1446	765.29	28.7121	22.9142	25.8131	1289.99	1230.32	1260.15	642.984	0	0
ENSG00000261404	PSMD7-DT	chr16	73943078	74296762	-	353685	18	18	1561	1459	764	14.0325	14.8205	14.4265	1298.72	1241.38	1270.05	642.24	0.295	0.03
ENSG00000293555	FAM169BP	chr15	98437162	98514382	-	77221	1664.5	1522.5	1.5	0.5	797.25	1297.62	1253.57	1275.59	1.24797	0.425423	0.836697	638.215	0	0.02
ENSG00000283597	FAM169BP	chr15	98441071	98520386	-	79316	1664.5	1522.5	1.5	0.5	797.25	1297.62	1253.57	1275.59	1.24797	0.425423	0.836697	638.215	0	0
ENSG00000293271	SLC44A3-AS1	chr1	94613814	94855426	-	241613	1665.5	1520	0	0	796.375	1298.4	1251.51	1274.95	0	0	0	637.477	3.175	9.625
ENSG00000117153	KLHL12	chr1	202891116	202928636	-	37521	0	0	1557	1461	754.5	0	0	0	1295.39	1243.09	1269.24	634.62	16.115	19.235
ENSG00000105953	OGDH	chr7	44606572	44709066	+	102495	43	49	1527	1399	754.5	33.5222	40.3447	36.9334	1270.43	1190.33	1230.38	633.659	74.315	50.005
ENSG00000146592	CREB5	chr7	28299321	28825894	+	526574	2	5	1506	1496	752.25	1.55917	4.11681	2.83799	1252.96	1272.86	1262.91	632.876	21.95	38.71
ENSG00000168918	INPP5D	chr2	233059967	233207903	+	147937	0	0	1485	1514	749.75	0	0	0	1235.49	1288.18	1261.84	630.918	0.305	0.015
ENSG00000133030	MPRIP	chr17	17042457	17217679	+	175223	1551	1585	0	0	784	1209.14	1305.03	1257.08	0	0	0	628.541	45.84	83.28
ENSG00000073910	FRY	chr13	31846713	32299125	+	452413	1615.5	1464.33	22	22	780.957	1259.42	1205.67	1232.55	18.3036	18.7186	18.5111	625.529	1.315	2.54
ENSG00000145703	IQGAP2	chr5	76403285	76708132	+	304848	0	0	1503.5	1470.5	743.5	0	0	0	1250.88	1251.17	1251.03	625.513	0.415	1.15
ENSG00000155974	GRIP1	chr12	66347431	67069162	-	721732	1606.5	1513.5	0	1	780.25	1252.4	1246.16	1249.28	0	0.850846	0.425423	624.853	0	0.815
ENSG00000146122	DAAM2	chr6	39792298	39904877	+	112580	1546	1240	153.5	169	777.125	1205.24	1020.97	1113.1	127.709	143.793	135.751	624.427	39.685	69.16
ENSG00000149972	CNTN5	chr11	99020949	100358885	+	1337937	322	340	1203	1133	749.5	251.027	279.943	265.485	1000.87	964.008	982.44	623.963	0.035	0
ENSG00000140943	MBTPS1	chr16	84053761	84116942	-	63182	1603	1513	0	0	779	1249.68	1245.75	1247.71	0	0	0	623.855	30.855	48.035
ENSG00000283563	AC098650.1	chr3	28349178	29767537	+	1418360	832.32	791.33	724.5	692.33	760.12	648.865	651.551	650.208	602.77	589.066	595.918	623.063	0	0.2
ENSG00000171444	MCC	chr5	113022106	113488823	-	466718	1575	1507	13	11	776.5	1227.85	1240.81	1234.33	10.8157	9.3593	10.0875	622.207	7.445	17.055
ENSG00000148498	PARD3	chr10	34109560	34815325	-	705766	1643	1458.5	2	1	776.125	1280.86	1200.87	1240.87	1.66396	0.850846	1.2574	621.062	7.925	26.875
ENSG00000201560	RNU6-973P	chr7	65859660	65859766	-	107	0	0	1589.5	1356.5	736.5	0	0	0	1322.43	1154.17	1238.3	619.151	0	0
ENSG00000163602	RYBP	chr3	72371825	72446621	-	74797	1	0	1551	1391	735.75	0.779585	0	0.389793	1290.4	1183.53	1236.96	618.677	12.335	18.445
ENSG00000185942	NKAIN3	chr8	62248591	63014000	+	765410	1587	1408.33	38	53	771.582	1237.2	1159.56	1198.38	31.6153	45.0948	38.355	618.369	0	0.035
ENSG00000068024	HDAC4	chr2	239048168	239401654	-	353487	0	0	1490	1446	734	0	0	0	1239.65	1230.32	1234.99	617.493	0	0
ENSG00000182771	GRID1	chr10	85599552	86366795	-	767244	1	1	1460	1470.5	733.125	0.779585	0.823362	0.801474	1214.69	1251.17	1232.93	616.866	0.125	0.66
ENSG00000186231	KLHL32	chr6	96924620	97140754	+	216135	0	0	1532	1397	732.25	0	0	0	1274.59	1188.63	1231.61	615.806	0.02	0.81
ENSG00000136267	DGKB	chr7	14145049	14974777	-	829729	537.25	510.25	1003	928	744.625	418.832	420.12	419.476	834.476	789.585	812.031	615.753	0.01	0.015
ENSG00000287211	ENSG00000287211	chr20	26135983	26188191	+	52209	1595	1476	0	0	767.75	1243.44	1215.28	1229.36	0	0	0	614.68	0	0
ENSG00000155561	NUP205	chr7	135557917	135648757	+	90841	0	0	1505	1411	729	0	0	0	1252.13	1200.54	1226.34	613.168	30.87	19.555
ENSG00000236230	AL356108.1	chr1	222088806	222389103	-	300298	96	90	1409	1329	731	74.8402	74.1025	74.4714	1172.26	1130.77	1151.52	612.994	0.425	1.12
ENSG00000106591	MRPL32	chr7	42932376	42948958	+	16583	1652	1413	0	0	766.25	1287.88	1163.41	1225.64	0	0	0	612.821	105.84	58.1
ENSG00000250971	AC108474.1	chr4	187005944	187060930	+	54987	1583.5	1442	11	23	764.875	1234.47	1187.29	1210.88	9.15179	19.5694	14.3606	612.621	0	0
ENSG00000233290	AL157944.1	chr1	82212413	82848205	-	635793	0	0	1534.75	1369	725.938	0	0	0	1276.88	1164.81	1220.84	610.422	0	0
ENSG00000263051	AC087501.3	chr17	9547298	9548541	+	1244	1591	1456	0.5	0	761.875	1240.32	1198.81	1219.57	0.41599	0	0.207995	609.888	0	0
ENSG00000129295	DNAAF11	chr8	132570416	132675592	-	105177	1618	1430	0	0	762	1261.37	1177.41	1219.39	0	0	0	609.694	0.94	1.97
ENSG00000166262	FAM227B	chr15	49326962	49620929	-	293968	0	0	1468.5	1429.5	724.5	0	0	0	1221.76	1216.28	1219.02	609.512	4.175	8.015
ENSG00000078114	NEBL	chr10	20779973	21293011	-	513039	138.5	149	1310	1304	725.375	107.973	122.681	115.327	1089.89	1109.5	1099.7	607.513	0.01	0
ENSG00000154188	ANGPT1	chr8	107249482	107498055	-	248574	1510	1518.5	0	0	757.125	1177.17	1250.27	1213.72	0	0	0	606.862	0.03	0.39
ENSG00000124721	DNAH8	chr6	38715311	39030792	+	315482	361	335	1156	1066	729.5	281.43	275.826	278.628	961.769	907.001	934.385	606.507	0	0
ENSG00000249742	AC110772.1	chr4	186979490	187027451	-	47962	1583.5	1442	0	0	756.375	1234.47	1187.29	1210.88	0	0	0	605.44	0	0
ENSG00000260477	LINC01584	chr15	86078809	86116747	-	37939	616.5	533.5	919	866	733.75	480.614	439.263	459.939	764.59	736.832	750.711	605.325	0	0
ENSG00000196376	SLC35F1	chr6	117907264	118317676	+	410413	27	34	1434	1383.33	719.582	21.0488	27.9943	24.5216	1193.06	1177	1185.03	604.776	1.535	4.11
ENSG00000166342	NETO1	chr18	72742314	72868146	-	125833	0	0	1491	1385	719	0	0	0	1240.48	1178.42	1209.45	604.726	0	0
ENSG00000163288	GABRB1	chr4	46993723	47426447	+	432725	1542	1469	0	0	752.75	1202.12	1209.52	1205.82	0	0	0	602.91	0	0
ENSG00000143921	ABCG8	chr2	43831942	43882988	+	51047	1506	1500.5	0	0	751.625	1174.06	1235.45	1204.75	0	0	0	602.377	0	0.02
ENSG00000265994	AC090365.1	chr18	28638714	28789580	+	150867	1460.67	1530	0	0	747.668	1138.72	1259.74	1199.23	0	0	0	599.615	0	0
ENSG00000259727	AC103740.2	chr15	62895812	62899543	+	3732	1573.5	1419	0	0	748.125	1226.68	1168.35	1197.51	0	0	0	598.757	0	0
ENSG00000136854	STXBP1	chr9	127579370	127696027	+	116658	0	0	1517	1318	708.75	0	0	0	1262.11	1121.41	1191.76	595.882	44.04	64.495
ENSG00000233806	LINC01237	chr2	241881363	242078722	+	197360	1515	1445.5	0	0	740.125	1181.07	1190.17	1185.62	0	0	0	592.81	0.065	0.77
ENSG00000174125	TLR1	chr4	38790677	38856817	-	66141	1542.83	1406.5	0	0	737.332	1202.77	1158.06	1180.41	0	0	0	590.206	0.295	3.31
ENSG00000174130	TLR6	chr4	38822897	38856817	-	33921	1542.83	1406.5	0	0	737.332	1202.77	1158.06	1180.41	0	0	0	590.206	0.16	1.79
ENSG00000105877	DNAH11	chr7	21543039	21901839	+	358801	14	12	1357	1420	700.75	10.9142	9.88034	10.3973	1129	1208.2	1168.6	589.498	0.09	0.085
ENSG00000065150	IPO5	chr13	97953658	98024296	+	70639	1526	1418.5	0	0	736.125	1189.65	1167.94	1178.79	0	0	0	589.396	84.41	67.565
ENSG00000105143	SLC1A6	chr19	14950033	15022990	-	72958	1	0	1426	1370	699.25	0.779585	0	0.389793	1186.4	1165.66	1176.03	588.211	0	0
ENSG00000243319	FGF14-IT1	chr13	102292327	102394519	-	102193	0	0	1457	1340.5	699.375	0	0	0	1212.2	1140.56	1176.38	588.189	0	0
ENSG00000248740	LINC02428	chr4	103255822	103454667	+	198846	0	0	1430	1363	698.25	0	0	0	1189.73	1159.7	1174.72	587.359	0.09	0.585
ENSG00000070269	TMEM260	chr14	56488354	56650606	+	162253	396.5	335.5	1047.5	1043	705.625	309.106	276.238	292.672	871.5	887.432	879.466	586.069	5.365	8.655
ENSG00000253363	AC090809.1	chr8	36378069	36779209	-	401141	966	981	493	436	719	753.08	807.718	780.399	410.166	370.969	390.568	585.483	0.075	0.04
ENSG00000201165	RNU6-1229P	chr7	65023204	65023310	-	107	2	0	1409.5	1371.5	695.75	1.55917	0	0.779585	1172.68	1166.93	1169.81	585.293	0	0
ENSG00000151572	ANO4	chr12	100717526	101128641	+	411116	5	2	1403	1373	695.75	3.89793	1.64672	2.77233	1167.27	1168.21	1167.74	585.256	4.135	19.88
ENSG00000008197	TFAP2D	chr6	50713526	50773033	+	59508	1308	1282	156	150	724	1019.7	1055.55	1037.62	129.789	127.627	128.708	583.166	0	0
ENSG00000204442	NALF1	chr13	107163510	107867496	-	703987	497	516.5	888	913	703.625	387.454	425.266	406.36	738.799	776.822	757.81	582.085	0.005	0
ENSG00000206120	EGFEM1P	chr3	168249941	168821335	+	571395	1500	1322.5	42.5	39.5	726.125	1169.38	1088.9	1129.14	35.3592	33.6084	34.4838	581.81	0	0.195
ENSG00000293389	ENSG00000293389	chr3	168249522	168830599	+	581078	1500	1322.5	42.5	39.5	726.125	1169.38	1088.9	1129.14	35.3592	33.6084	34.4838	581.81	0.37	4.2
ENSG00000134986	NREP	chr5	111662621	111997464	-	334844	1479	1424	0	0	725.75	1153.01	1172.47	1162.74	0	0	0	581.368	7.73	23.585
ENSG00000140285	FGF7	chr15	49423237	49488775	+	65539	0	0	1395.5	1361.5	689.25	0	0	0	1161.03	1158.43	1159.73	579.864	0.1	0.08
ENSG00000100744	GSKIP	chr14	96363452	96387288	+	23837	1489.5	1401.5	0	0	722.75	1161.19	1153.94	1157.57	0	0	0	578.783	14.37	6.345
ENSG00000222276	RNU2-33P	chr14	96384624	96384815	+	192	1489.5	1401.5	0	0	722.75	1161.19	1153.94	1157.57	0	0	0	578.783	0	0
ENSG00000225537	AC073325.1	chr7	45460712	45542182	+	81471	0	0	1381	1368	687.25	0	0	0	1148.97	1163.96	1156.46	578.23	0	0
ENSG00000185947	ZNF267	chr16	31873807	31917357	+	43551	1109	990	398	354	712.75	864.56	815.128	839.844	331.128	301.199	316.164	578.004	5.695	5.795
ENSG00000150873	C2orf50	chr2	11133128	11151317	+	18190	1489.5	1397	0	0	721.625	1161.19	1150.24	1155.71	0	0	0	577.857	0.005	0.125
ENSG00000196208	GREB1	chr2	11482341	11642788	+	160448	1446	1438	0	0	721	1127.28	1183.99	1155.64	0	0	0	577.819	55.885	34.185
ENSG00000132953	XPO4	chr13	20777329	20903048	-	125720	1484	1401	0	0	721.25	1156.9	1153.53	1155.22	0	0	0	577.609	8.28	8.9
ENSG00000131558	EXOC4	chr7	133253073	134066589	+	813517	1346	1283	109	133.33	717.832	1049.32	1056.37	1052.85	90.6859	113.443	102.065	577.456	29.105	59.09
ENSG00000136574	GATA4	chr8	11676959	11760002	+	83044	1448	1433	0	0	720.25	1128.84	1179.88	1154.36	0	0	0	577.179	0	0
ENSG00000196284	SUPT3H	chr6	44809317	45377953	-	568637	675.5	778.5	648.33	695	699.332	526.61	640.987	583.799	539.398	591.338	565.368	574.583	5.615	17.44
ENSG00000132837	DMGDH	chr5	78997564	79236038	-	238475	1515	1302.5	21	25.5	716	1181.07	1072.43	1126.75	17.4716	21.6966	19.5841	573.167	0	0.525
ENSG00000259536	AC091045.1	chr15	40488041	40558019	+	69979	1536	1322	0	0	714.5	1197.44	1088.48	1142.96	0	0	0	571.482	0	0.915
ENSG00000137218	FRS3	chr6	41770176	41786542	-	16367	0	0	1386	1324	677.5	0	0	0	1153.12	1126.52	1139.82	569.911	1.27	6.07
ENSG00000112530	PACRG	chr6	162727132	163315500	+	588369	1482	1361	0	0	710.75	1155.35	1120.6	1137.97	0	0	0	568.985	0	0
ENSG00000289949	ENSG00000289949	chr12	96131433	96144283	+	12851	1422	1415	0	0	709.25	1108.57	1165.06	1136.81	0	0	0	568.407	0	0
ENSG00000149089	APIP	chr11	34853094	34916379	-	63286	1434	1399	0	0	708.25	1117.93	1151.88	1134.9	0	0	0	567.452	21.025	25.03
ENSG00000135298	ADGRB3	chr6	68635282	69390571	+	755290	1400	1414	1	0.33	703.832	1091.42	1164.23	1127.83	0.831981	0.280779	0.55638	564.191	0.08	0.485
ENSG00000206592	LOC124900205	chr5	79220942	79221073	+	132	1515	1302.5	1	2	705.125	1181.07	1072.43	1126.75	0.831981	1.70169	1.26684	564.009	0	0
ENSG00000187957	DNER	chr2	229357629	229714555	-	356927	1029	1001	333	407	692.5	802.193	824.185	813.189	277.05	346.294	311.672	562.431	27.96	44.39
ENSG00000042781	USH2A	chr1	215622891	216423448	-	800558	1264.5	1112.5	199	212	697	985.786	915.99	950.888	165.564	180.379	172.972	561.93	0.015	0.02
ENSG00000231304	SGO1-AS1	chr3	20174244	21145967	+	971724	1094	1139.5	255.5	286.5	693.875	852.867	938.221	895.544	212.571	243.767	228.169	561.856	0.205	1.625
ENSG00000182150	ERCC6L2	chr9	95871264	96121154	+	249891	1410	1389	1	0	700	1099.22	1143.65	1121.43	0.831981	0	0.41599	560.924	3.675	3.49
ENSG00000186094	AGBL4	chr1	48532854	50023954	-	1491101	535.5	509.5	861.5	804.25	677.688	417.468	419.503	418.485	716.751	684.293	700.522	559.504	0	0.045
ENSG00000187672	ERC2	chr3	55508311	56469095	-	960785	1405	1363	11	13	698	1095.32	1122.24	1108.78	9.15179	11.061	10.1064	559.443	0.185	0
ENSG00000148948	LRRC4C	chr11	40114203	41459773	-	1345571	79	72.5	1253.33	1253.33	664.54	61.5873	59.6937	60.6405	1042.75	1066.39	1054.57	557.604	0	0
ENSG00000285325	AC104169.1	chr1	84785427	84786714	+	1288	1420	1364	0	0	696	1107.01	1123.07	1115.04	0	0	0	557.519	0	0
ENSG00000223715	LINC01208	chr3	176415439	176867838	-	452400	1374	1392	2	1.5	692.375	1071.15	1146.12	1108.63	1.66396	1.27627	1.47011	555.053	0	0
ENSG00000285899	AL023574.1	chrX	43279560	43438657	+	159098	0	0	1359	1279	659.5	0	0	0	1130.66	1088.23	1109.45	554.723	0	0
ENSG00000155093	PTPRN2	chr7	157539056	158587823	-	1048768	1326.5	1258.5	94	79	689.5	1034.12	1036.2	1035.16	78.2062	67.2168	72.7115	553.936	0	0
ENSG00000204767	INSYN2B	chr5	169861303	169980495	-	119193	0.5	0	1360	1261	655.375	0.389793	0	0.194896	1131.49	1072.92	1102.2	551.2	0	0.01
ENSG00000291064	RPL23AP7	chr22	50756948	50801309	+	44362	0	0	1350.5	1263.5	653.5	0	0	0	1123.59	1075.04	1099.32	549.658	48.93	44.515
ENSG00000133818	RRAS2	chr11	14277922	14364506	-	86585	1400	1342	0	0	685.5	1091.42	1104.95	1098.19	0	0	0	549.093	22.34	15.105
ENSG00000228876	AC010745.2	chr2	16224047	16333978	+	109932	1430	1308	0	0	684.5	1114.81	1076.96	1095.88	0	0	0	547.941	0	0.03
ENSG00000225882	LINC01456	chrX	17970197	18104644	-	134448	0	0	1288	1306	648.5	0	0	0	1071.59	1111.2	1091.4	545.699	0	0
ENSG00000132326	PER2	chr2	238244044	238290102	-	46059	0	0	1323	1271.5	648.625	0	0	0	1100.71	1081.85	1091.28	545.64	4.265	5.11
ENSG00000259986	AC103876.1	chr15	83179182	83439445	+	260264	1320	1345	27	24	679	1029.05	1107.42	1068.24	22.4635	20.4203	21.4419	544.839	0.34	0.725
ENSG00000183166	CALN1	chr7	71779491	72447151	-	667661	118	123	1188.5	1167	649.125	91.9911	101.273	96.6323	988.809	992.937	990.873	543.753	0	0.015
ENSG00000196151	WDSUB1	chr2	159235798	159286703	-	50906	62	44	1250	1234	647.5	48.3343	36.2279	42.2811	1039.98	1049.94	1044.96	543.62	4.55	14.105
ENSG00000271538	LINC02427	chr4	184503271	184537626	-	34356	1404	1294	0	0	674.5	1094.54	1065.43	1079.98	0	0	0	539.992	0.025	0.015
ENSG00000189108	IL1RAPL2	chrX	104566199	105767829	+	1201631	1421	1264	2	6	673.25	1107.79	1040.73	1074.26	1.66396	5.10507	3.38452	538.822	0	0
ENSG00000189337	KAZN	chr1	13892792	15118043	+	1225252	932	897	396.83	419.83	661.415	726.574	738.555	732.565	330.155	357.21	343.683	538.124	35.33	55.86
ENSG00000182095	TNRC18	chr7	5306790	5425414	-	118625	1467	1222	0	0	672.25	1143.65	1006.15	1074.9	0	0	0	537.45	39.635	97.61
ENSG00000240875	LINC00886	chr3	156747343	156817062	-	69720	1368	1292	0	0	665	1066.47	1063.78	1065.13	0	0	0	532.564	0	0.17
ENSG00000229140	CCDC26	chr8	128634199	129683770	-	1049572	823	814	493	465	648.75	641.599	670.216	655.908	410.166	395.643	402.905	529.406	0.79	3.865
ENSG00000148541	FAM13C	chr10	59246130	59363181	-	117052	1382	1205	20	13	655	1077.39	992.151	1034.77	16.6396	11.061	13.8503	524.31	0.405	0.76
ENSG00000233338	TLR8-AS1	chrX	12902817	12908333	-	5517	1345.83	1271.83	0.5	0	654.54	1049.19	1047.18	1048.18	0.41599	0	0.207995	524.195	0	0
ENSG00000101916	TLR8	chrX	12906620	12923169	+	16550	1345.83	1271.83	0.5	0	654.54	1049.19	1047.18	1048.18	0.41599	0	0.207995	524.195	0	0
ENSG00000147649	MTDH	chr8	97644184	97730260	+	86077	0	0	1277	1209	621.5	0	0	0	1062.44	1028.67	1045.56	522.778	36.565	47.13
ENSG00000152936	LMNTD1	chr12	25409307	25648579	-	239273	456	407	853	800	629	355.491	335.108	345.3	709.679	680.676	695.178	520.239	0.15	0
ENSG00000106105	GARS1	chr7	30580533	30634033	+	53501	1365	1223.5	0	0	647.125	1064.13	1007.38	1035.76	0	0	0	517.879	255.01	377.71
ENSG00000163618	CADPS	chr3	62398346	62875416	-	477071	744	664	563	558	632.25	580.012	546.712	563.362	468.405	474.772	471.588	517.475	0.125	0.08
ENSG00000289178	ENSG00000289178	chr6	94546175	94735938	-	189764	0	0	1246.5	1195	610.375	0	0	0	1037.06	1016.76	1026.91	513.456	0	0
ENSG00000070882	OSBPL3	chr7	24796540	24981634	-	185095	1330	1234	0.5	0	641.125	1036.85	1016.03	1026.44	0.41599	0	0.207995	513.323	16.52	17.075
ENSG00000198838	RYR3	chr15	33310962	33866121	+	555160	1380.2	1181.5	1	1.25	640.987	1075.98	972.802	1024.39	0.831981	1.06356	0.947769	512.67	1.4	0.16
ENSG00000215270	TOMM40P2	chr22	15854195	15855243	-	1049	0.5	0.5	1256.67	1176	608.418	0.389793	0.411681	0.400737	1045.52	1000.59	1023.06	511.73	1.74	2.025
ENSG00000223875	NBEAP3	chr22	15852990	15893942	+	40953	0.5	0.5	1256.67	1176	608.418	0.389793	0.411681	0.400737	1045.52	1000.59	1023.06	511.73	0.06	0
ENSG00000285579	AC015687.1	chr8	70669369	71228629	+	559261	1350	1111	47.5	45.5	638.5	1052.44	914.755	983.598	39.5191	38.7135	39.1163	511.357	0	0
ENSG00000054654	SYNE2	chr14	63761899	64226433	+	464535	116	84	1087	1152.33	609.832	90.4319	69.1624	79.7971	904.363	980.455	942.409	511.103	3.37	16.71
ENSG00000139746	RBM26	chr13	79311824	79406477	-	94654	0	0	1289.5	1137	606.625	0	0	0	1072.84	967.411	1020.13	510.063	19.795	14.34
ENSG00000267281	ATF7-NPFF	chr12	53506691	53625979	-	119289	1344.98	1198.65	0.67	1.67	636.492	1048.53	986.922	1017.72	0.557427	1.42091	0.98917	509.357	0	0.065
ENSG00000170653	ATF7	chr12	53507856	53626410	-	118555	1344.98	1198.65	0.67	1.67	636.492	1048.53	986.922	1017.72	0.557427	1.42091	0.98917	509.357	14.62	18.55
ENSG00000285692	AC023509.6	chr12	53531752	53621218	+	89467	1344.98	1198.65	0.67	1.67	636.492	1048.53	986.922	1017.72	0.557427	1.42091	0.98917	509.357	0	0.075
ENSG00000280870	MIR325HG	chrX	76656866	77014532	-	357667	1131	1002	223	170.5	631.625	881.711	825.008	853.36	185.532	145.069	165.3	509.33	0	0
ENSG00000293385	ENSG00000293385	chr6	9596110	10211608	-	615499	1152.83	1055	155.5	162	631.332	898.73	868.647	883.688	129.373	137.837	133.605	508.646	0.255	1.375
ENSG00000289002	ENSG00000289002	chr2	213188417	213201737	+	13321	244	231.5	1010	956	610.375	190.219	190.608	190.414	840.3	813.408	826.854	508.634	0	0
ENSG00000115665	SLC5A7	chr2	107986523	108013994	+	27472	1335	1205	0	0	635	1040.75	992.151	1016.45	0	0	0	508.224	0	0
ENSG00000254226	LINC01933	chr5	151949571	152270449	+	320879	0	0	1232	1180	603	0	0	0	1025	1004	1014.5	507.249	0.15	0.24
ENSG00000250891	LINC02208	chr5	118000253	118562199	-	561947	41.5	57	1188	1126.5	603.25	32.3528	46.9316	39.6422	988.393	958.478	973.435	506.539	0	0
ENSG00000165714	BORCS5	chr12	12357078	12471233	+	114156	0	0	1262.5	1144	601.625	0	0	0	1050.38	973.367	1011.87	505.936	11.125	29.41
ENSG00000071073	MGAT4A	chr2	98619106	98731132	-	112027	49	58	1201.5	1095	600.875	38.1997	47.755	42.9773	999.625	931.676	965.65	504.314	3.585	1.75
ENSG00000289487	ENSG00000289487	chr10	62814433	62919907	-	105475	0	0	1241	1155	599	0	0	0	1032.49	982.727	1007.61	503.804	0	0
ENSG00000181827	RFX7	chr15	56087280	56245082	-	157803	0	0	1259	1135	598.5	0	0	0	1047.46	965.71	1006.59	503.293	6.72	13.225
ENSG00000167107	ACSF2	chr17	50426158	50474845	+	48688	0	0	1229	1164	598.25	0	0	0	1022.5	990.384	1006.44	503.222	56.595	84.14
ENSG00000184226	PCDH9	chr13	66302834	67230445	-	927612	206	182.5	1033	981	600.625	160.595	150.263	155.429	859.436	834.68	847.058	501.243	0.035	0.01
ENSG00000226197	AL583785.1	chr9	13386130	13836571	+	450442	1241	1258	0	0	624.75	967.466	1035.79	1001.63	0	0	0	500.814	0	0
ENSG00000176771	NCKAP5	chr2	132671788	133568463	-	896676	3	6	1205	1167	595.25	2.33876	4.94017	3.63946	1002.54	992.937	997.737	500.688	1.515	11.305
ENSG00000127952	STYXL1	chr7	75996338	76048004	-	51667	1262.83	1231	0	0	623.457	984.484	1013.56	999.021	0	0	0	499.511	38.81	51.65
ENSG00000168743	NPNT	chr4	105894775	106004027	+	109253	1242.5	1246	0	0	622.125	968.635	1025.91	997.272	0	0	0	498.636	0.025	0
ENSG00000185760	KCNQ5	chr6	72621792	73198853	+	577062	1266	1198	10	10	621	986.955	986.387	986.671	8.31981	8.50846	8.41413	497.543	3.09	11.74
ENSG00000006715	VPS41	chr7	38722974	38932394	-	209421	48	30	1140	1148.67	591.668	37.4201	24.7008	31.0605	948.458	977.341	962.899	496.98	44.62	60.27
ENSG00000148848	ADAM12	chr10	126012381	126388477	-	376097	1279	1179	9	13	620	997.09	970.743	983.917	7.48782	11.061	9.27441	496.595	0.205	0.1
ENSG00000079277	MKNK1	chr1	46557407	46616843	-	59437	0	0	1203	1155	589.5	0	0	0	1000.87	982.727	991.8	495.9	20.83	25.435
ENSG00000082074	FYB1	chr5	39105252	39274528	-	169277	8	5	1185	1157.5	588.875	6.23668	4.11681	5.17675	985.897	984.854	985.375	495.276	0.935	0.635
ENSG00000189077	TMEM120A	chr7	75986831	75994656	-	7826	1251.33	1216.5	0	0	616.957	975.519	1001.62	988.569	0	0	0	494.285	105.545	96.205
ENSG00000219481	NBPF1	chr1	16562319	16613562	-	51244	827.5	723	439	435.5	606.25	645.107	595.29	620.199	365.239	370.543	367.891	494.045	15.705	43.91
ENSG00000254689	LINC02235	chr8	81841952	81924348	+	82397	1300	1167	0	0	616.75	1013.46	960.863	987.162	0	0	0	493.581	0	0
ENSG00000089177	KIF16B	chr20	16272104	16573448	-	301345	1051	1005	181	204	610.25	819.344	827.478	823.411	150.588	173.572	162.08	492.746	4.4	12.74
ENSG00000198075	SULT1C4	chr2	108377911	108388989	+	11079	1	1	1195	1142	584.75	0.779585	0.823362	0.801474	994.217	971.666	982.941	491.871	0	0
ENSG00000103200	AC069335.1	chr7	140435316	140435787	-	472	0	0	1209	1130	584.75	0	0	0	1005.86	961.456	983.66	491.83	0	0
ENSG00000105717	PBX4	chr19	19561707	19618693	-	56987	15	19	1197	1101	583	11.6938	15.6439	13.6688	995.881	936.781	966.331	490	2.41	10.655
ENSG00000254959	INMT-MINDY4	chr7	30752137	30892081	+	139945	0.33	0.67	1210.98	1118.32	582.575	0.257263	0.551652	0.404458	1007.51	951.518	979.515	489.96	0.875	0
ENSG00000106125	MINDY4	chr7	30771417	30892387	+	120971	0.33	0.67	1210.98	1118.32	582.575	0.257263	0.551652	0.404458	1007.51	951.518	979.515	489.96	1.83	2.03
ENSG00000229263	AC004691.1	chr7	30796691	30803410	-	6720	0.33	0.67	1210.98	1117.98	582.49	0.257263	0.551652	0.404458	1007.51	951.228	979.37	489.887	0	0
ENSG00000130226	DPP6	chr7	153748133	154894285	+	1146153	869.58	895	293	342	599.895	677.912	736.909	707.41	243.77	290.989	267.38	487.395	0.295	0.755
ENSG00000133424	LARGE1	chr22	33162226	33922841	-	760616	1118	1069	125	110	605.5	871.577	880.174	875.875	103.998	93.593	98.7953	487.335	6.48	13.69
ENSG00000082516	GEMIN5	chr5	154887411	154938211	-	50801	1242	1187	1	1	607.75	968.245	977.33	972.788	0.831981	0.850846	0.841413	486.815	23.855	7.06
ENSG00000274764	PRAMEF27	chr1	13049476	13056575	-	7100	1218	1209.5	0	0	606.875	949.535	995.856	972.695	0	0	0	486.348	0	0
ENSG00000228999	LINC01830	chr2	21932662	22536322	-	603661	99.5	85.5	1080.5	1051	579.125	77.5688	70.3974	73.9831	898.955	894.239	896.597	485.29	0	0
ENSG00000234264	DEPDC1-AS1	chr1	68496676	68538627	+	41952	0	0	1204	1104	577	0	0	0	1001.7	939.334	970.519	485.26	0.045	0.095
ENSG00000285912	5S_rRNA	chr7	152592973	152593091	-	119	1199	1222	0	0	605.25	934.723	1006.15	970.435	0	0	0	485.218	0	0
ENSG00000204505	PRAMEF9	chr1	13171848	13179459	+	7612	1245	1173	0	0	604.5	970.584	965.803	968.194	0	0	0	484.097	0	0
ENSG00000182722	SEPHS1P1	chr7	64852397	64853354	-	958	0	0	1155.5	1141	574.125	0	0	0	961.353	970.815	966.084	483.042	0	0.065
ENSG00000047617	ANO2	chr12	5531869	5946232	-	414364	1028	1001	178	180	596.75	801.414	824.185	812.799	148.093	153.152	150.622	481.711	0.37	0.1
ENSG00000179241	LDLRAD3	chr11	35943981	36232136	+	288156	564	482	659	637	585.5	439.686	396.86	418.273	548.275	541.989	545.132	481.703	14.565	57.805
ENSG00000139597	N4BP2L1	chr13	32400723	32428311	-	27589	0.5	0.5	1204	1084	572.25	0.389793	0.411681	0.400737	1001.7	922.317	962.011	481.206	0.225	0.385
ENSG00000270008	AL137247.1	chr13	32425358	32432954	-	7597	0.5	0.5	1204	1084	572.25	0.389793	0.411681	0.400737	1001.7	922.317	962.011	481.206	0.235	0.19
ENSG00000128829	EIF2AK4	chr15	39934115	40035591	+	101477	1205.5	1189.5	0	0	598.75	939.79	979.389	959.589	0	0	0	479.795	32.02	27.735
ENSG00000223646	LINC03076	chr7	112616440	112896625	+	280186	1215.25	1179	0	0	598.562	947.391	970.743	959.067	0	0	0	479.534	0	0.08
ENSG00000176204	LRRTM4	chr2	76747685	77593319	-	845635	1089	1093	100	93.5	593.875	848.969	899.934	874.451	83.1981	79.5541	81.3761	477.914	0	0
ENSG00000214814	FER1L6	chr8	123851987	124120061	+	268075	1253.5	1127.5	0.25	0.33	595.395	977.21	928.34	952.775	0.207995	0.280779	0.244387	476.51	0	0
ENSG00000155966	AFF2	chrX	148500617	149000663	+	500047	1054	916	184	208	590.5	821.683	754.199	787.941	153.084	176.976	165.03	476.486	1.055	3.94
ENSG00000253868	FER1L6-AS2	chr8	124044395	124171522	-	127128	1253.5	1127.5	0	0	595.25	977.21	928.34	952.775	0	0	0	476.388	0	0
ENSG00000253619	AC068413.1	chr8	120913065	121119754	+	206690	1169	1207	0	0	594	911.335	993.797	952.566	0	0	0	476.283	0	0.08
ENSG00000153930	ANKFN1	chr17	55882301	56517016	+	634716	5	7	1133	1119	566	3.89793	5.76353	4.83073	942.634	952.096	947.365	476.098	0	0.185
ENSG00000138653	NDST4	chr4	114827763	115113876	-	286114	1224	1147	0	1	593	954.213	944.396	949.304	0	0.850846	0.425423	474.865	0	0
ENSG00000164674	SYTL3	chr6	158650014	158764876	+	114863	0	0	1145	1103	562	0	0	0	952.618	938.483	945.55	472.775	0.135	0.785
ENSG00000105810	CDK6	chr7	92604921	92836573	-	231653	1017	995	149.5	178.5	585	792.838	819.245	806.042	124.381	151.876	138.129	472.085	2.06	13.98
ENSG00000164603	BMT2	chr7	112819147	112939875	-	120729	1194.25	1159	0	0	588.312	931.02	954.276	942.648	0	0	0	471.324	7.855	8.265
ENSG00000091262	ABCC6	chr16	16149565	16223522	-	73958	1174	1076	53	47	587.5	915.233	885.937	900.585	44.095	39.9897	42.0424	471.314	0.06	0.085
ENSG00000038945	MSR1	chr8	16107878	16567490	-	459613	13	3	1141	1075	558	10.1346	2.47008	6.30235	949.29	914.659	931.974	469.138	0	0
ENSG00000246662	CIBAR1-DT	chr8	93213302	93700433	-	487132	459.5	409.5	729	670.5	567.125	358.22	337.167	347.693	606.514	570.492	588.503	468.098	0.09	0.06
ENSG00000196277	GRM7	chr3	6770001	7741533	+	971533	523	472	652	626.5	568.375	407.723	388.627	398.175	542.451	533.055	537.753	467.964	0	0
ENSG00000133401	PDZD2	chr5	31639131	32110932	+	471802	0	0	1150	1075	556.25	0	0	0	956.778	914.659	935.718	467.859	0.13	2.175
ENSG00000267586	LINC00907	chr18	42159283	42691422	+	532140	395	395	752	719	565.25	307.936	325.228	316.582	625.649	611.758	618.704	467.643	0.06	0.255
ENSG00000137628	DDX60	chr4	168216291	168318883	-	102593	1142	1110	32	39	580.75	890.287	913.931	902.109	26.6234	33.183	29.9032	466.006	0.905	1.49
ENSG00000293270	PGAM1P5	chr12	95551582	95673999	+	122418	1197	1127	0	0	581	933.164	927.929	930.546	0	0	0	465.273	0	0
ENSG00000266470	AP001180.5	chr18	10632238	10632396	+	159	0	1	1115	1093	552.25	0	0.823362	0.411681	927.658	929.974	928.816	464.614	0	0
ENSG00000266903	CEACAM16-AS1	chr19	44631573	44725217	-	93645	0.5	0	1159.5	1049.5	552.375	0.389793	0	0.194896	964.681	892.962	928.822	464.508	0.125	0.04
ENSG00000073008	PVR	chr19	44643798	44666162	+	22365	0.5	0	1159.5	1049.5	552.375	0.389793	0	0.194896	964.681	892.962	928.822	464.508	16.68	8.53
ENSG00000100055	CYTH4	chr22	37282027	37315341	+	33315	0	0	1116	1088	551	0	0	0	928.49	925.72	927.105	463.553	0.425	0.39
ENSG00000117523	PRRC2C	chr1	171485530	171593511	+	107982	661	579	483	531	563.5	515.306	476.726	496.016	401.847	451.799	426.823	461.419	56.475	61.65
ENSG00000258933	LINC02279	chr14	94960277	94962976	-	2700	0	0	1125	1061	546.5	0	0	0	935.978	902.747	919.363	459.681	0	0
ENSG00000124789	NUP153	chr6	17615035	17706925	-	91891	0.5	0.5	1118.83	1064	545.957	0.389793	0.411681	0.400737	930.845	905.3	918.072	459.236	12.75	12.665
ENSG00000185404	SP140L	chr2	230327184	230403732	+	76549	1160	1125	0	0	571.25	904.319	926.282	915.3	0	0	0	457.65	6.995	8.96
ENSG00000198089	SFI1	chr22	31488688	31618588	+	129901	44	44	1070	1021	544.75	34.3018	36.2279	35.2648	890.219	868.713	879.466	457.366	3.52	7.855
ENSG00000266102	AP006219.1	chr18	10375103	10378114	+	3012	0	0	1115	1053	542	0	0	0	927.658	895.94	911.799	455.9	0	0
ENSG00000286499	ENSG00000286499	chr18	10380423	10390344	+	9922	0	0	1115	1053	542	0	0	0	927.658	895.94	911.799	455.9	0	0
ENSG00000234207	LINC03116	chr2	22377594	22482004	+	104411	60	57.5	1041.5	1014	543.25	46.7751	47.3433	47.0592	866.508	862.757	864.633	455.846	0	0
ENSG00000186431	FCAR	chr19	54874235	54891420	+	17186	0	0	1092	1075	541.75	0	0	0	908.523	914.659	911.591	455.795	0	0.025
ENSG00000168658	VWA3B	chr2	98087116	98313299	+	226184	1180	1093	0	0	568.25	919.911	899.934	909.923	0	0	0	454.961	0	0
ENSG00000273118	AC093865.1	chr2	212581357	213021545	-	440189	1166	1101	1.5	3	567.875	908.997	906.521	907.759	1.24797	2.55254	1.90025	454.83	0	0
ENSG00000272269	NUP153-AS1	chr6	17706094	17707344	+	1251	0.5	0.5	1098.83	1050	537.457	0.389793	0.411681	0.400737	914.205	893.388	903.796	452.099	3.155	1.09
ENSG00000287347	ENSG00000287347	chr6	16901104	16952699	-	51596	1147	1109	0	0	564	894.185	913.108	903.646	0	0	0	451.823	0	0
ENSG00000111404	RERGL	chr12	18080869	18320107	-	239239	1	1	1155	991	537	0.779585	0.823362	0.801474	960.937	843.188	902.063	451.432	0	0
ENSG00000072952	IRAG1	chr11	10573091	10693988	-	120898	44.92	39	1100	967	537.73	35.019	32.1111	33.565	915.179	822.768	868.973	451.269	0	0.01
ENSG00000144619	CNTN4	chr3	2098813	3057959	+	959147	448	453	654	630	546.25	349.254	372.983	361.119	544.115	536.033	540.074	450.596	1.18	2.105
ENSG00000177575	CD163	chr12	7470811	7503893	-	33083	0	0	1092	1049.5	535.375	0	0	0	908.523	892.962	900.743	450.371	0	0.015
ENSG00000231672	DIRC3	chr2	217284019	217756593	-	472575	377	376	708.5	709	542.625	293.904	309.584	301.744	589.458	603.25	596.354	449.049	0.12	0.78
ENSG00000283549	AC007161.3	chr7	7640752	8004053	+	363302	368.6	364.9	726.91	703.58	540.997	287.355	300.445	293.9	604.775	598.638	601.706	447.803	0.21	0.65
ENSG00000219545	UMAD1	chr7	7640711	7968020	+	327310	368.6	364.9	726.91	703.58	540.997	287.355	300.445	293.9	604.775	598.638	601.706	447.803	7.775	15.415
ENSG00000175931	UBE2O	chr17	76389456	76453152	-	63697	1135	1099	0	0	558.5	884.83	904.874	894.852	0	0	0	447.426	32.6	30.095
ENSG00000225963	AC009950.1	chr2	230121370	230174223	+	52854	0	0	1097	1020.5	529.375	0	0	0	912.683	868.288	890.485	445.243	0	0.385
ENSG00000135899	SP110	chr2	230165186	230225729	-	60544	0	0	1097	1020.5	529.375	0	0	0	912.683	868.288	890.485	445.243	10.325	9.07
ENSG00000113319	RASGRF2	chr5	80960363	81230162	+	269800	1131	1039	14	33	554.25	881.711	855.473	868.592	11.6477	28.0779	19.8628	444.227	0.005	0.085
ENSG00000253238	AC034114.2	chr8	80265907	80484481	+	218575	22	18	1043	1026	527.25	17.1509	14.8205	15.9857	867.756	872.968	870.362	443.174	0	0.045
ENSG00000234663	LINC01934	chr2	181086076	181409321	+	323246	921	863	187	217	547	717.998	710.561	714.28	155.58	184.633	170.107	442.193	0.005	0.005
ENSG00000164749	HNF4G	chr8	75407914	75566834	+	158921	31	19	1057.5	992	524.875	24.1671	15.6439	19.9055	879.819	844.039	861.929	440.917	0.475	0.25
ENSG00000287308	ENSG00000287308	chr2	105601146	105636637	+	35492	1111	1090	0	0	550.25	866.119	897.464	881.792	0	0	0	440.896	0.09	0.19
ENSG00000136643	RPS6KC1	chr1	213051233	213274774	+	223542	0	0	1025	1068	523.25	0	0	0	852.78	908.703	880.742	440.371	6.94	8.895
ENSG00000185774	KCNIP4	chr4	20728606	21948772	-	1220167	943.33	809	199.5	218	542.457	735.406	666.1	700.753	165.98	185.484	175.732	438.243	0.155	0.065
ENSG00000162849	KIF26B	chr1	245154985	245709432	+	554448	825.5	764	271	293	538.375	643.548	629.048	636.298	225.467	249.298	237.382	436.84	0.025	0.13
ENSG00000226237	GAS1RR	chr9	86948629	87002033	+	53405	1102	1068	0	0	542.5	859.103	879.35	869.227	0	0	0	434.613	0.78	2.195
ENSG00000089169	RPH3A	chr12	112570380	112898881	+	328502	3	1	1052	1010	516.5	2.33876	0.823362	1.58106	875.243	859.354	867.299	434.44	0.07	0.14
ENSG00000257219	LNCOG	chr12	76259836	76305969	+	46134	0	0	986	1077	515.75	0	0	0	820.333	916.361	868.347	434.173	0	0.1
ENSG00000104375	STK3	chr8	98371228	98942827	-	571600	0	0	1046.5	1016	515.625	0	0	0	870.668	864.459	867.563	433.782	5.475	6.715
ENSG00000081052	COL4A4	chr2	227002714	227164453	-	161740	0	0	1045	1017	515.5	0	0	0	869.42	865.31	867.365	433.682	0.175	0.245
ENSG00000146233	CYP39A1	chr6	46549580	46652830	-	103251	0	0	1056	1003	514.75	0	0	0	878.571	853.398	865.985	432.992	0.255	1.875
ENSG00000133265	HSPBP1	chr19	55262223	55280381	-	18159	1119	1043	0	0	540.5	872.356	858.766	865.561	0	0	0	432.781	65.72	22.055
ENSG00000150995	ITPR1	chr3	4493345	4847506	+	354162	1077.5	1029.5	18	20.5	536.375	840.003	847.651	843.827	14.9756	17.4423	16.209	430.018	28.175	62.935
ENSG00000258766	DIO2-AS1	chr14	80211419	80455469	+	244051	1068	1066	8	3	536.25	832.597	877.703	855.15	6.65584	2.55254	4.60419	429.877	0	0
ENSG00000263765	AC090371.2	chr18	32833454	32938316	+	104863	7	1	1039	989	509	5.4571	0.823362	3.14023	864.428	841.486	852.957	428.049	0	0
ENSG00000114487	MORC1	chr3	108958248	109118134	-	159887	1023	1108	0	0	532.75	797.516	912.285	854.9	0	0	0	427.45	0.02	0
ENSG00000169857	AVEN	chr15	33858782	34075155	-	216374	1123.7	1007.5	1	1.25	533.362	876.02	829.537	852.779	0.831981	1.06356	0.947769	426.863	13.015	3.08
ENSG00000231887	PRH1	chr12	10824960	11171608	-	346649	239	229.08	805.9	777.65	512.908	186.321	188.616	187.468	670.493	661.66	666.077	426.772	3.18	6.08
ENSG00000275778	PRH1-PRR4	chr12	10845849	11171600	-	325752	239	229.08	805.9	777.65	512.908	186.321	188.616	187.468	670.493	661.66	666.077	426.772	5.03	4.985
ENSG00000170629	DPY19L2P2	chr7	103175343	103277638	-	102296	1111.15	1011.57	0.67	1.33	531.18	866.236	832.888	849.562	0.557427	1.13162	0.844526	425.203	0	0.035
ENSG00000291139	DPY19L2P2	chr7	103175133	103280410	-	105278	1111.15	1011.57	0.67	1.33	531.18	866.236	832.888	849.562	0.557427	1.13162	0.844526	425.203	0.475	0.83
ENSG00000253944	MTUS1-DT	chr8	17801345	17861069	+	59725	1077.5	1041	1	1	530.125	840.003	857.119	848.561	0.831981	0.850846	0.841413	424.701	0	0.125
ENSG00000183023	SLC8A1	chr2	40097270	40611053	-	513784	124.5	161.5	825	914.5	506.375	97.0584	132.973	115.016	686.384	778.098	732.241	423.628	0	0.085
ENSG00000104723	TUSC3	chr8	15417215	15766649	+	349435	1	2	1022	989	503.5	0.779585	1.64672	1.21315	850.284	841.486	845.885	423.549	31.72	40.665
ENSG00000291072	LOC124900584	chr1	16618253	16680618	-	62366	1048	1059	1	1.33	527.332	817.006	871.94	844.473	0.831981	1.13162	0.981803	422.727	33.97	43.43
ENSG00000226078	AL356309.1	chr9	126527618	126530343	+	2726	0	0	1032	977	502.25	0	0	0	858.604	831.276	844.94	422.47	0	0
ENSG00000116679	IVNS1ABP	chr1	185296388	185317273	-	20886	0	0	1040	966	501.5	0	0	0	865.26	821.917	843.588	421.794	36.14	374.885
ENSG00000100558	PLEK2	chr14	67386984	67412167	-	25184	1074	1032	0	0	526.5	837.275	849.709	843.492	0	0	0	421.746	0	0
ENSG00000143190	POU2F1	chr1	167220876	167427345	+	206470	1039.5	1049	9.5	4.5	525.625	810.379	863.706	837.043	7.90381	3.82881	5.86631	421.455	2.51	4.685
ENSG00000075651	PLD1	chr3	171600404	171810950	-	210547	1081	1022	0	0	525.75	842.732	841.476	842.104	0	0	0	421.052	5.33	36.495
ENSG00000157827	FMNL2	chr2	152335174	152649826	+	314653	1090.5	1004	7	1	525.625	850.138	826.655	838.397	5.82386	0.850846	3.33735	420.867	12.735	54.365
ENSG00000134851	TMEM165	chr4	55395957	55453397	+	57441	0	0	980	1019	499.75	0	0	0	815.341	867.012	841.176	420.588	41.515	36.235
ENSG00000135540	NHSL1	chr6	138422043	138692571	-	270529	7	14	987	992	500	5.4571	11.5271	8.49208	821.165	844.039	832.602	420.547	10.545	31.445
ENSG00000132824	SERINC3	chr20	44496221	44522085	-	25865	1.5	0.5	1053	943	499.5	1.16938	0.411681	0.79053	876.075	802.347	839.211	420.001	54.575	95.615
ENSG00000292991	ENSG00000292991	chr4	49096	49956	-	861	406.5	374	658	590.5	507.25	316.901	307.937	312.419	547.443	502.424	524.934	418.677	0	0
ENSG00000258234	AC024257.1	chr12	48231098	48284210	-	53113	0	1	1007	981	497.25	0	0.823362	0.411681	837.804	834.68	836.242	418.327	0	0
ENSG00000248302	BNIP3P41	chr4	49554	50124	-	571	403.5	374	658	590.5	506.5	314.563	307.937	311.25	547.443	502.424	524.934	418.092	0	0
ENSG00000128641	MYO1B	chr2	191245185	191425389	+	180205	1100	973	6	1	520	857.544	801.131	829.337	4.99188	0.850846	2.92136	416.129	19.4	33.185
ENSG00000236699	ARHGEF38	chr4	105552620	105708093	+	155474	1071.5	1006.5	0	0	519.5	835.326	828.713	832.02	0	0	0	416.01	0.595	0.145
ENSG00000292979	ENSG00000292979	chr8	213186	232231	-	19046	0	0	1013	965	494.5	0	0	0	842.796	821.066	831.931	415.966	3.235	1.5
ENSG00000162398	CIMAP2	chr1	54806063	54842252	+	36190	1117	958	0	0	518.75	870.797	788.78	829.789	0	0	0	414.894	0	0
ENSG00000242753	AL445430.2	chr6	11414636	11515710	+	101075	1086	983.5	0	0	517.375	846.63	809.776	828.203	0	0	0	414.101	0	0.09
ENSG00000233656	AL445430.1	chr6	11417207	11481324	+	64118	1086	983.5	0	0	517.375	846.63	809.776	828.203	0	0	0	414.101	0	0
ENSG00000121904	CSMD2	chr1	33513998	34165842	-	651845	4.5	5	960.5	996.5	491.625	3.50813	4.11681	3.81247	799.117	847.868	823.492	413.652	0	0
ENSG00000180694	TMEM64	chr8	90621995	90791632	-	169638	692	649	342.5	346	507.375	539.473	534.362	536.917	284.953	294.393	289.673	413.295	10.61	8.59
ENSG00000242428	CFAP20DC-AS1	chr3	58824437	59019093	+	194657	58.5	54.5	946.5	910.5	492.5	45.6058	44.8732	45.2395	787.47	774.695	781.082	413.161	0	0
ENSG00000163689	CFAP20DC	chr3	58717365	59050084	-	332720	58.5	54.5	946.5	910.5	492.5	45.6058	44.8732	45.2395	787.47	774.695	781.082	413.161	0.645	1.91
ENSG00000115109	EPB41L5	chr2	120013077	120179119	+	166043	1042	1015	0	0	514.25	812.328	835.712	824.02	0	0	0	412.01	5.245	6.775
ENSG00000054392	HHAT	chr1	210328252	210676296	+	348045	13	18	994	934	489.75	10.1346	14.8205	12.4776	826.989	794.69	810.839	411.658	9.545	8.78
ENSG00000174473	GALNTL6	chr4	171812254	173041559	+	1229306	741	708	258	307	503.5	577.673	582.94	580.306	214.651	261.21	237.93	409.118	0.775	0.7
ENSG00000069869	NEDD4	chr15	55826922	55993660	-	166739	2	2	968	965	484.25	1.55917	1.64672	1.60295	805.357	821.066	813.212	407.407	3.715	6.39
ENSG00000183722	LHFPL6	chr13	39209116	39603528	-	394413	17	7	909	1003	484	13.253	5.76353	9.50824	756.27	853.398	804.834	407.171	0.025	0
ENSG00000136110	CNMD	chr13	52703264	52739820	-	36557	1071	957	1	2	507.75	834.936	787.957	811.447	0.831981	1.70169	1.26684	406.357	0	0
ENSG00000245832	MIR4300HG	chr11	81821272	82718299	-	897028	648	572.5	372.5	393.5	496.625	505.171	471.375	488.273	309.913	334.808	322.36	405.317	0.03	0
ENSG00000259199	AC022523.1	chr15	98038571	98293199	-	254629	85	77.67	907.5	862.5	483.168	66.2648	63.9505	65.1076	755.022	733.854	744.438	404.773	0	0
ENSG00000143398	PIP5K1A	chr1	151197949	151249536	+	51588	0	0	992	928	480	0	0	0	825.325	789.585	807.455	403.727	34.67	27.535
ENSG00000086712	TXLNG	chrX	16786432	16844519	+	58088	0	0	1026	894	480	0	0	0	853.612	760.656	807.134	403.567	8.4	7.68
ENSG00000173482	PTPRM	chr18	7566782	8406861	+	840080	290	282	688	678	484.5	226.08	232.188	229.134	572.403	576.873	574.638	401.886	27.46	92.33
ENSG00000176894	PXMP2	chr12	132687587	132704985	+	17399	0	0.5	989.5	920.5	477.625	0	0.411681	0.20584	823.245	783.203	803.224	401.715	13.21	13.77
ENSG00000256632	AC135586.2	chr12	132688049	132714912	+	26864	0	0.5	989.5	920.5	477.625	0	0.411681	0.20584	823.245	783.203	803.224	401.715	0	0
ENSG00000254622	NAV2-AS4	chr11	19510890	19519896	-	9007	0	0	973.5	924	474.375	0	0	0	809.933	786.181	798.057	399.029	0	0
ENSG00000173757	STAT5B	chr17	42199176	42288633	-	89458	985	995	0	1	495.25	767.892	819.245	793.568	0	0.850846	0.425423	396.997	13.83	35.425
ENSG00000114251	WNT5A	chr3	55465715	55490539	-	24825	1000	977	0	0	494.25	779.585	804.424	792.005	0	0	0	396.002	1.175	4.805
ENSG00000140443	IGF1R	chr15	98648539	98964530	+	315992	63.5	67	916.5	840.5	471.875	49.5037	55.1652	52.3345	762.51	715.136	738.823	395.579	12.025	39.285
ENSG00000150687	PRSS23	chr11	86791059	86952910	+	161852	0	1	995	884.5	470.125	0	0.823362	0.411681	827.821	752.573	790.197	395.304	64.22	36.38
ENSG00000122779	TRIM24	chr7	138460259	138589996	+	129738	0	0	958	921	469.75	0	0	0	797.037	783.629	790.333	395.167	13.72	13.51
ENSG00000290067	ENSG00000290067	chr6	131217724	131443800	-	226077	977	992	0	0	492.25	761.655	816.775	789.215	0	0	0	394.607	0	0
ENSG00000113638	TTC33	chr5	40512333	40755963	-	243631	958	877.5	63	66	491.125	746.843	722.5	734.671	52.4148	56.1558	54.2853	394.478	7.97	15.36
ENSG00000133812	SBF2	chr11	9776776	10304877	-	528102	1023	903	24	17.5	491.875	797.516	743.496	770.506	19.9675	14.8898	17.4287	393.967	5.06	25.23
ENSG00000254299	LINC01944	chr5	172543403	172559202	-	15800	1	0	905.5	964.5	467.75	0.779585	0	0.389793	753.358	820.641	786.999	393.695	0	0
ENSG00000091831	ESR1	chr6	151656691	152129619	+	472929	971	985.5	5	2	490.875	756.977	811.423	784.2	4.1599	1.70169	2.9308	393.565	0.17	1.235
ENSG00000289956	ENSG00000289956	chr7	103152899	103216824	+	63926	1023.65	933.32	0.67	1.33	489.743	798.023	768.46	783.241	0.557427	1.13162	0.844526	392.043	0.22	0.12
ENSG00000104365	IKBKB	chr8	42271302	42332460	+	61159	1055	898	0	0	488.25	822.463	739.379	780.921	0	0	0	390.46	22.325	44.56
ENSG00000156110	ADK	chr10	74151202	74709963	+	558762	520	445	493	443	475.25	405.384	366.396	385.89	410.166	376.925	393.545	389.718	15.885	21.715
ENSG00000101843	PSMD10	chrX	108084207	108091549	-	7343	0	0	913	939	463	0	0	0	759.598	798.944	779.271	389.636	44.34	43.245
ENSG00000288041	ENSG00000288041	chr8	58227578	58243984	-	16407	940	1002	0	0	485.5	732.81	825.008	778.909	0	0	0	389.455	0	0
ENSG00000157193	LRP8	chr1	53242364	53328469	-	86106	969	972	1	1	485.75	755.418	800.307	777.863	0.831981	0.850846	0.841413	389.352	27.965	19.915
ENSG00000132849	PATJ	chr1	61742477	62178675	+	436199	250	274	665	684	468.25	194.896	225.601	210.249	553.267	581.978	567.623	388.936	0	0.045
ENSG00000009709	PAX7	chr1	18630846	18748866	+	118021	609.5	557.5	341	395	475.75	475.157	459.024	467.091	283.705	336.084	309.895	388.493	0	0
ENSG00000278540	ACACA	chr17	37084992	37406836	-	321845	0	0	954	893	461.75	0	0	0	793.709	759.805	776.757	388.379	9.005	10.915
ENSG00000226383	LINC01876	chr2	156011530	156254950	-	243421	1006	934	0	0	485	784.263	769.02	776.641	0	0	0	388.321	0	0
ENSG00000115041	KCNIP3	chr2	95297327	95386077	+	88751	948	988	0	0	484	739.047	813.481	776.264	0	0	0	388.132	4.405	8.62
ENSG00000285713	AC098588.1	chr4	144210701	145098174	-	887474	956.33	866.17	51	57.25	482.688	745.541	713.171	729.356	42.431	48.7109	45.571	387.464	0.035	0.05
ENSG00000144229	THSD7B	chr2	136765545	137677718	+	912174	53	65	915	813	461.5	41.318	53.5185	47.4183	761.262	691.737	726.5	386.959	0	0
ENSG00000228262	LINC01320	chr2	33706886	34738231	+	1031346	472	423	478	505	469.5	367.964	348.282	358.123	397.687	429.677	413.682	385.903	15.19	51.585
ENSG00000183775	KCTD16	chr5	144170873	144485686	+	314814	952	968	0	0	480	742.165	797.014	769.59	0	0	0	384.795	0.015	0.035
ENSG00000160392	C19orf47	chr19	40319536	40348527	-	28992	1033	890	0	0	480.75	805.312	732.792	769.052	0	0	0	384.526	11.005	6.165
ENSG00000179364	PACS2	chr14	105300563	105398147	+	97585	0	0	926.5	901	456.875	0	0	0	770.83	766.612	768.721	384.36	23.655	33.555
ENSG00000144868	TMEM108	chr3	133038391	133397775	+	359385	1	0	971	854	456.5	0.779585	0	0.389793	807.853	726.622	767.238	383.814	0.01	0.255
ENSG00000161405	IKZF3	chr17	39757718	39864312	-	106595	959.5	953	0	0	478.125	748.012	784.664	766.338	0	0	0	383.169	0	0.015
ENSG00000141367	CLTC	chr17	59619680	59696956	+	77277	951	865	55	39	477.5	741.386	712.208	726.797	45.7589	33.183	39.471	383.134	131.435	101.93
ENSG00000215252	GOLGA8B	chr15	34525095	34588503	-	63409	0	0	916.5	905	455.375	0	0	0	762.51	770.015	766.263	383.131	14.355	56.94
ENSG00000267284	AC022031.2	chr18	55589904	55839184	+	249281	0	0	936	885.83	455.457	0	0	0	778.734	753.705	766.219	383.11	0	0
ENSG00000156500	PABIR3	chrX	134796395	134854835	+	58441	1	0	932	888	455.25	0.779585	0	0.389793	775.406	755.551	765.478	382.934	0.98	4.47
ENSG00000197125	OR8B8	chr11	124437445	124445696	-	8252	908	879	71	48	476.5	707.864	723.735	715.799	59.0706	40.8406	49.9556	382.877	0	0
ENSG00000006377	DLX6	chr7	97005553	97011040	+	5488	1	0.5	911	901.5	453.5	0.779585	0.411681	0.595633	757.934	767.037	762.486	381.541	2.015	6.895
ENSG00000231764	DLX6-AS1	chr7	96955141	97014088	-	58948	1	0.5	911	901.5	453.5	0.779585	0.411681	0.595633	757.934	767.037	762.486	381.541	0.19	0.42
ENSG00000171509	RXFP1	chr4	158315311	158653372	+	338062	0	0	922.5	889	452.875	0	0	0	767.502	756.402	761.952	380.976	0	0
ENSG00000132561	MATN2	chr8	97868840	98036724	+	167885	943	909.33	21	25	474.582	735.149	748.707	741.928	17.4716	21.2711	19.3714	380.65	2.24	3.325
ENSG00000226939	AC062021.1	chr2	139366165	139379147	+	12983	0	0	900	902	450.5	0	0	0	748.782	767.463	758.123	379.061	0	0
ENSG00000232679	LINC01705	chr1	221819842	222064773	-	244932	975.5	910	2	4	472.875	760.486	749.259	754.872	1.66396	3.40338	2.53367	378.703	0.505	0.33
ENSG00000175265	GOLGA8A	chr15	34378935	34437808	-	58874	0	0	909.5	891	450.125	0	0	0	756.686	758.103	757.395	378.697	7.86	24.91
ENSG00000162618	ADGRL4	chr1	78889764	79282124	-	392361	88	89	788	842	451.75	68.6035	73.2792	70.9414	655.601	716.412	686.006	378.474	0	0
ENSG00000179915	NRXN1	chr2	49918503	51225575	-	1307073	617	577	352	310	464	481.004	475.08	478.042	292.857	263.762	278.31	378.176	0	0
ENSG00000246273	SBF2-AS1	chr11	9758268	9811335	+	53068	997	881	0	0	469.5	777.247	725.382	751.314	0	0	0	375.657	2.245	4.155
ENSG00000236790	LINC00299	chr2	7988683	8488284	-	499602	44	53	867.17	824.17	447.085	34.3018	43.6382	38.97	721.469	701.241	711.355	375.162	0	0.03
ENSG00000167522	ANKRD11	chr16	89267630	89490561	-	222932	952.5	919	0	0	467.875	742.555	756.669	749.612	0	0	0	374.806	26.39	82.315
ENSG00000242536	AC079943.2	chr3	157814822	158088997	-	274176	552	465	409.5	399	456.375	430.331	382.863	406.597	340.696	339.487	340.092	373.344	0	0
ENSG00000129245	FXR2	chr17	7591230	7614897	-	23668	917	943	0	0	465	714.88	776.43	745.655	0	0	0	372.827	32.96	19.605
ENSG00000127922	SEM1	chr7	96481626	96709880	-	228255	0	1	910	859.5	442.625	0	0.823362	0.411681	757.102	731.302	744.202	372.307	366.235	295.37
ENSG00000115183	TANC1	chr2	158968640	159232659	+	264020	937	919	0	0	464	730.472	756.669	743.57	0	0	0	371.785	8.48	47.27
ENSG00000144218	AFF3	chr2	99545419	100192428	-	647010	911.33	940	0	0	462.832	710.46	773.96	742.21	0	0	0	371.105	2.815	17.04
ENSG00000197959	DNM3	chr1	171817887	172418466	+	600580	5	3	882	872	440.5	3.89793	2.47008	3.18401	733.807	741.937	737.872	370.528	0.035	0.08
ENSG00000106546	AHR	chr7	16916359	17346152	+	429794	56	37.5	886.5	786.5	441.625	43.6568	30.8761	37.2664	737.551	669.19	703.37	370.318	14.815	15.68
ENSG00000237773	LOC101927609	chr7	16970320	17299368	-	329049	56	37.5	886.5	786.5	441.625	43.6568	30.8761	37.2664	737.551	669.19	703.37	370.318	0.735	0.46
ENSG00000073614	KDM5A	chr12	280057	389320	-	109264	0	0	887	870	439.25	0	0	0	737.967	740.236	739.101	369.551	26.35	30.675
ENSG00000011376	LARS2	chr3	45388561	45554726	+	166166	71	84	777.5	830	440.625	55.3506	69.1624	62.2565	646.865	706.202	676.533	369.395	11.345	8.94
ENSG00000236548	RNF217-AS1	chr6	124644434	124963165	-	318732	54.5	65.5	825.33	816	440.332	42.4874	53.9302	48.2088	686.658	694.29	690.474	369.342	0.425	0.54
ENSG00000126216	TUBGCP3	chr13	112485011	112588205	-	103195	0	0	888.5	867	438.875	0	0	0	739.215	737.683	738.449	369.224	14.205	15.715
ENSG00000291144	ENSG00000291144	chr11	4393775	4520905	+	127131	952.5	891.33	0	0	460.957	742.555	733.887	738.221	0	0	0	369.111	0	0
ENSG00000171999	OR52P2P	chr11	4431323	4432277	-	955	952.5	891.33	0	0	460.957	742.555	733.887	738.221	0	0	0	369.111	0	0
ENSG00000006695	COX10	chr17	14069490	14231736	+	162247	0	0	936.5	819	438.875	0	0	0	779.15	696.843	737.996	368.998	10.95	7.845
ENSG00000115170	ACVR1	chr2	157736251	157876330	-	140080	951	889	0	1	460.25	741.386	731.968	736.677	0	0.850846	0.425423	368.551	16.925	21.83
ENSG00000101493	ZNF516	chr18	76357682	76495242	-	137561	0.5	0.5	916.5	835.5	438.25	0.389793	0.411681	0.400737	762.51	710.881	736.696	368.548	6.925	26.075
ENSG00000126070	AGO3	chr1	35930718	36072500	+	141783	0	0	854	897.5	437.875	0	0	0	710.511	763.634	737.073	368.536	9.57	4.065
ENSG00000288715	LOC128462377	chr16	89317046	89418292	-	101247	940.5	895	0	0	458.875	733.2	736.909	735.054	0	0	0	367.527	0	0
ENSG00000275763	ZNF516-DT	chr18	76495521	76498088	+	2568	0.5	0.5	914.5	831.5	436.75	0.389793	0.411681	0.400737	760.846	707.478	734.162	367.281	0.14	0.345
ENSG00000225944	RIOK3P1	chr13	74828553	74830080	+	1528	0	0	935	811	436.5	0	0	0	777.902	690.036	733.969	366.984	0	0
ENSG00000047249	ATP6V1H	chr8	53715543	53843558	-	128016	921	909.5	0	0	457.625	717.998	748.847	733.423	0	0	0	366.711	49.98	70.075
ENSG00000145982	FARS2	chr6	5261044	5829192	+	568149	635.5	559.5	291	315	450.25	495.427	460.671	478.049	242.106	268.016	255.061	366.555	4.895	8.11
ENSG00000168016	TRANK1	chr3	36826819	36945057	-	118239	759	697	176.5	180	453.125	591.705	573.883	582.794	146.845	153.152	149.998	366.396	0.835	1.115
ENSG00000086758	HUWE1	chrX	53532096	53686752	-	154657	948	878	0	0	456.5	739.047	722.912	730.979	0	0	0	365.49	41.83	76.275
ENSG00000186153	WWOX	chr16	78099400	79212667	+	1113268	894	851	33	37	453.75	696.949	700.681	698.815	27.4554	31.4813	29.4683	364.142	6.095	7.55
ENSG00000184984	CHRM5	chr15	33968497	34067458	+	98962	957	855	1	1	453.5	746.063	703.974	725.019	0.831981	0.850846	0.841413	362.93	0	0.22
ENSG00000182674	KCNB2	chr8	72537225	72938349	+	401125	259	255	639	596	437.25	201.913	209.957	205.935	531.636	507.104	519.37	362.652	0	0
ENSG00000185053	SGCZ	chr8	14084845	15238431	-	1153587	40	47	811.5	829	431.875	31.1834	38.698	34.9407	675.152	705.351	690.252	362.596	0	0
ENSG00000091157	WDR7	chr18	56651343	57029811	+	378469	0	0	872	849	430.25	0	0	0	725.487	722.368	723.927	361.964	3.6	6.515
ENSG00000154227	CERS3	chr15	100400395	100544995	-	144601	7	3	897	814	430.25	5.4571	2.47008	3.96359	746.287	692.588	719.437	361.7	0	0.065
ENSG00000105696	TMEM59L	chr19	18607430	18621039	+	13610	0	0	815	901	429	0	0	0	678.064	766.612	722.338	361.169	0.195	0.275
ENSG00000109452	INPP4B	chr4	142023160	142847432	-	824273	95	69	771.5	783.5	429.75	74.0606	56.812	65.4363	641.873	666.638	654.255	359.846	10.625	53.01
ENSG00000132170	PPARG	chr3	12287368	12434356	+	146989	919	875	0	0	448.5	716.439	720.441	718.44	0	0	0	359.22	0	0.46
ENSG00000224141	MIR548XHG	chr21	18561265	18760320	-	199056	944.5	832	7	10	448.375	736.318	685.037	710.678	5.82386	8.50846	7.16616	358.922	0	0.05
ENSG00000271955	AC007100.1	chr2	59218680	60100200	-	881521	598.5	580	292.5	290.75	440.438	466.582	477.55	472.066	243.354	247.383	245.369	358.717	0	0
ENSG00000170054	SERPINA9	chr14	94462717	94479689	-	16973	0	1	802	899	425.5	0	0.823362	0.411681	667.248	764.91	716.079	358.245	0	0
ENSG00000196628	TCF4	chr18	55222185	55664787	-	442603	888	871	16	9	446	692.272	717.148	704.71	13.3117	7.65761	10.4846	357.597	0	0.38
ENSG00000145864	GABRB2	chr5	161288429	161549044	-	260616	0	0	846	850	424	0	0	0	703.856	723.219	713.537	356.769	0.045	0
ENSG00000282840	MSL3-DT	chrX	11668401	11757718	-	89318	0	1	925.5	771	424.375	0	0.823362	0.411681	769.998	656.002	713	356.706	0	0.065
ENSG00000115310	RTN4	chr2	54972187	55112621	-	140435	0	0	875	820	423.75	0	0	0	727.983	697.693	712.838	356.419	156.62	167.49
ENSG00000285876	LOC105373436	chr2	13000953	13331683	+	330731	551	488	370.2	332.33	435.382	429.552	401.8	415.676	307.999	282.762	295.38	355.528	0	0
ENSG00000117143	UAP1	chr1	162561722	162601240	+	39519	910	852	11	1	443.5	709.423	701.504	705.463	9.15179	0.850846	5.00132	355.232	25.765	15.32
ENSG00000112782	CLIC5	chr6	45880827	46080348	-	199522	24	25	824	816	422.25	18.7101	20.584	19.647	685.552	694.29	689.921	354.784	0.01	0.04
ENSG00000229956	ZRANB2-DT	chr1	71081324	71489976	+	408653	0	0	860	826.33	421.582	0	0	0	715.503	703.079	709.291	354.646	0.235	1.09
ENSG00000156265	MAP3K7CL	chr21	29077221	29175889	+	98669	0	0	891	794	421.25	0	0	0	741.295	675.571	708.433	354.217	0.07	0.21
ENSG00000164715	LMTK2	chr7	98106862	98209638	+	102777	0	0	822	857	419.75	0	0	0	683.888	729.175	706.531	353.266	5.445	5.03
ENSG00000259867	DYNLRB2-AS1	chr16	80154979	80563354	-	408376	884.5	799	35	42	440.125	689.543	657.866	673.705	29.1193	35.7355	32.4274	353.066	0.175	0.185
ENSG00000040275	SPDL1	chr5	169583636	169604778	+	21143	887	874	0	1	440.5	691.492	719.618	705.555	0	0.850846	0.425423	352.99	8.38	14.96
ENSG00000168079	SCARA5	chr8	27869883	27992673	-	122791	866	886	3	2	439.25	675.121	729.498	702.31	2.49594	1.70169	2.09882	352.204	0	0.02
ENSG00000233875	AL592078.1	chr1	154579065	154579663	-	599	908.32	849.99	0.33	0.33	439.743	708.113	699.849	703.981	0.274554	0.280779	0.277666	352.129	0	0
ENSG00000160716	CHRNB2	chr1	154567778	154580013	+	12236	908.32	849.99	0.33	0.33	439.743	708.113	699.849	703.981	0.274554	0.280779	0.277666	352.129	0.09	0.175
ENSG00000160710	ADAR	chr1	154581695	154628013	-	46319	908.32	849.99	0.33	0.33	439.743	708.113	699.849	703.981	0.274554	0.280779	0.277666	352.129	53.81	46.725
ENSG00000286648	ENSG00000286648	chr8	31827238	31840709	-	13472	104	113	746	714.5	419.375	81.0769	93.0399	87.0584	620.657	607.929	614.293	350.676	0	0
ENSG00000261517	LINC00558	chr13	53815419	53939960	+	124542	906	818	11	13	437	706.304	673.51	689.907	9.15179	11.061	10.1064	350.007	0	0
ENSG00000227303	AC239727.1	chrX	143284977	143516803	+	231827	1	1	830	825	414.25	0.779585	0.823362	0.801474	690.544	701.948	696.246	348.524	0	0
ENSG00000181355	OFCC1	chr6	9596297	9939349	-	343053	746.83	661	155.5	162	431.332	582.218	544.242	563.23	129.373	137.837	133.605	348.417	0	0.095
ENSG00000182168	UNC5C	chr4	95162504	95549206	-	386703	10	10	845	792	414.25	7.79585	8.23362	8.01474	703.024	673.87	688.447	348.231	0.115	0.305
ENSG00000148219	ASTN2	chr9	116423112	117415070	-	991959	177	149	675	663	416	137.987	122.681	130.334	561.587	564.111	562.849	346.591	10.49	26.125
ENSG00000081189	MEF2C	chr5	88717117	88904257	-	187141	28	29.5	815	776	412.125	21.8284	24.2892	23.0588	678.064	660.256	669.16	346.109	11.485	30.515
ENSG00000213047	DENND1B	chr1	197504748	197775696	-	270949	417	421	442	404	421	325.087	346.635	335.861	367.735	343.742	355.738	345.8	0.43	1.105
ENSG00000182132	KCNIP1	chr5	170353487	170736632	+	383146	3	7	837	793	410	2.33876	5.76353	4.05114	696.368	674.721	685.544	344.798	0	0
ENSG00000107443	CCNJ	chr10	96043394	96060870	+	17477	869.33	851.5	0	0	430.207	677.717	701.092	689.405	0	0	0	344.702	3.115	1.71
ENSG00000138413	IDH1	chr2	208236229	208266074	-	29846	0	0	836	803	409.75	0	0	0	695.536	683.229	689.382	344.691	77.575	147.865
ENSG00000086300	SNX10	chr7	26291862	26374383	+	82522	860.08	858.5	0	0	429.645	670.506	706.856	688.681	0	0	0	344.34	15.605	50.515
ENSG00000225546	LINC02476	chr7	119495024	119907397	-	412374	1	0	814	821	409	0.779585	0	0.389793	677.232	698.544	687.888	344.139	0	0
ENSG00000234772	LINC00412	chr13	27178263	27251288	-	73026	0	0	856	779	408.75	0	0	0	712.175	662.809	687.492	343.746	0.145	0.63
ENSG00000281039	AC005154.5	chr7	30497077	30550761	-	53685	913.65	800.32	1.67	2.33	429.493	712.268	658.953	685.611	1.38941	1.98247	1.68594	343.648	0	1.225
ENSG00000264520	AC005154.4	chr7	30525731	30533613	+	7883	913.65	800.32	1.67	2.33	429.493	712.268	658.953	685.611	1.38941	1.98247	1.68594	343.648	0	0.36
ENSG00000196295	GARS1-DT	chr7	30516309	30595286	-	78978	913.65	800.32	1.67	2.33	429.493	712.268	658.953	685.611	1.38941	1.98247	1.68594	343.648	10.455	31.295
ENSG00000263745	LOC105371956	chr18	1883524	2489426	-	605903	909	806.5	0	1	429.125	708.643	664.041	686.342	0	0.850846	0.425423	343.384	0	0
ENSG00000164162	ANAPC10	chr4	144831908	145098541	-	266634	848	752	51	57.25	427.062	661.088	619.168	640.128	42.431	48.7109	45.571	342.85	8.13	8.695
ENSG00000133104	SPART	chr13	36301638	36370180	-	68543	876	826	0	0	425.5	682.917	680.097	681.507	0	0	0	340.753	44.2	56.065
ENSG00000126733	DACH2	chrX	86148451	86832604	+	684154	194	170	646	626	409	151.24	139.971	145.606	537.459	532.629	535.044	340.325	0	0
ENSG00000282278	AC058822.1	chr4	53377839	54295272	+	917434	107.33	94.67	706.17	711.17	404.835	83.6729	77.9476	80.8103	587.52	605.096	596.308	338.559	0.05	0.485
ENSG00000127947	PTPN12	chr7	77537295	77640069	+	102775	0	0	803	804	401.75	0	0	0	668.08	684.08	676.08	338.04	36.62	123.365
ENSG00000076716	GPC4	chrX	133300103	133415489	-	115387	819	866	0	0	421.25	638.481	713.031	675.756	0	0	0	337.878	9.475	20.01
ENSG00000144642	RBMS3	chr3	28574791	30010391	+	1435601	151.67	144.67	674.5	648.83	404.918	118.24	119.116	118.678	561.171	552.054	556.612	337.645	3.21	7.215
ENSG00000140009	ESR2	chr14	64084232	64338112	-	253881	0	0	837	767	401	0	0	0	696.368	652.599	674.483	337.242	0	0.2
ENSG00000134215	VAV3	chr1	107571161	107965180	-	394020	0	0	861	739	400	0	0	0	716.335	628.775	672.555	336.278	0.345	1.47
ENSG00000125089	SH3TC1	chr4	8182072	8241803	+	59732	904	777	0	0	420.25	704.745	639.752	672.249	0	0	0	336.124	7.875	27.24
ENSG00000154027	AK5	chr1	77282019	77559966	+	277948	852	824	0	0	419	664.207	678.45	671.328	0	0	0	335.664	2.86	2.535
ENSG00000153956	CACNA2D1	chr7	81946444	82443956	-	497513	723	729	110.5	102	416.125	563.64	600.231	581.935	91.9338	86.7862	89.36	335.648	0	0.01
ENSG00000188994	ZNF292	chr6	87151803	87265943	+	114141	845.5	825.5	0	0	417.75	659.14	679.685	669.412	0	0	0	334.706	5.89	5.78
ENSG00000196353	CPNE4	chr3	131533555	132285410	-	751856	779	848	24	15	416.5	607.297	698.211	652.754	19.9675	12.7627	16.3651	334.559	0.03	0.03
ENSG00000136573	BLK	chr8	11486894	11564599	+	77706	0	0	822	764	396.5	0	0	0	683.888	650.046	666.967	333.483	1.225	3.05
ENSG00000278205	AC092447.10	chr7	56462536	56467771	+	5236	811.5	850	0	0	415.375	632.634	699.857	666.245	0	0	0	333.123	0	0
ENSG00000029153	BMAL2	chr12	27332836	27425289	+	92454	884	777	0	0	415.25	689.154	639.752	664.453	0	0	0	332.226	0.01	0
ENSG00000133195	SLC39A11	chr17	72645949	73092712	-	446764	161.5	136	659	637	398.375	125.903	111.977	118.94	548.275	541.989	545.132	332.036	6.735	13.645
ENSG00000114805	PLCH1	chr3	155375580	155745071	-	369492	912.5	725.5	11	12	415.25	711.372	597.349	654.36	9.15179	10.2101	9.68097	332.021	0.015	0.095
ENSG00000145743	FBXL17	chr5	107859035	108382098	-	523064	6	14	822	736	394.5	4.67751	11.5271	8.10229	683.888	626.222	655.055	331.579	3.53	7.975
ENSG00000111215	PRR4	chr12	10845849	10849475	-	3627	0.33	0.33	802.24	772.65	393.887	0.257263	0.271709	0.264486	667.448	657.406	662.427	331.346	1.465	0.855
ENSG00000186487	MYT1L	chr2	1789113	2331664	-	542552	29	22	750	776	394.25	22.608	18.114	20.361	623.985	660.256	642.121	331.241	0.02	0.015
ENSG00000006459	KDM7A	chr7	140084746	140176983	-	92238	853	798	0	0	412.75	664.986	657.043	661.014	0	0	0	330.507	1.905	4.5
ENSG00000171502	COL24A1	chr1	85729233	86156943	-	427711	853.5	796	0	1	412.625	665.376	655.396	660.386	0	0.850846	0.425423	330.406	0.235	1.205
ENSG00000004948	CALCR	chr7	93424486	93574730	-	150245	711	640.5	145	140	409.125	554.285	527.363	540.824	120.637	119.118	119.878	330.351	0.03	0.03
ENSG00000259882	AC142384.1	chr16	33577502	33622547	+	45046	886	763.5	0	0	412.375	690.713	628.637	659.675	0	0	0	329.837	0	0
ENSG00000226620	LINC00343	chr13	105702699	105797539	+	94841	796	847.5	0	0	410.875	620.55	697.799	659.175	0	0	0	329.587	0	0.025
ENSG00000172172	MRPL13	chr8	120380761	120445402	-	64642	840	777	11	16	411	654.852	639.752	647.302	9.15179	13.6135	11.3827	329.342	33.04	24.03
ENSG00000111817	DSE	chr6	116254173	116444861	+	190689	0	0	800	764	391	0	0	0	665.584	650.046	657.815	328.908	0.235	0.815
ENSG00000188677	PARVB	chr22	43999211	44172939	+	173729	814.5	826.5	0	0	410.25	634.972	680.508	657.74	0	0	0	328.87	237.335	248.25
ENSG00000167562	ZNF701	chr19	52555822	52587174	+	31353	869	773.5	0	0	410.625	677.46	636.87	657.165	0	0	0	328.582	2.135	2.01
ENSG00000290721	ENSG00000290721	chr19	52588505	52595688	+	7184	869	773.5	0	0	410.625	677.46	636.87	657.165	0	0	0	328.582	0	0.24
ENSG00000233098	CCDC144NL-AS1	chr17	20868433	21002276	+	133844	0	0	789	773	390.5	0	0	0	656.433	657.704	657.068	328.534	0.115	0
ENSG00000182621	PLCB1	chr20	8077251	8968360	+	891110	42	42	716	763.5	390.875	32.7426	34.5812	33.6619	595.698	649.621	622.659	328.161	2.455	7.325
ENSG00000243276	AC068633.1	chr3	118004819	118810836	-	806018	0	0	806	753	389.75	0	0	0	670.576	640.687	655.632	327.816	0	0
ENSG00000090487	SPG21	chr15	64963022	64990310	-	27289	772	860	0	0	408	601.84	708.091	654.965	0	0	0	327.483	92.16	91.325
ENSG00000140718	FTO	chr16	53701692	54158512	+	456821	47	46	720	745.5	389.625	36.6405	37.8746	37.2576	599.026	634.305	616.666	326.962	18.75	44.7
ENSG00000250938	MAD2L1-DT	chr4	120066904	120564789	+	497886	28	50	767	712	389.25	21.8284	41.1681	31.4982	638.129	605.802	621.966	326.732	0.445	1.215
ENSG00000284430	AC020912.1	chr19	31100304	31147981	+	47678	869	755.33	4	4	408.082	677.46	621.91	649.685	3.32792	3.40338	3.36565	326.525	0	0
ENSG00000182606	TRAK1	chr3	42013802	42225890	+	212089	0	0	780.5	770.33	387.707	0	0	0	649.361	655.432	652.396	326.198	14.95	33.675
ENSG00000275131	PDE4DIPP2	chr1	120489860	120701289	-	211430	18	12	776.42	745.5	387.98	14.0325	9.88034	11.9564	645.966	634.305	640.136	326.046	5.32	7.575
ENSG00000229339	RPL7AP83	chr3	42051181	42051694	-	514	0	0	779.5	770.33	387.457	0	0	0	648.529	655.432	651.98	325.99	0	0
ENSG00000120693	SMAD9	chr13	36844831	36920887	-	76057	492	501.67	312	291	399.168	383.556	413.056	398.306	259.578	247.596	253.587	325.946	0.95	2.445
ENSG00000249231	CASC16	chr16	52552084	52652132	-	100049	850.5	774.5	0	0.5	406.375	663.037	637.694	650.366	0	0.425423	0.212711	325.289	0	0
ENSG00000261261	AC026462.4	chr16	52622115	52677747	+	55633	850.5	774.5	0	0.5	406.375	663.037	637.694	650.366	0	0.425423	0.212711	325.289	0	0
ENSG00000106536	POU6F2	chr7	38977909	39493095	+	515187	709.5	690.83	108	104.5	403.207	553.116	568.803	560.959	89.8539	88.9134	89.3836	325.172	0	0.01
ENSG00000188001	TPRG1	chr3	188947214	189325304	+	378091	839	784	0	0	405.75	654.072	645.516	649.794	0	0	0	324.897	0	0.46
ENSG00000223930	AC109779.1	chr3	178164008	178385479	-	221472	827.5	790.5	0	0	404.5	645.107	650.867	647.987	0	0	0	323.994	0	0
ENSG00000288701	PRRC2B	chr9	131373636	131500197	+	126562	819	798	0	0	404.25	638.481	657.043	647.762	0	0	0	323.881	16.67	31.19
ENSG00000261235	HSD17B2-AS1	chr16	82044336	82139631	-	95296	894.5	725.5	0	0	405	697.339	597.349	647.344	0	0	0	323.672	0.07	0.185
ENSG00000163125	RPRD2	chr1	150363091	150476566	+	113476	812	794.5	1	1	402.125	633.023	654.161	643.592	0.831981	0.850846	0.841413	322.217	11.84	16.82
ENSG00000273550	AL354810.1	chr13	63034668	63097797	+	63130	829	760	5	13	401.75	646.276	625.755	636.016	4.1599	11.061	7.61045	321.813	0	0
ENSG00000186260	MRTFB	chr16	14071319	14266773	+	195455	772.5	831.5	0	0	401	602.23	684.625	643.427	0	0	0	321.714	3.77	9.12
ENSG00000172987	HPSE2	chr10	98457077	99235862	-	778786	0	1	767	761	382.25	0	0.823362	0.411681	638.129	647.493	642.811	321.611	0	0
ENSG00000138814	PPP3CA	chr4	101023409	101348278	-	324870	0	0	754	772	381.5	0	0	0	627.313	656.853	642.083	321.042	9.13	27.59
ENSG00000159592	GPBP1L1	chr1	45627304	45688113	-	60810	839	765	0	0	401	654.072	629.872	641.972	0	0	0	320.986	40.58	53.235
ENSG00000113578	FGF1	chr5	142592178	142698070	-	105893	766	755	36	40.5	399.375	597.162	621.638	609.4	29.9513	34.4592	32.2053	320.803	1.155	0.86
ENSG00000227028	SLC8A1-AS1	chr2	39786453	40255209	+	468757	352	315	419	461.5	386.875	274.414	259.359	266.886	348.6	392.665	370.633	318.76	0.11	0
ENSG00000258994	LINC02309	chr14	86332376	86401285	+	68910	775	810	1	0	396.5	604.179	666.923	635.551	0.831981	0	0.41599	317.983	0	0
ENSG00000183230	CTNNA3	chr10	65912457	67763637	-	1851181	216	183.5	603.5	527.5	382.625	168.39	151.087	159.739	502.1	448.821	475.461	317.6	0	0
ENSG00000261453	LINC01735	chr1	208606564	208614295	-	7732	0	0	787	720	376.75	0	0	0	654.769	612.609	633.689	316.844	0	0
ENSG00000030110	BAK1	chr6	33572547	33580293	-	7747	0	0	778.5	717.67	374.043	0	0	0	647.697	610.626	629.162	314.581	44.14	16.45
ENSG00000293518	GGNBP1	chr6	33540046	33589026	+	48981	0	0	778.5	717.67	374.043	0	0	0	647.697	610.626	629.162	314.581	0.115	0
ENSG00000132589	FLOT2	chr17	28879335	28897733	-	18399	1	1	773	720	373.75	0.779585	0.823362	0.801474	643.121	612.609	627.865	314.333	29.295	39.96
ENSG00000119522	DENND1A	chr9	123379654	123930152	-	550499	0.5	0.5	787	706	373.5	0.389793	0.411681	0.400737	654.769	600.697	627.733	314.067	14.19	30.605
ENSG00000141867	BRD4	chr19	15235519	15332545	-	97027	796	740	17	14	391.75	620.55	609.288	614.919	14.1437	11.9118	13.0278	313.973	30.705	44.605
ENSG00000186197	EDARADD	chr1	236348257	236502915	+	154659	767	798	0	0	391.25	597.942	657.043	627.492	0	0	0	313.746	0.2	0.415
ENSG00000259060	AL163195.3	chr14	20582892	20609795	-	26904	821	743.5	0	0	391.125	640.04	612.169	626.105	0	0	0	313.052	0	0
ENSG00000173464	RNASE11	chr14	20582892	20609884	-	26993	821	743.5	0	0	391.125	640.04	612.169	626.105	0	0	0	313.052	0	0
ENSG00000228956	SATB1-AS1	chr3	18445024	18923280	+	478257	746.5	729	38	43	389.125	581.961	600.231	591.096	31.6153	36.5864	34.1008	312.598	0.595	1.66
ENSG00000139926	FRMD6	chr14	51489100	51730727	+	241628	57.5	55.5	701.83	676.33	372.79	44.8262	45.6966	45.2614	583.909	575.452	579.681	312.471	30.83	82.27
ENSG00000258537	FRMD6-AS2	chr14	51379509	51651744	-	272236	57.5	55.5	701.83	676.33	372.79	44.8262	45.6966	45.2614	583.909	575.452	579.681	312.471	0.815	2.715
ENSG00000177103	DSCAML1	chr11	117427772	117817525	-	389754	264.5	271.5	467	506	377.25	206.2	223.543	214.872	388.535	430.528	409.531	312.201	0.01	0.075
ENSG00000256995	LINC02955	chr12	22699859	23188807	+	488949	1	1	755.5	727	371.125	0.779585	0.823362	0.801474	628.561	618.565	623.563	312.182	0.035	0.385
ENSG00000274317	LINC02334	chr13	37934298	38066444	+	132147	0	0	723	760	370.75	0	0	0	601.522	646.643	624.082	312.041	0	0
ENSG00000078295	ADCY2	chr5	7396138	7830081	+	433944	447	407	352	319	381.25	348.475	335.108	341.791	292.857	271.42	282.138	311.965	52.12	97.525
ENSG00000176826	FKBP9P1	chr7	55682652	55713252	-	30601	535	549.5	227.16	222.16	383.455	417.078	452.437	434.758	188.993	189.024	189.008	311.883	0.105	0.335
ENSG00000291029	FKBP9P1	chr7	55681074	55689301	-	8228	535	549.5	227.16	222.16	383.455	417.078	452.437	434.758	188.993	189.024	189.008	311.883	1.95	6.035
ENSG00000255401	AC021269.2	chr11	13488612	13489390	+	779	789.5	766.5	0	0	389	615.483	631.107	623.295	0	0	0	311.647	0	0
ENSG00000152266	PTH	chr11	13492054	13496181	-	4128	789.5	766.5	0	0	389	615.483	631.107	623.295	0	0	0	311.647	0	0
ENSG00000260834	AC009055.2	chr16	65190973	65234933	-	43961	773	781	0	1	388.75	602.62	643.045	622.833	0	0.850846	0.425423	311.629	0	0
ENSG00000285216	AL355499.2	chr6	8158162	8760447	+	602286	61.83	60.5	687.5	672.5	370.582	48.2018	49.8134	49.0076	571.987	572.194	572.09	310.549	0	0
ENSG00000251372	LINC00499	chr4	138309613	138663403	+	353791	804	746	0	0	387.5	626.787	614.228	620.507	0	0	0	310.254	0.08	0.165
ENSG00000170558	CDH2	chr18	27932879	28177946	-	245068	670	575	142	149	384	522.322	473.433	497.878	118.141	126.776	122.459	310.168	7.785	15.485
ENSG00000102900	NUP93	chr16	56730118	56850286	+	120169	800	748	0	0	387	623.668	615.874	619.771	0	0	0	309.886	48.13	84.48
ENSG00000285219	HULC	chr6	8435568	9294133	+	858566	61.33	60.5	686	667.5	368.832	47.812	49.8134	48.8127	570.739	567.939	569.339	309.076	1.555	3.65
ENSG00000140015	KCNH5	chr14	62699464	63102037	-	402574	4	3	741	721	367.25	3.11834	2.47008	2.79421	616.498	613.46	614.979	308.886	0	0
ENSG00000245573	BDNF-AS	chr11	27506830	27698231	+	191402	299	283	442	472	374	233.096	233.011	233.054	367.735	401.599	384.667	308.86	0.89	2.01
ENSG00000198049	AVPR1B	chr1	206106936	206117699	-	10764	792	750	0	0	385.5	617.432	617.521	617.476	0	0	0	308.738	0	0
ENSG00000215018	COL28A1	chr7	7356203	7535873	-	179671	553.5	554	220	189	379.125	431.501	456.142	443.821	183.036	160.81	171.923	307.872	0.275	0.235
ENSG00000197724	PHF2	chr9	93576584	93679587	+	103004	5	6	748	699	364.5	3.89793	4.94017	4.41905	622.321	594.741	608.531	306.475	3.765	9.705
ENSG00000188641	DPYD	chr1	97077743	97995000	-	917258	99	97	644	625.5	366.375	77.179	79.8661	78.5225	535.795	532.204	534	306.261	0.185	0.145
ENSG00000106617	PRKAG2	chr7	151556124	151877214	-	321091	769.5	756.5	1	1	382	599.891	622.873	611.382	0.831981	0.850846	0.841413	306.112	15.97	15.585
ENSG00000289131	ENSG00000289131	chr18	73647570	73691293	-	43724	745	779	0	0	381	580.791	641.399	611.095	0	0	0	305.547	0	0
ENSG00000265485	LINC01915	chr18	24534551	24708542	+	173992	0	0	746	706.5	363.125	0	0	0	620.657	601.122	610.89	305.445	0	0.04
ENSG00000256642	LINC00273	chr16	34158585	34160036	-	1452	398.53	322.25	420.33	347.17	372.07	310.688	265.328	288.008	349.706	295.388	322.547	305.278	0.71	0.29
ENSG00000172673	THEMIS	chr6	127708072	127918631	-	210560	0	0	751	700	362.75	0	0	0	624.817	595.592	610.205	305.102	0	0
ENSG00000265758	LINC01900	chr18	21981121	22051159	+	70039	2	1	698	745	361.5	1.55917	0.823362	1.19127	580.722	633.88	607.301	304.246	0	0
ENSG00000234832	NXT1-AS1	chr20	23346941	23351486	-	4546	781	737	0	0	379.5	608.856	606.818	607.837	0	0	0	303.918	0	0.075
ENSG00000102098	SCML2	chrX	18239313	18354688	-	115376	0	0	738	702	360	0	0	0	614.002	597.294	605.648	302.824	1.205	1.325
ENSG00000134121	CHL1	chr3	196763	409417	+	212655	740.2	768	1	1	377.55	577.049	632.342	604.695	0.831981	0.850846	0.841413	302.768	17.43	75.255
ENSG00000127928	GNGT1	chr7	93591573	93911265	+	319693	147	125	551	626	362.25	114.599	102.92	108.76	458.421	532.629	495.525	302.142	0	0.15
ENSG00000141068	KSR1	chr17	27456448	27626438	+	169991	5	3	743	686	359.25	3.89793	2.47008	3.18401	618.162	583.68	600.921	302.052	2.75	14.27
ENSG00000136478	TEX2	chr17	64147227	64263260	-	116034	797	711	0	0	377	621.33	585.41	603.37	0	0	0	301.685	30.28	17.905
ENSG00000136026	CKAP4	chr12	106237881	106304279	-	66399	0	0	749	684.5	358.375	0	0	0	623.153	582.404	602.779	301.389	35.205	38.31
ENSG00000138162	TACC2	chr10	121989163	122254545	+	265383	0	0	728	704	358	0	0	0	605.682	598.995	602.339	301.169	15.715	25.615
ENSG00000117322	CR2	chr1	207453024	207489895	+	36872	752.5	750.5	0	0	375.75	586.638	617.933	602.285	0	0	0	301.143	0	0.075
ENSG00000165914	TTC7B	chr14	90524564	90816479	-	291916	794	706	0	0	375	618.991	581.293	600.142	0	0	0	300.071	25.49	54.99
ENSG00000226965	AC092167.1	chr7	110108031	110534757	-	426727	487	432	265	284	367	379.658	355.692	367.675	220.475	241.64	231.057	299.366	0.325	0.98
ENSG00000260785	CASC17	chr17	71097774	71202203	-	104430	766	728	1	0	373.75	597.162	599.407	598.285	0.831981	0	0.41599	299.35	0	0
ENSG00000111647	BLTP3B	chr12	100028455	100142874	-	114420	790	704	0	0	373.5	615.873	579.647	597.76	0	0	0	298.88	8.235	6.845
ENSG00000118257	NRP2	chr2	205681990	205798133	+	116144	0	1	722	695	354.5	0	0.823362	0.411681	600.69	591.338	596.014	298.213	18.835	45.59
ENSG00000106554	CHCHD3	chr7	132784870	133082090	-	297221	725	758	2.25	0.25	371.375	565.199	624.108	594.654	1.87196	0.212711	1.04233	297.848	45.76	84.345
ENSG00000162687	KCNT2	chr1	196225779	196609225	-	383447	763	723.33	0	0	371.582	594.824	595.562	595.193	0	0	0	297.596	0	0
ENSG00000124177	CHD6	chr20	41402083	41618384	-	216302	2	1.5	731	678	353.125	1.55917	1.23504	1.39711	608.178	576.873	592.526	296.961	15.615	28.94
ENSG00000261298	AC122134.1	chr2	234222838	234224514	+	1677	0	0	719	693	353	0	0	0	598.194	589.636	593.915	296.957	0	0
ENSG00000286523	ENSG00000286523	chrX	96127747	96372889	-	245143	199	203	544	484	357.5	155.138	167.142	161.14	452.597	411.809	432.203	296.672	0.73	1.74
ENSG00000115165	CYTIP	chr2	157414619	157488961	-	74343	0	0	729	681	352.5	0	0	0	606.514	579.426	592.97	296.485	0	0
ENSG00000085276	MECOM	chr3	169083499	169663775	-	580277	792	686	0	0	369.5	617.432	564.826	591.129	0	0	0	295.564	0.135	0.285
ENSG00000239008	LOC124900504	chrX	80857076	80857202	-	127	779	697	0	0	369	607.297	573.883	590.59	0	0	0	295.295	0	0
ENSG00000187987	ZSCAN23	chr6	28431930	28443502	-	11573	742	732	0	0	368.5	578.452	602.701	590.577	0	0	0	295.288	0.185	1.39
ENSG00000228033	LOC105369165	chr2	52722671	52961452	-	238782	589	579	147	144	364.75	459.176	476.726	467.951	122.301	122.522	122.411	295.181	0	0.375
ENSG00000285367	AC087564.1	chr16	51150770	51442519	+	291750	766.5	708	0	0	368.625	597.552	582.94	590.246	0	0	0	295.123	0.1	0.18
ENSG00000251165	F11-AS1	chr4	186286094	186500997	-	214904	0	0	709	693	350.5	0	0	0	589.874	589.636	589.755	294.878	0	0.04
ENSG00000226519	LINC00390	chr13	44094822	44147765	-	52944	764.5	705.5	0.5	0.5	367.75	595.993	580.882	588.437	0.41599	0.425423	0.420707	294.429	0.18	0.275
ENSG00000027075	PRKCH	chr14	61187559	61550976	+	363418	662	690	58	52.5	365.625	516.086	568.12	542.103	48.2549	44.6694	46.4621	294.282	4.17	9.765
ENSG00000272002	LINC02973	chr2	7260871	7261504	+	634	743	723	0	0	366.5	579.232	595.29	587.261	0	0	0	293.631	0	0.695
ENSG00000253960	AC016885.1	chr8	93215925	93234878	-	18954	1	0.5	726	667.5	348.75	0.779585	0.411681	0.595633	604.018	567.939	585.979	293.287	0	0
ENSG00000227258	SMIM2-AS1	chr13	44110451	44240517	+	130067	760.5	703.5	0.5	0.5	366.25	592.875	579.235	586.055	0.41599	0.425423	0.420707	293.238	1.32	3.575
ENSG00000071991	CDH19	chr18	66501083	66604138	-	103056	119	86	604	594	350.75	92.7707	70.8091	81.7899	502.516	505.402	503.959	292.875	9.54	18.525
ENSG00000086200	IPO11	chr5	62403972	62628582	+	224611	0	0.5	682	705.5	347	0	0.411681	0.20584	567.411	600.272	583.841	292.023	8.03	10.76
ENSG00000111907	TPD52L1	chr6	125119049	125264407	+	145359	728	725	0	0	363.25	567.538	596.937	582.238	0	0	0	291.119	5.45	4.845
ENSG00000111906	HDDC2	chr6	125219962	125302078	-	82117	728	725	0	0	363.25	567.538	596.937	582.238	0	0	0	291.119	117.66	120.945
ENSG00000280330	CTBP2P10	chr21	7129103	7130287	+	1185	714.5	691.5	30	15	362.75	557.014	569.355	563.184	24.9594	12.7627	18.861	291.023	0	0.05
ENSG00000124126	PREX1	chr20	48624252	48827999	-	203748	747	706	0	0	363.25	582.35	581.293	581.822	0	0	0	290.911	30.17	82.135
ENSG00000169876	MUC17	chr7	101020072	101058859	+	38788	727	724.33	0	0	362.832	566.759	596.386	581.572	0	0	0	290.786	0	0
ENSG00000234161	PABPC5-AS1	chrX	91414878	91434999	-	20122	0	0	684	697.5	345.375	0	0	0	569.075	593.465	581.27	290.635	0	0
ENSG00000236413	LOC107985643	chrX	91422309	91422538	+	230	0	0	684	697.5	345.375	0	0	0	569.075	593.465	581.27	290.635	0	0
ENSG00000058056	USP13	chr3	179653032	179804366	+	151335	84.5	77	624.5	594	345	65.875	63.3988	64.6369	519.572	505.402	512.487	288.562	11.925	21.955
ENSG00000102245	CD40LG	chrX	136648158	136660390	+	12233	0	0	668	702.5	342.625	0	0	0	555.763	597.719	576.741	288.37	0	0
ENSG00000253832	AC107373.1	chr8	24992002	25009777	+	17776	776	664	0	0	360	604.958	546.712	575.835	0	0	0	287.918	0	0
ENSG00000288055	ENSG00000288055	chr8	25000436	25003439	+	3004	776	664	0	0	360	604.958	546.712	575.835	0	0	0	287.918	0	0
ENSG00000196850	PPTC7	chr12	110533245	110583318	-	50074	797	644	0	0	360.25	621.33	530.245	575.787	0	0	0	287.894	12.635	8.205
ENSG00000226320	LINC01811	chr3	33956972	34677247	+	720276	723	711	1	1	359	563.64	585.41	574.525	0.831981	0.850846	0.841413	287.683	0	0
ENSG00000277067	LOC102724843	chr21	7048891	7087229	+	38339	238	218.5	484.5	449	347.5	185.541	179.905	182.723	403.095	382.03	392.562	287.643	0.54	1.705
ENSG00000145782	ATG12	chr5	115828200	115841837	-	13638	0	0	721	645	341.5	0	0	0	599.858	548.795	574.327	287.163	21.185	27.89
ENSG00000279177	CTBP2P9	chr21	7626344	7627528	-	1185	692	706	10	20	357	539.473	581.293	560.383	8.31981	17.0169	12.6684	286.526	0	0.05
ENSG00000230671	NDUFS5P5	chr4	118400514	118400834	-	321	0	0	703	659	340.5	0	0	0	584.882	560.707	572.795	286.397	0	0
ENSG00000185737	NRG3	chr10	81875194	82987179	+	1111986	525.5	454	210	218.5	352	409.672	373.806	391.739	174.716	185.91	180.313	286.026	0.075	0.255
ENSG00000054983	GALC	chr14	87837820	87993665	-	155846	0	0	688	671	339.75	0	0	0	572.403	570.917	571.66	285.83	0.1	0
ENSG00000258807	AL359237.1	chr14	87710419	87872291	-	161873	0	0	688	671	339.75	0	0	0	572.403	570.917	571.66	285.83	0.145	0.23
ENSG00000232023	LINC01807	chr2	228475224	228841689	-	366466	14	12	703	628	339.25	10.9142	9.88034	10.3973	584.882	534.331	559.607	285.002	0	0
ENSG00000171533	MAP6	chr11	75586918	75669038	-	82121	712	707	0	0	354.75	555.065	582.117	568.591	0	0	0	284.295	0	0
ENSG00000290490	ENSG00000290490	chr13	52219344	52334277	-	114934	751.33	668	0	0	354.832	585.726	550.006	567.866	0	0	0	283.933	0.015	0.06
ENSG00000258733	LINC02328	chr14	85911438	86161539	+	250102	266.5	239.5	433	434	343.25	207.76	197.195	202.477	360.248	369.267	364.757	283.617	0.345	0.665
ENSG00000177706	FAM20C	chr7	192571	260772	+	68202	255	208	486	422	342.75	198.794	171.259	185.027	404.343	359.057	381.7	283.363	29.56	20.515
ENSG00000172497	ACOT12	chr5	81329996	81394179	-	64184	0	0	682	665	336.75	0	0	0	567.411	565.812	566.612	283.306	0.185	0.125
ENSG00000283031	AC009242.1	chr2	23667208	23685453	-	18246	0	0	667	679	336.5	0	0	0	554.931	577.724	566.328	283.164	0.05	0.075
ENSG00000206187	LINC02346	chr15	25902119	26053123	+	151005	0	0	680	664	336	0	0	0	565.747	564.961	565.354	282.677	0	0.015
ENSG00000277981	AL731556.2	chr10	77738246	77739015	+	770	687	722	0	0	352.25	535.575	594.467	565.021	0	0	0	282.511	0	0
ENSG00000143995	MEIS1	chr2	66433452	66573869	+	140418	662	630.5	42	70	351.125	516.086	519.13	517.608	34.9432	59.5592	47.2512	282.429	3.72	7.775
ENSG00000196660	SLC30A10	chr1	219685427	219959018	-	273592	695	714	0	0	352.25	541.812	587.88	564.846	0	0	0	282.423	0.03	0.09
ENSG00000115919	KYNU	chr2	142877657	143055833	+	178177	0	0	636	705	335.25	0	0	0	529.14	599.846	564.493	282.246	2.83	4.925
ENSG00000233985	LINC01681	chr1	170173865	170304358	+	130494	638	686	35	44	350.75	497.376	564.826	531.101	29.1193	37.4372	33.2783	282.19	0	0
ENSG00000138688	BLTP1	chr4	122152331	122364167	+	211837	731	678	0	0	352.25	569.877	558.239	564.058	0	0	0	282.029	2.79	12.67
ENSG00000277991	FP236241.1	chr21	7669397	7681742	-	12346	230	192.5	492	446.5	340.25	179.305	158.497	168.901	409.334	379.903	394.618	281.76	0.33	1.745
ENSG00000134115	CNTN6	chr3	1092658	1404217	+	311560	177	201	502	476	339	137.987	165.496	151.741	417.654	405.002	411.328	281.535	0.12	0.215
ENSG00000128487	SPECC1	chr17	20008865	20319026	+	310162	115	127.83	569	538	337.457	89.6523	105.25	97.4513	473.397	457.755	465.576	281.514	15.87	15.055
ENSG00000276077	LINC03105	chr21	7430659	7469007	+	38349	235.5	212	460	452.5	340	183.592	174.553	179.073	382.711	385.008	383.859	281.466	1.07	2.525
ENSG00000261807	LINC02141	chr16	59855353	60053973	+	198621	711	694	0	0	351.25	554.285	571.413	562.849	0	0	0	281.425	0	0
ENSG00000162373	BEND5	chr1	48727519	48776969	-	49451	90	91	609.5	555.5	336.5	70.1627	74.9259	72.5443	507.092	472.645	489.868	281.206	1.14	3.305
ENSG00000290599	CYP4F62P	chr2	130429827	130441413	-	11587	674.22	663.35	27	34	349.642	525.612	546.177	535.895	22.4635	28.9287	25.6961	280.795	0	0
ENSG00000172901	LVRN	chr5	115962454	116027619	+	65166	0	0	693	642	333.75	0	0	0	576.562	546.243	561.403	280.701	0.015	0.06
ENSG00000078018	MAP2	chr2	209424047	209734147	+	310101	0	0	698	637	333.75	0	0	0	580.722	541.989	561.356	280.678	4.175	9.81
ENSG00000267041	ZNF850	chr19	36714383	36772825	-	58443	686	712	0	0	349.5	534.796	586.233	560.515	0	0	0	280.257	0.325	0.74
ENSG00000174652	ZNF266	chr19	9412429	9435573	-	23145	0	0	676.5	656	333.125	0	0	0	562.835	558.155	560.495	280.247	7.335	9.81
ENSG00000206052	DOK6	chr18	69400888	69849087	+	448200	587.33	532.5	125	138	345.707	457.874	438.44	448.157	103.998	117.417	110.707	279.432	0	0
ENSG00000243295	CFAP20DC-DT	chr3	59050164	59754808	+	704645	6	7	683	632.5	332.125	4.67751	5.76353	5.22052	568.243	538.16	553.201	279.211	0	0.055
ENSG00000147533	GOLGA7	chr8	41488200	41511095	+	22896	1	0	636.5	688.5	331.5	0.779585	0	0.389793	529.556	585.807	557.681	279.036	42.035	55.89
ENSG00000224186	PITX1-AS1	chr5	135033280	135358219	+	324940	0	0	663	663	331.5	0	0	0	551.603	564.111	557.857	278.928	1.84	2.365
ENSG00000188649	CC2D2B	chr10	95907603	96033745	+	126143	0	0	690	633.5	330.875	0	0	0	574.067	539.011	556.539	278.269	0	0.085
ENSG00000105939	ZC3HAV1	chr7	139043515	139132122	-	88608	0	0	676	643	329.75	0	0	0	562.419	547.094	554.756	277.378	14.345	12.79
ENSG00000290397	ENSG00000290397	chr22	11827523	11910358	+	82836	327	306	358	356	336.75	254.924	251.949	253.437	297.849	302.901	300.375	276.906	0.495	1.28
ENSG00000150760	DOCK1	chr10	126905409	127452517	+	547109	711.5	668	0	0	344.875	554.675	550.006	552.34	0	0	0	276.17	9.79	21.315
ENSG00000269082	AC010328.3	chr19	52956041	52981654	-	25614	0	0	694.99	618.66	328.413	0	0	0	578.218	526.384	552.301	276.151	0	0
ENSG00000221874	ZNF816-ZNF321P	chr19	52928475	52962823	-	34349	0	0	694.99	618.66	328.413	0	0	0	578.218	526.384	552.301	276.151	0.045	0
ENSG00000180257	ZNF816	chr19	52949379	52962911	-	13533	0	0	694.99	618.66	328.413	0	0	0	578.218	526.384	552.301	276.151	3.01	4.13
ENSG00000283154	IQCJ-SCHIP1	chr3	158962235	159897358	+	935124	0	0	660.33	648	327.082	0	0	0	549.382	551.348	550.365	275.182	3.23	0.895
ENSG00000288714	ENSG00000288714	chr6	140148490	140785421	+	636932	701.5	663.5	4	3.5	343.125	546.879	546.3	546.59	3.32792	2.97796	3.15294	274.871	0	0.2
ENSG00000234147	AL035446.1	chr6	140575812	140898448	-	322637	701.5	663.5	4	3.5	343.125	546.879	546.3	546.59	3.32792	2.97796	3.15294	274.871	9.03	12.18
ENSG00000179912	R3HDM2	chr12	57253762	57431043	-	177282	0	1	652	653	326.5	0	0.823362	0.411681	542.451	555.602	549.027	274.719	12.465	64.095
ENSG00000184156	KCNQ3	chr8	132120861	132481095	-	360235	658	538	74	93.5	340.875	512.967	442.969	477.968	61.5666	79.5541	70.5603	274.264	0.365	1.32
ENSG00000230448	LINC00276	chr2	13710531	14400963	-	690433	693	643	16	15	341.75	540.253	529.422	534.837	13.3117	12.7627	13.0372	273.937	0	0
ENSG00000197249	SERPINA1	chr14	94376747	94390693	-	13947	0	0	703	599	325.5	0	0	0	584.882	509.657	547.269	273.635	0.155	0.295
ENSG00000275496	LOC102724701	chr21	6228966	6267317	-	38352	213.5	221	493.5	393	330.25	166.441	181.963	174.202	410.582	334.382	372.482	273.342	0.27	1.04
ENSG00000159267	HLCS	chr21	36748626	36990236	-	241611	0	0	632	667	324.75	0	0	0	525.812	567.514	546.663	273.331	8.47	25.91
ENSG00000151967	SCHIP1	chr3	159273244	159897629	+	624386	0	0	653.83	645	324.707	0	0	0	543.974	548.795	546.385	273.192	17.77	15.07
ENSG00000242808	SOX2-OT	chr3	180989762	181836880	+	847119	94	79.5	589.5	543.5	326.625	73.281	65.4572	69.3691	490.453	462.435	476.444	272.906	0.135	0.435
ENSG00000157764	BRAF	chr7	140719327	140924929	-	205603	574	570	107	100	337.75	447.482	469.316	458.399	89.0219	85.0846	87.0532	272.726	6.835	12.335
ENSG00000153046	CDYL	chr6	4706159	4955551	+	249393	0	0	645	648	323.25	0	0	0	536.627	551.348	543.988	271.994	23.465	50.88
ENSG00000213793	ZNF888	chr19	52904415	52923470	-	19056	675.67	681.33	0	0	339.25	526.743	560.981	543.862	0	0	0	271.931	0.59	0.565
ENSG00000100601	ALKBH1	chr14	77672404	77708023	-	35620	681.83	674.83	0	0	339.165	531.545	555.629	543.587	0	0	0	271.793	9.97	6.335
ENSG00000239272	RPL21P10	chr14	77683202	77683989	-	788	681.83	674.83	0	0	339.165	531.545	555.629	543.587	0	0	0	271.793	0.255	0.265
ENSG00000169129	AFAP1L2	chr10	114294824	114404756	-	109933	692	665	0	0	339.25	539.473	547.535	543.504	0	0	0	271.752	0	0.26
ENSG00000249941	AC026415.1	chr5	4866521	4874759	+	8239	0	1	662	627	322.5	0	0.823362	0.411681	550.771	533.48	542.126	271.269	0	0
ENSG00000270900	NUDT19P4	chr6	44898711	44899295	+	585	0.5	1.5	622.83	664	322.207	0.389793	1.23504	0.812418	518.182	564.961	541.572	271.192	0	0
ENSG00000137869	CYP19A1	chr15	51208057	51338601	-	130545	0	0	641	647.5	322.125	0	0	0	533.3	550.923	542.111	271.056	1.44	0.545
ENSG00000257060	AC091078.1	chr15	93089403	93760886	+	671484	645	702	1	1	337.25	502.833	578	540.416	0.831981	0.850846	0.841413	270.629	0.02	0.025
ENSG00000287635	ENSG00000287635	chr13	94960771	95007420	-	46650	589	521	107	123	335	459.176	428.971	444.074	89.0219	104.654	96.838	270.456	0	0
ENSG00000159082	SYNJ1	chr21	32628759	32728040	-	99282	741	611	0	0	338	577.673	503.074	540.373	0	0	0	270.187	5.72	5.185
ENSG00000120694	HSPH1	chr13	31134973	31162388	-	27416	0	0	617	663	320	0	0	0	513.332	564.111	538.721	269.361	92.82	18.39
ENSG00000164330	EBF1	chr5	158695920	159099916	-	403997	88	75.12	553	571	321.78	68.6035	61.8509	65.2272	460.085	485.833	472.959	269.093	0.885	4.345
ENSG00000276418	AC036214.3	chr8	79918860	80080775	-	161916	405	405	269	237	329	315.732	333.461	324.597	223.803	201.65	212.727	268.662	0	0
ENSG00000147586	MRPS28	chr8	79918717	80030289	-	111573	405	405	269	237	329	315.732	333.461	324.597	223.803	201.65	212.727	268.662	31.89	18.74
ENSG00000114279	FGF12	chr3	192139390	192767764	-	628375	129	86	561	512	322	100.567	70.8091	85.6878	466.741	435.633	451.187	268.437	0	0.015
ENSG00000288075	ENSG00000288075	chr4	9034519	9381269	-	346751	3	3	648.85	620.9	318.938	2.33876	2.47008	2.40442	539.831	528.29	534.06	268.232	0.105	0.765
ENSG00000291087	CRYBB2P1	chr22	25448080	25520856	+	72777	660	678	0	0	334.5	514.526	558.239	536.383	0	0	0	268.191	5.235	9.54
ENSG00000136492	BRIP1	chr17	61679139	61863559	-	184421	217	230	396	451	323.5	169.17	189.373	179.272	329.464	383.731	356.598	267.935	1.255	3.16
ENSG00000172380	GNG12	chr1	67701475	67833467	-	131993	675	656	1	3	333.75	526.22	540.125	533.173	0.831981	2.55254	1.69226	267.432	84.395	109.73
ENSG00000179242	CDH4	chr20	61252261	61940617	+	688357	486	520	150.5	160.5	329.25	378.879	428.148	403.513	125.213	136.561	130.887	267.2	0.36	1.055
ENSG00000270207	AC068313.1	chr3	7606890	7790482	-	183593	0	0	646	623.5	317.375	0	0	0	537.459	530.502	533.981	266.99	0	0
ENSG00000249767	ENPP7P10	chr4	9079023	9141608	+	62586	0	0	648.85	620.4	317.312	0	0	0	539.831	527.865	533.848	266.924	0	0
ENSG00000285547	AL133500.1	chrX	72301691	72572843	-	271153	679	649	3	0	332.75	529.339	534.362	531.85	2.49594	0	1.24797	266.549	0.25	0
ENSG00000196569	LAMA2	chr6	128883138	129516566	+	633429	640	672	10	6	332	498.935	553.299	526.117	8.31981	5.10507	6.71244	266.415	0.765	1.04
ENSG00000285519	AC104781.2	chr2	54768492	54801540	-	33049	691	638.5	0	0	332.375	538.694	525.716	532.205	0	0	0	266.102	0	0
ENSG00000205822	TPTE2P6	chr13	24408157	24597660	+	189504	98	57	577.5	541	318.375	76.3994	46.9316	61.6655	480.469	460.307	470.388	266.027	0	0
ENSG00000102699	PARP4	chr13	24420931	24512778	-	91848	98	57	577.5	541	318.375	76.3994	46.9316	61.6655	480.469	460.307	470.388	266.027	14.76	23.515
ENSG00000239402	CYP4F62P	chr2	130439285	130440296	-	1012	668.55	659.35	0	0	331.975	521.192	542.883	532.038	0	0	0	266.019	0	0
ENSG00000147099	HDAC8	chrX	72329516	72573101	-	243586	679	649	0	0	332	529.339	534.362	531.85	0	0	0	265.925	8.915	13.55
ENSG00000058091	CDK14	chr7	90466424	91210590	+	744167	667	637	12	10	331.5	519.984	524.481	522.232	9.98377	8.50846	9.24611	265.739	0.52	1.625
ENSG00000226022	AC026167.1	chr3	6148484	6365885	+	217402	256	218	397.5	414.5	321.5	199.574	179.493	189.533	330.712	352.675	341.694	265.614	0	0
ENSG00000170396	ZNF804A	chr2	184598529	184939492	+	340964	635.75	608	44	33	330.188	495.621	500.604	498.113	36.6071	28.0779	32.3425	265.228	0.115	0
ENSG00000181333	HEPHL1	chr11	94021354	94114208	+	92855	0	0	616	643	314.75	0	0	0	512.5	547.094	529.797	264.898	0	0
ENSG00000115705	TPO	chr2	1374066	1543711	+	169646	0	0	623.5	635.5	314.75	0	0	0	518.74	540.712	529.726	264.863	0.04	0
ENSG00000231482	AC105450.1	chr2	1366234	1580747	-	214514	0	0	623.5	635.5	314.75	0	0	0	518.74	540.712	529.726	264.863	0	0
ENSG00000283692	Z96074.1	chrX	137573752	137981780	+	408029	10	7	617	623	314.25	7.79585	5.76353	6.77969	513.332	530.077	521.704	264.242	0	0
ENSG00000133107	TRPC4	chr13	37632063	37869802	-	237740	0	0	582	671	313.25	0	0	0	484.213	570.917	527.565	263.783	0	0
ENSG00000286033	ENSG00000286033	chr21	8762386	8836565	-	74180	94	73	562	533.5	315.625	73.281	60.1054	66.6932	467.573	453.926	460.75	263.721	1.255	5.59
ENSG00000171848	RRM2	chr2	10120698	10211725	+	91028	648	663	0	0	327.75	505.171	545.889	525.53	0	0	0	262.765	66.13	36.665
ENSG00000137834	SMAD6	chr15	66702236	66782849	+	80614	0	0	640	609	312.25	0	0	0	532.468	518.165	525.316	262.658	3.83	7.395
ENSG00000102572	STK24	chr13	98445185	98577940	-	132756	631	609	36	32	327	491.918	501.427	496.673	29.9513	27.2271	28.5892	262.631	58.94	122.61
ENSG00000168612	ZSWIM1	chr20	45881227	45885266	+	4040	676	630.75	0	0	326.688	527	519.335	523.168	0	0	0	261.584	12.605	8.06
ENSG00000149634	SPATA25	chr20	45886491	45887622	-	1132	676	630.75	0	0	326.688	527	519.335	523.168	0	0	0	261.584	0.32	2.61
ENSG00000114757	PEX5L	chr3	179794958	180037053	-	242096	612.5	522	84.5	77.83	324.207	477.496	429.795	453.645	70.3024	66.2213	68.2618	260.954	0.125	0.26
ENSG00000162670	BRINP3	chr1	190097658	190478404	-	380747	221	200	441	398	315	172.288	164.672	168.48	366.903	338.637	352.77	260.625	0	0
ENSG00000133119	RFC3	chr13	33818069	33966558	+	148490	674	622	3	2	325.25	525.441	512.131	518.786	2.49594	1.70169	2.09882	260.442	8.54	7.345
ENSG00000254438	LINC02683	chr11	13921450	13924863	-	3414	0	0	614	622	309	0	0	0	510.836	529.226	520.031	260.015	0	0
ENSG00000140538	NTRK3	chr15	87859751	88256791	-	397041	3	9	635	590	309.25	2.33876	7.41025	4.87451	528.308	501.999	515.153	260.014	0.255	0.4
ENSG00000184530	C6orf58	chr6	127519455	127591820	+	72366	669	581	21	24	323.75	521.543	478.373	499.958	17.4716	20.4203	18.9459	259.452	0	0.1
ENSG00000181744	DIPK2A	chr3	143971823	144048719	+	76897	681	615.5	0	0	324.125	530.898	506.779	518.838	0	0	0	259.419	4.465	3.84
ENSG00000187955	COL14A1	chr8	120059780	120373573	+	313794	0	0	669.33	565	308.582	0	0	0	556.87	480.728	518.799	259.399	0.02	0.03
ENSG00000138829	FBN2	chr5	128257909	128659185	-	401277	593	582	57	56	322	462.294	479.196	470.745	47.4229	47.6474	47.5351	259.14	0.32	0.555
ENSG00000136153	LMO7	chr13	75620434	75859870	+	239437	338.33	289	318.5	315.5	315.332	263.757	237.952	250.854	264.986	268.442	266.714	258.784	1.095	1.75
ENSG00000108395	TRIM37	chr17	58982638	59106921	-	124284	0	0	629.5	601	307.625	0	0	0	523.732	511.358	517.545	258.772	12.01	12.245
ENSG00000197603	CPLANE1	chr5	37106228	37249376	-	143149	333	291	302	334	315	259.602	239.598	249.6	251.258	284.182	267.72	258.66	0.05	0.335
ENSG00000246541	SMARCAD1-DT	chr4	94117792	94207556	-	89765	0	0	561	667	307	0	0	0	466.741	567.514	517.128	258.564	0	0
ENSG00000228502	EEF1A1P11	chr1	96446930	96448318	+	1389	647	643	0	0	322.5	504.392	529.422	516.907	0	0	0	258.453	1.635	1.085
ENSG00000070061	ELP1	chr9	108866898	108934328	-	67431	0	0	587	641	307	0	0	0	488.373	545.392	516.882	258.441	47.06	41.65
ENSG00000133958	UNC79	chr14	93333219	93707876	+	374658	0	0	644	583	306.75	0	0	0	535.795	496.043	515.919	257.96	0.075	0.075
ENSG00000102174	PHEX	chrX	22032325	22494713	+	462389	225.5	219.67	427	374	311.543	175.797	180.868	178.332	355.256	318.216	336.736	257.534	0.12	0.045
ENSG00000116580	GON4L	chr1	155749659	155859400	-	109742	0	0	639	585	306	0	0	0	531.636	497.745	514.69	257.345	8.17	20.54
ENSG00000258081	AL110292.1	chr14	26599755	27295516	+	695762	479.5	431.67	172	184	316.793	373.811	355.421	364.616	143.101	156.556	149.828	257.222	0	0
ENSG00000239589	LINC00879	chr3	94937980	95168351	+	230372	118	118.5	529	468.5	308.5	91.9911	97.5684	94.7797	440.118	398.621	419.369	257.075	0	0
ENSG00000267659	LINC01482	chr17	68591796	68763882	+	172087	13	14	597.67	598.67	305.835	10.1346	11.5271	10.8308	497.25	509.376	503.313	257.072	0	0.11
ENSG00000267101	AC090376.1	chr18	45104361	45181382	-	77022	152	151	475	456	308.5	118.497	124.328	121.412	395.191	387.986	391.588	256.5	0	0
ENSG00000106018	VIPR2	chr7	159028175	159144867	-	116693	672	605.5	1.5	2	320.25	523.881	498.545	511.213	1.24797	1.70169	1.47483	256.344	0.015	0.015
ENSG00000101400	SNTA1	chr20	33407957	33443763	-	35807	0	0	618	600	304.5	0	0	0	514.164	510.507	512.336	256.168	18.09	15.555
ENSG00000287184	ENSG00000287184	chr7	159107761	159109216	+	1456	672	605.5	0.5	0	319.5	523.881	498.545	511.213	0.41599	0	0.207995	255.711	0	0
ENSG00000135636	DYSF	chr2	71453561	71686763	+	233203	0	0	627	588	303.75	0	0	0	521.652	500.297	510.974	255.487	1.745	2.455
ENSG00000144645	OSBPL10	chr3	31657912	32077580	-	419669	39	39.5	591.5	546	304	30.4038	32.5228	31.4633	492.116	464.562	478.339	254.901	2.395	8.31
ENSG00000226674	TEX41	chr2	144666312	145262988	+	596677	665.5	556	29	19	317.375	518.814	457.789	488.302	24.1274	16.1661	20.1468	254.224	29.5	77.005
ENSG00000259107	LINC00911	chr14	85393828	85420550	+	26723	0	0	614.5	594	302.125	0	0	0	511.252	505.402	508.327	254.164	0	0
ENSG00000258902	AL049775.2	chr14	85362457	85516934	-	154478	0	0	614.5	594	302.125	0	0	0	511.252	505.402	508.327	254.164	0	0
ENSG00000236975	LINC02814	chr1	229087114	229205428	-	118315	672.5	598	0	0	317.625	524.271	492.37	508.321	0	0	0	254.16	0.02	0.05
ENSG00000146147	MLIP	chr6	53929982	54266280	+	336299	639	601	15	13	317	498.155	494.84	496.498	12.4797	11.061	11.7704	254.134	2.535	2.075
ENSG00000161040	FBXL13	chr7	102811189	103074839	-	263651	691	572.5	4	3	317.625	538.694	471.375	505.034	3.32792	2.55254	2.94023	253.987	0.35	0.72
ENSG00000171763	AFG2B	chr15	45402336	45421415	+	19080	0	0	648	560	302	0	0	0	539.123	476.474	507.798	253.899	22.42	8.04
ENSG00000250974	LINC02196	chr5	6839460	7219291	+	379832	1	0	634.5	568	300.875	0.779585	0	0.389793	527.892	483.28	505.586	252.988	0	0
ENSG00000167306	MYO5B	chr18	49822789	50195164	-	372376	312	256.5	336	325	307.375	243.231	211.192	227.211	279.545	276.525	278.035	252.623	1.39	2.47
ENSG00000104044	OCA2	chr15	27754875	28099315	-	344441	620	633.5	3	1	314.375	483.343	521.6	502.471	2.49594	0.850846	1.67339	252.072	38.035	87.585
ENSG00000288643	ENSG00000288643	chr5	62306206	62537249	+	231044	0	0.5	583	614	299.375	0	0.411681	0.20584	485.045	522.419	503.732	251.969	0.76	0.36
ENSG00000235731	LINC02250	chr15	25456271	25578813	-	122543	671	586	0	0	314.25	523.102	482.49	502.796	0	0	0	251.398	0	0.025
ENSG00000162444	RBP7	chr1	9997206	10016021	+	18816	0	0	601	591	298	0	0	0	500.02	502.85	501.435	250.718	0	0
ENSG00000025039	RRAGD	chr6	89364616	89412273	-	47658	624	626	0	0	312.5	486.461	515.424	500.943	0	0	0	250.471	73.375	86.83
ENSG00000129422	MTUS1	chr8	17643795	17801094	-	157300	30	18	604	542	298.5	23.3876	14.8205	19.104	502.516	461.158	481.837	250.471	3.83	17.08
ENSG00000163141	BNIPL	chr1	151036321	151047720	+	11400	619.5	629.5	0	0	312.25	482.953	518.306	500.63	0	0	0	250.315	0.14	1.585
ENSG00000131171	SH3BGRL	chrX	81202102	81298547	+	96446	663	583	3	2	312.75	516.865	480.02	498.442	2.49594	1.70169	2.09882	250.271	40.93	61.275
ENSG00000101773	RBBP8	chr18	22798261	23026488	+	228228	0	0	632	558	297.5	0	0	0	525.812	474.772	500.292	250.146	10.45	8.955
ENSG00000276897	AC231532.2	chrX	52409772	52410432	-	661	0	0	620	568	297	0	0	0	515.828	483.28	499.554	249.777	0	0
ENSG00000247624	CPEB2-DT	chr4	14909961	15002045	-	92085	1	1	596.83	588.67	296.875	0.779585	0.823362	0.801474	496.551	500.867	498.709	249.755	0	0
ENSG00000198382	UVRAG	chr11	75815210	76144232	+	329023	660	563	12	12	311.75	514.526	463.553	489.04	9.98377	10.2101	10.097	249.568	5.285	11.625
ENSG00000143363	PRUNE1	chr1	151008420	151035713	+	27294	617.5	626.5	0	0	311	481.394	515.836	498.615	0	0	0	249.308	15.105	15.42
ENSG00000187026	KRTAP21-2	chr21	30746794	30747259	-	466	665	581	0	0	311.5	518.424	478.373	498.399	0	0	0	249.199	0	0
ENSG00000142920	AZIN2	chr1	33081104	33123492	+	42389	0	0	607	577	296	0	0	0	505.012	490.938	497.975	248.988	5.765	19.085
ENSG00000178031	ADAMTSL1	chr9	17906563	18910950	+	1004388	0	2	568.67	612	295.668	0	1.64672	0.823362	473.122	520.717	496.92	248.872	0.05	0
ENSG00000130054	NALF2	chrX	69504326	69532508	+	28183	0	0	617	565	295.5	0	0	0	513.332	480.728	497.03	248.515	3.605	3.025
ENSG00000138639	ARHGAP24	chr4	85475150	86002668	+	527519	360	320	272	259	302.75	280.651	263.476	272.063	226.299	220.369	223.334	247.699	2.36	40.07
ENSG00000104490	NCALD	chr8	101686542	102124907	-	438366	637	599	0	1	309.25	496.596	493.194	494.895	0	0.850846	0.425423	247.66	8.29	6.95
ENSG00000164619	BMPER	chr7	33904308	34156427	+	252120	639	596.5	0	0	308.875	498.155	491.135	494.645	0	0	0	247.323	0.335	0.275
ENSG00000168807	SNTB2	chr16	69187147	69309052	+	121906	12	21.5	581	562.5	294.25	9.35503	17.7023	13.5287	483.381	478.601	480.991	247.26	4.085	10.445
ENSG00000293115	CENPBD2P	chr19	58573503	58605223	+	31721	0	0	591.58	583.08	293.665	0	0	0	492.183	496.111	494.147	247.074	11.845	8.155
ENSG00000103460	TOX3	chr16	52436417	52547802	-	111386	0	0	608	563	292.75	0	0	0	505.844	479.026	492.435	246.218	1.22	5.835
ENSG00000151348	EXT2	chr11	44095648	44251962	+	156315	104	83	488	504	294.75	81.0769	68.339	74.708	406.006	428.826	417.416	246.062	33.545	31.77
ENSG00000291054	ENSG00000291054	chrX	136909369	137069407	+	160039	670	561	0	0	307.75	522.322	461.906	492.114	0	0	0	246.057	0.105	1.375
ENSG00000139915	MDGA2	chr14	46840092	47675605	-	835514	511	424.33	141.5	139	303.957	398.368	349.377	373.873	117.725	118.268	117.996	245.934	0.43	1.345
ENSG00000275004	ZNF280B	chr22	22484421	22508742	-	24322	609	614	2	2	306.75	474.768	505.544	490.156	1.66396	1.70169	1.68283	245.919	1.665	9.235
ENSG00000144395	CCDC150	chr2	196639554	196763490	+	123937	0	0	585	584	292.25	0	0	0	486.709	496.894	491.801	245.901	2.225	3.325
ENSG00000200003	RNU6-986P	chr2	27475494	27475595	-	102	618.5	609	0	0	306.875	482.174	501.427	491.8	0	0	0	245.9	0	0
ENSG00000138002	IFT172	chr2	27444377	27489805	-	45429	618.5	609	0	0	306.875	482.174	501.427	491.8	0	0	0	245.9	7.725	17.24
ENSG00000226240	LINC00381	chr13	74419158	74444735	+	25578	0	0	603.5	565	292.125	0	0	0	502.1	480.728	491.414	245.707	0	0
ENSG00000081985	IL12RB2	chr1	67307364	67398724	+	91361	0	1	574	589.5	291.125	0	0.823362	0.411681	477.557	501.573	489.565	244.988	28.145	31
ENSG00000224363	FP700111.1	chr1	144641371	144919902	+	278532	241.83	236.83	367	339.33	296.248	188.527	194.997	191.762	305.337	288.717	297.027	244.395	0.11	0.215
ENSG00000262633	AC005670.2	chr17	46923133	47049932	+	126800	79.67	73.5	519.08	496.24	292.123	62.1096	60.5171	61.3133	431.864	422.224	427.044	244.179	1.735	1.36
ENSG00000187147	RNF220	chr1	44405194	44651723	+	246530	390	390	206	210	299	304.038	321.111	312.575	171.388	178.678	175.033	243.804	73.83	59.55
ENSG00000100678	SLC8A3	chr14	70044215	70189480	-	145266	353.5	399	206	234	298.125	275.583	328.521	302.052	171.388	199.098	185.243	243.648	0	0
ENSG00000147684	NDUFB9	chr8	124539101	124580648	+	41548	0	0	580	578	289.5	0	0	0	482.549	491.789	487.169	243.584	361.515	247.74
ENSG00000264015	AC124254.1	chr18	77421619	77561044	+	139426	0	0	603	555	289.5	0	0	0	501.684	472.219	486.952	243.476	0	0
ENSG00000092964	DPYSL2	chr8	26514031	26658178	+	144148	1	0	503	646	287.5	0.779585	0	0.389793	418.486	549.646	484.066	242.228	15.935	35.2
ENSG00000176124	DLEU1	chr13	50082169	50906856	+	824688	105.33	94	464	496	289.832	82.1137	77.396	79.7549	386.039	422.019	404.029	241.892	16.345	20.95
ENSG00000149571	KIRREL3	chr11	126423358	127003460	-	580103	623	581	2	1	301.75	485.682	478.373	482.027	1.66396	0.850846	1.2574	241.642	1.34	1.465
ENSG00000250546	LINC02994	chr4	83796436	84299189	-	502754	603	561	17	24	301.25	470.09	461.906	465.998	14.1437	20.4203	17.282	241.64	0.04	0.33
ENSG00000134686	PHC2	chr1	33323623	33431095	-	107473	648	559	0	1	302	505.171	460.259	482.715	0	0.850846	0.425423	241.57	89.065	111.13
ENSG00000066136	NFYC	chr1	40691648	40771603	+	79956	0	0	553	594	286.75	0	0	0	460.085	505.402	482.744	241.372	57.54	36.87
ENSG00000246859	STARD4-AS1	chr5	111510396	111739726	+	229331	0	0	604	544	287	0	0	0	502.516	462.86	482.688	241.344	0.32	3.59
ENSG00000280029	AC244517.11	chr5	141136683	141245380	-	108698	634.32	569.92	0.2	0	301.11	494.507	469.25	481.878	0.166396	0	0.0831981	240.981	0	0
ENSG00000251199	AC109830.1	chr4	134026665	134327977	-	301313	412	398	187.5	186.5	296	321.189	327.698	324.444	155.996	158.683	157.34	240.892	0	0
ENSG00000272674	PCDHB16	chr5	141182387	141186226	+	3840	633.99	569.59	0.2	0	300.945	494.249	468.979	481.614	0.166396	0	0.0831981	240.849	0.125	0.215
ENSG00000279068	AC244517.6	chr5	141182409	141188582	+	6174	633.99	569.59	0.2	0	300.945	494.249	468.979	481.614	0.166396	0	0.0831981	240.849	0	0.16
ENSG00000278936	AC244517.4	chr5	141183401	141201396	-	17996	633.99	569.59	0.2	0	300.945	494.249	468.979	481.614	0.166396	0	0.0831981	240.849	0.255	0.075
ENSG00000120322	PCDHB8	chr5	141177790	141182369	+	4580	633.99	569.59	0.2	0	300.945	494.249	468.979	481.614	0.166396	0	0.0831981	240.849	0	0.1
ENSG00000283538	AC005972.3	chr17	62910021	62968549	-	58529	0	0	559	585	286	0	0	0	465.077	497.745	481.411	240.705	0.26	0.19
ENSG00000148950	IMMP1L	chr11	31432401	31509645	-	77245	595	606	0	0	300.25	463.853	498.957	481.405	0	0	0	240.703	6.445	8.375
ENSG00000146247	PHIP	chr6	78934419	79078287	-	143869	0	0	631	514	286.25	0	0	0	524.98	437.335	481.157	240.579	6.6	10.46
ENSG00000243296	AC078828.1	chr3	99331402	99505508	+	174107	55	50	537	507	287.25	42.8772	41.1681	42.0226	446.774	431.379	439.076	240.549	0	0
ENSG00000265113	AC026474.1	chr16	69240549	69241929	+	1381	0	0	581	562.5	285.875	0	0	0	483.381	478.601	480.991	240.495	0	0
ENSG00000255496	AC103796.1	chr11	27696312	27877648	-	181337	311.5	329.5	287	244.5	293.125	242.841	271.298	257.069	238.778	208.032	223.405	240.237	0	0
ENSG00000258583	LINC01500	chr14	58646631	59184247	+	537617	595.33	515.67	31	49	297.75	464.111	424.583	444.347	25.7914	41.6914	33.7414	239.044	0	0
ENSG00000112685	EXOC2	chr6	485154	693139	-	207986	0	0	553	580	283.25	0	0	0	460.085	493.49	476.788	238.394	12.875	15.11
ENSG00000198429	ZNF69	chr19	11887782	11914329	+	26548	612	578	0	0	297.5	477.106	475.903	476.505	0	0	0	238.252	0	0
ENSG00000151576	QTRT2	chr3	114005833	114088422	+	82590	575	612	0	0	296.75	448.262	503.897	476.079	0	0	0	238.04	27.165	12.535
ENSG00000058804	NDC1	chr1	53765478	53838463	-	72986	0	0	566	565	282.75	0	0	0	470.901	480.728	475.814	237.907	9.97	8.315
ENSG00000147724	FAM135B	chr8	138130023	138497261	-	367239	87.5	130	498	425	285.125	68.2137	107.037	87.6254	414.326	361.609	387.968	237.797	0.965	0.23
ENSG00000287744	ENSG00000287744	chr7	153715074	153748986	-	33913	597.25	586	0	0	295.812	465.607	482.49	474.049	0	0	0	237.024	0	0
ENSG00000285585	AC069444.2	chr3	119703076	119807570	+	104495	0	0	569.33	555.83	281.29	0	0	0	473.671	472.925	473.298	236.649	0	0
ENSG00000075223	SEMA3C	chr7	80742538	80922359	-	179822	597	579	1.5	0	294.375	465.413	476.726	471.069	1.24797	0	0.623985	235.847	7.76	9.8
ENSG00000238213	TARDBPP2	chr13	60274776	60276006	+	1231	641	535	0	0	294	499.714	440.498	470.106	0	0	0	235.053	0	0
ENSG00000258754	LINC01579	chr15	93718542	94070898	-	352357	7.5	2.5	586.5	522	279.625	5.84689	2.0584	3.95265	487.957	444.141	466.049	235.001	16.26	20.035
ENSG00000259724	LINC01581	chr15	93905405	94107938	-	202534	7.5	2.5	586.5	522	279.625	5.84689	2.0584	3.95265	487.957	444.141	466.049	235.001	0	0
ENSG00000247809	NR2F2-AS1	chr15	96110040	96327361	-	217322	0	0.5	577	538	278.875	0	0.411681	0.20584	480.053	457.755	468.904	234.555	1.305	7.01
ENSG00000145675	PIK3R1	chr5	68215740	68301821	+	86082	0	0	570	545	278.75	0	0	0	474.229	463.711	468.97	234.485	13.72	24.39
ENSG00000244040	IL12A-AS1	chr3	159902045	160225299	-	323255	5	7.5	612	492	279.125	3.89793	6.17521	5.03657	509.172	418.616	463.894	234.465	0	0.105
ENSG00000180574	EIF2S3B	chr12	10505602	10523135	+	17534	0	0	556	557	278.25	0	0	0	462.581	473.921	468.251	234.126	0.08	0.155
ENSG00000224418	STK24-AS1	chr13	98577244	98578830	+	1587	586	582	0	0	292	456.837	479.196	468.017	0	0	0	234.008	0.045	0.19
ENSG00000077264	PAK3	chrX	110944285	111227361	+	283077	589	579	0	0	292	459.176	476.726	467.951	0	0	0	233.976	0.03	0.22
ENSG00000273297	LINC03060	chr7	134368737	134432534	-	63798	82	71	507	459	279.75	63.926	58.4587	61.1923	421.814	390.538	406.176	233.684	0.13	0.135
ENSG00000206418	RAB12	chr18	8609437	8639383	+	29947	615	550	0	0	291.25	479.445	452.849	466.147	0	0	0	233.073	45.04	33.145
ENSG00000214668	SLC29A4P1	chr7	57014285	57020273	-	5989	0	0	536.5	570.5	276.75	0	0	0	446.358	485.407	465.882	232.941	0	0
ENSG00000263494	AC004702.1	chr17	20185082	20322973	+	137892	0	0	569	538	276.75	0	0	0	473.397	457.755	465.576	232.788	0	0
ENSG00000249729	LOC100419045	chr4	44840380	44841402	-	1023	572	589	0	0	290.25	445.923	484.96	465.441	0	0	0	232.721	0	0
ENSG00000130695	CEP85	chr1	26234200	26278808	+	44609	0	0	547	558	276.25	0	0	0	455.093	474.772	464.933	232.466	15.66	13.285
ENSG00000254021	AC027031.1	chr8	106265435	106268741	-	3307	540	489	68.5	57	288.625	420.976	402.624	411.8	56.9907	48.4982	52.7444	232.272	0	0
ENSG00000175161	CADM2	chr3	84958989	86074429	+	1115441	380.5	395	168	196.5	285	296.632	325.228	310.93	139.773	167.191	153.482	232.206	0	0
ENSG00000230286	AC013472.2	chr2	26950308	27009807	-	59500	597.24	558.66	0.5	2	289.6	465.6	459.979	462.789	0.41599	1.70169	1.05884	231.924	0	0
ENSG00000084764	MAPRE3	chr2	26970637	27027219	+	56583	597.24	558.66	0	0	288.975	465.6	459.979	462.789	0	0	0	231.395	11.49	17.28
ENSG00000205500	MAPRE3-AS1	chr2	26984776	27014612	-	29837	597.24	558.66	0	0	288.975	465.6	459.979	462.789	0	0	0	231.395	0.135	0.165
ENSG00000214660	SLC29A4P2	chr7	63556598	63562588	+	5991	0	0	558.5	541.5	275	0	0	0	464.661	460.733	462.697	231.348	0	0
ENSG00000259846	AC092131.1	chr16	64364781	64600247	+	235467	577	573	0	0	287.5	449.821	471.786	460.804	0	0	0	230.402	0	0
ENSG00000257823	AC092552.1	chr12	75305452	75306357	+	906	0	0	563	532.5	273.875	0	0	0	468.405	453.075	460.74	230.37	0	0
ENSG00000180881	CAPS2	chr12	75275979	75390928	-	114950	0	0	563	532.5	273.875	0	0	0	468.405	453.075	460.74	230.37	0.655	4.44
ENSG00000278254	AC004852.2	chr7	9082557	9189857	-	107301	0	0	563	532	273.75	0	0	0	468.405	452.65	460.527	230.264	0	0
ENSG00000271826	PLS3-AS1	chrX	115518182	115562731	-	44550	586	563	0	0	287.25	456.837	463.553	460.195	0	0	0	230.097	0.505	1.09
ENSG00000184588	PDE4B	chr1	65792514	66374579	+	582066	587.5	535	14	11	286.875	458.006	440.498	449.252	11.6477	9.3593	10.5035	229.878	0.93	2.23
ENSG00000242593	AC006148.1	chr7	124032126	124489572	+	457447	396	436	174	125	282.75	308.716	358.986	333.851	144.765	106.356	125.56	229.705	0	0
ENSG00000198794	SCAMP5	chr15	74957219	75021495	+	64277	0	1	524	566	272.75	0	0.823362	0.411681	435.958	481.579	458.768	229.59	10.88	15.065
ENSG00000249484	LINC01470	chr5	152618965	153223543	-	604579	89.33	115	448	448	275.082	69.6404	94.6866	82.1635	372.727	381.179	376.953	229.558	0.2	0.395
ENSG00000102606	ARHGEF7	chr13	111114559	111305737	+	191179	575.33	570.33	0	0	286.415	448.519	469.588	459.053	0	0	0	229.527	25.355	49.185
ENSG00000259240	MIR4713HG	chr15	51037488	51293912	+	256425	0	0	544	546.5	272.625	0	0	0	452.597	464.987	458.792	229.396	0.11	0
ENSG00000154240	CEP112	chr17	65635537	66192133	-	556597	164	145	384	411	276	127.852	119.387	123.62	319.481	349.698	334.589	229.104	0.035	0.13
ENSG00000115464	USP34	chr2	61187463	61471087	-	283625	572	571	0	0	285.75	445.923	470.139	458.031	0	0	0	229.016	11.305	37.735
ENSG00000177469	CAVIN1	chr17	42402449	42423256	-	20808	0	0	571	516	271.75	0	0	0	475.061	439.036	457.049	228.524	0	0
ENSG00000107295	SH3GL2	chr9	17579066	17797124	+	218059	0	0	598	488	271.5	0	0	0	497.524	415.213	456.368	228.184	0.11	0.32
ENSG00000016864	GLT8D1	chr3	52694486	52706032	-	11547	1.5	1.5	558	523.5	271.125	1.16938	1.23504	1.20221	464.245	445.418	454.831	228.017	23.435	58.96
ENSG00000114902	SPCS1	chr3	52704955	52711148	+	6194	1.5	1.5	558	523.5	271.125	1.16938	1.23504	1.20221	464.245	445.418	454.831	228.017	134.82	111.535
ENSG00000233005	AC018742.1	chr2	21221169	21970959	+	749791	558.5	568	4	6	284.125	435.398	467.669	451.534	3.32792	5.10507	4.2165	227.875	0	0
ENSG00000173064	HECTD4	chr12	112160188	112382439	-	222252	0	0	550	533	270.75	0	0	0	457.589	453.501	455.545	227.772	4.715	11.08
ENSG00000110713	NUP98	chr11	3671083	3797792	-	126710	571	562	0	1	283.5	445.143	462.729	453.936	0	0.850846	0.425423	227.181	24.655	22.57
ENSG00000166002	SMCO4	chr11	93478472	93543391	-	64920	0	0	549.5	530.5	270	0	0	0	457.173	451.374	454.273	227.137	5.28	4.435
ENSG00000234106	SRP14P2	chr11	93535468	93535816	+	349	0	0	549.5	530.5	270	0	0	0	457.173	451.374	454.273	227.137	0	0
ENSG00000188580	NKAIN2	chr6	123803865	124825640	+	1021776	46.5	36.5	504.33	496	270.832	36.2507	30.0527	33.1517	419.593	422.019	420.806	226.979	0.11	0.135
ENSG00000113494	PRLR	chr5	35048756	35230487	-	181732	575	555	0	0	282.5	448.262	456.966	452.614	0	0	0	226.307	0	0.035
ENSG00000188175	HEPACAM2	chr7	93188534	93226469	-	37936	0	0	556	519	268.75	0	0	0	462.581	441.589	452.085	226.043	0.03	0
ENSG00000242759	LINC00882	chr3	106630469	107240671	-	610203	563	563	0	0	281.5	438.907	463.553	451.23	0	0	0	225.615	1.22	3.595
ENSG00000205221	VIT	chr2	36696690	36814794	+	118105	580	546	0	0	281.5	452.16	449.555	450.858	0	0	0	225.429	0	0.045
ENSG00000224164	LINC02828	chr6	24721658	24751960	+	30303	582	544	0	0	281.5	453.719	447.909	450.814	0	0	0	225.407	0	0.1
ENSG00000230975	AC012355.1	chr2	80699388	80870190	-	170803	534	532.5	19	36	280.375	416.299	438.44	427.369	15.8076	30.6304	23.219	225.294	0	0
ENSG00000174197	MGA	chr15	41621134	41773081	+	151948	0	0	546.5	522	267.125	0	0	0	454.677	444.141	449.409	224.705	5.705	9.12
ENSG00000263551	AP005328.1	chr18	976589	1310018	+	333430	42.5	50	498	481	267.875	33.1324	41.1681	37.1502	414.326	409.257	411.792	224.471	0	1.11
ENSG00000248975	AL133372.2	chr14	29952397	30297043	-	344647	546.5	572.5	0	0	279.75	426.043	471.375	448.709	0	0	0	224.354	0	0.08
ENSG00000230490	AL139383.1	chr13	33354863	33676820	-	321958	586	534	0	0	280	456.837	439.675	448.256	0	0	0	224.128	0.625	4.66
ENSG00000266840	AC068254.1	chr18	69704978	69724975	-	19998	587.33	532.5	0	0	279.957	457.874	438.44	448.157	0	0	0	224.079	0	0
ENSG00000286476	ENSG00000286476	chr12	77129178	77163638	+	34461	561	556	0	0	279.25	437.347	457.789	447.568	0	0	0	223.784	0	0
ENSG00000162761	LMX1A	chr1	165201867	165356715	-	154849	534.5	578	0	0	278.125	416.688	475.903	446.296	0	0	0	223.148	0	0
ENSG00000150893	FREM2	chr13	38687077	38887131	+	200055	191.5	156	366	363	269.125	149.291	128.444	138.868	304.505	308.857	306.681	222.774	0.005	0
ENSG00000121766	ZCCHC17	chr1	31296982	31364953	+	67972	590	521	0	0	277.75	459.955	428.971	444.463	0	0	0	222.232	59.025	72.8
ENSG00000013374	NUB1	chr7	151341772	151378449	+	36678	0	0	557	499	264	0	0	0	463.413	424.572	443.993	221.996	67.9	67.86
ENSG00000290523	ENSG00000290523	chr21	10413477	10491615	+	78139	504	516.83	38.67	43.33	275.707	392.911	425.538	409.225	32.1727	36.8671	34.5199	221.872	0.67	1.57
ENSG00000285230	RALY-AS1	chr20	33980679	33994357	-	13679	1	2	502	548	263.25	0.779585	1.64672	1.21315	417.654	466.263	441.959	221.586	2.065	3.53
ENSG00000198626	RYR2	chr1	237042184	237833988	+	791805	423.5	410.5	126	132	273	330.154	337.99	334.072	104.83	112.312	108.571	221.321	0.005	0.045
ENSG00000131378	RFTN1	chr3	16313574	16514026	-	200453	223.5	208	322	318	267.875	174.237	171.259	172.748	267.898	270.569	269.233	220.991	20.35	39.175
ENSG00000163116	STPG2	chr4	97184093	98143476	-	959384	2	4	512	530.67	262.168	1.55917	3.29345	2.42631	425.974	451.518	438.746	220.586	0	0.095
ENSG00000188191	PRKAR1B	chr7	549197	727650	-	178454	0	1	559.5	488.5	262.25	0	0.823362	0.411681	465.493	415.638	440.566	220.489	5.87	4.08
ENSG00000110848	CD69	chr12	9752486	9760901	-	8416	0	0	521	526	261.75	0	0	0	433.462	447.545	440.503	220.252	0	0
ENSG00000206559	ZCWPW2	chr3	28348721	28538122	+	189402	554.66	511.66	15	16.5	274.455	432.405	421.281	426.843	12.4797	14.039	13.2593	220.051	0.265	1.6
ENSG00000274461	LINC02930	chr10	120608580	120825317	+	216738	0	0	542	503	261.25	0	0	0	450.933	427.975	439.454	219.727	0	0.19
ENSG00000163521	GLB1L	chr2	219236598	219245478	-	8881	0	0	522.5	522	261.125	0	0	0	434.71	444.141	439.426	219.713	3.06	6.765
ENSG00000115661	STK16	chr2	219245455	219250337	+	4883	0	0	522.5	522	261.125	0	0	0	434.71	444.141	439.426	219.713	22.665	41.85
ENSG00000253444	AC245519.1	chr8	2493876	2512580	-	18705	0	0	524	520	261	0	0	0	435.958	442.44	439.199	219.599	0	0
ENSG00000203601	LINC00970	chr1	168695874	169103307	-	407434	27.5	30.5	512.5	476	261.625	21.4386	25.1125	23.2756	426.39	405.002	415.696	219.486	0	0.035
ENSG00000117266	CDK18	chr1	205504596	205532793	+	28198	547	548	0	0	273.75	426.433	451.202	438.818	0	0	0	219.409	35.42	120.635
ENSG00000189283	FHIT	chr3	59747277	61251459	-	1504183	154.5	124	384	393.5	264	120.446	102.097	111.271	319.481	334.808	327.144	219.208	12.055	16.05
ENSG00000151276	MAGI1	chr3	65353525	66038918	-	685394	151.67	144.83	396	359	262.875	118.24	119.247	118.744	329.464	305.454	317.459	218.101	0.88	7.415
ENSG00000243620	AC092957.1	chr3	146909685	147370656	-	460972	4	2	569	463	259.5	3.11834	1.64672	2.38253	473.397	393.942	433.669	218.026	0	0
ENSG00000156076	WIF1	chr12	65050626	65121305	-	70680	1	0	494	540	258.75	0.779585	0	0.389793	410.998	459.457	435.227	217.809	0	0
ENSG00000160360	GPSM1	chr9	136327476	136359605	+	32130	552	534	1	0	271.75	430.331	439.675	435.003	0.831981	0	0.41599	217.71	10.7	13.935
ENSG00000154975	CA10	chr17	51630313	52160017	-	529705	571	490	13	12	271.5	445.143	403.447	424.295	10.8157	10.2101	10.5129	217.404	0	0
ENSG00000255248	MIR100HG	chr11	122028325	122556721	-	528397	138	139	366	403	261.5	107.583	114.447	111.015	304.505	342.891	323.698	217.356	0.435	1.27
ENSG00000223725	AC009226.1	chr2	207239864	207529795	-	289932	540	542.5	0	0.5	270.75	420.976	446.674	433.825	0	0.425423	0.212711	217.019	0.23	0.085
ENSG00000262151	AC133065.1	chr16	10864914	10888752	-	23839	0	0	530	501	257.75	0	0	0	440.95	426.274	433.612	216.806	0	0
ENSG00000179583	CIITA	chr16	10866222	10943021	+	76800	0	0	530	501	257.75	0	0	0	440.95	426.274	433.612	216.806	0.41	1
ENSG00000167548	KMT2D	chr12	49018975	49060794	-	41820	0	0	533.75	496	257.438	0	0	0	444.07	422.019	433.045	216.522	28.685	37.27
ENSG00000140807	NKD1	chr16	50548396	50649249	+	100854	0	0	525	501	256.5	0	0	0	436.79	426.274	431.532	215.766	3.28	3.15
ENSG00000287706	LOC102724289	chr3	152650478	152679450	+	28973	0	0	558	468	256.5	0	0	0	464.245	398.196	431.22	215.61	0	0
ENSG00000165973	NELL1	chr11	20669551	21575686	+	906136	415	375	124	146	265	323.528	308.761	316.144	103.166	124.223	113.695	214.919	0	0
ENSG00000148053	NTRK2	chr9	84668375	85095751	+	427377	403	350	175	131	264.75	314.173	288.177	301.175	145.597	111.461	128.529	214.852	0.105	0.27
ENSG00000274150	FADS2B	chr11	56890613	56927885	+	37273	566	506	0	0	268	441.245	416.621	428.933	0	0	0	214.467	0	0.04
ENSG00000215606	KRT18P35	chr3	141470634	141471902	-	1269	0	0	494	525	254.75	0	0	0	410.998	446.694	428.846	214.423	0	0.045
ENSG00000151693	ASAP2	chr2	9206765	9405683	+	198919	493	546.5	13	13	266.375	384.336	449.967	417.151	10.8157	11.061	10.9384	214.045	8.895	49.64
ENSG00000113300	CNOT6	chr5	180494379	180578358	+	83980	0	0	510	507	254.25	0	0	0	424.31	431.379	427.844	213.922	15.3	17.98
ENSG00000262879	AC068152.1	chr17	46983287	47100323	-	117037	0	0	519.08	496.24	253.83	0	0	0	431.864	422.224	427.044	213.522	5.06	12.29
ENSG00000291209	ENSG00000291209	chr17	46978481	47049145	+	70665	0	0	519.08	496.24	253.83	0	0	0	431.864	422.224	427.044	213.522	0	0
ENSG00000230480	RPL34P11	chr3	28447725	28448073	+	349	554.66	511.66	0	0	266.58	432.405	421.281	426.843	0	0	0	213.422	0	0
ENSG00000163946	TASOR	chr3	56620132	56683265	-	63134	592	476	0	0	267	461.515	391.92	426.717	0	0	0	213.359	6.665	23.405
ENSG00000200041	Y_RNA	chr9	75181520	75181621	-	102	566	500	0	0	266.5	441.245	411.681	426.463	0	0	0	213.232	0	0
ENSG00000154175	ABI3BP	chr3	100749156	100993515	-	244360	556.5	496	8.5	3.5	266.125	433.839	408.387	421.113	7.07183	2.97796	5.0249	213.069	0.04	0.185
ENSG00000226808	LINC00840	chr10	43778946	43901004	+	122059	535.5	528	0	0	265.875	417.468	434.735	426.101	0	0	0	213.051	0	0
ENSG00000115934	LINC02566	chr12	23181334	23251499	-	70166	223	196	305	309	258.25	173.848	161.379	167.613	253.754	262.911	258.333	212.973	0	0.045
ENSG00000170703	TTLL6	chr17	48762234	48817229	-	54996	27	33	486	469	253.75	21.0488	27.1709	24.1099	404.343	399.047	401.695	212.902	0	0
ENSG00000116641	DOCK7	chr1	62454298	62688386	-	234089	0	0	502	510	253	0	0	0	417.654	433.931	425.793	212.896	25.16	48.6
ENSG00000166664	CHRFAM7A	chr15	30360566	30393849	-	33284	544.36	518.66	0	0	265.755	424.375	427.045	425.71	0	0	0	212.855	1.07	0.295
ENSG00000157554	ERG	chr21	38380027	38661780	-	281754	0	0	536.67	475.5	253.042	0	0	0	446.499	404.577	425.538	212.769	0.435	0.505
ENSG00000287907	ENSG00000287907	chr18	68237100	68495133	-	258034	31	16	482.5	481.5	252.75	24.1671	13.1738	18.6705	401.431	409.682	405.556	212.113	0	0
ENSG00000008311	AASS	chr7	122064583	122144308	-	79726	527	531	0	0	264.5	410.842	437.205	424.023	0	0	0	212.012	10.79	27.005
ENSG00000273291	AC092042.3	chr3	42809446	43055871	+	246426	108	99.33	401.49	406.49	253.827	84.1952	81.7845	82.9899	334.032	345.86	339.946	211.468	0	0
ENSG00000140022	STON2	chr14	81260652	81436465	-	175814	538	516	0	0	263.5	419.417	424.855	422.136	0	0	0	211.068	1.13	0.405
ENSG00000141568	FOXK2	chr17	82519713	82644662	+	124950	479	569	0	0	262	373.421	468.493	420.957	0	0	0	210.479	48.22	39.63
ENSG00000122188	LAX1	chr1	203765177	203776372	+	11196	35	21	445	501	250.5	27.2855	17.2906	22.288	370.231	426.274	398.252	210.27	0	0.02
ENSG00000236571	AC245102.2	chrX	53337783	53337973	-	191	0	0	524	475	249.75	0	0	0	435.958	404.152	420.055	210.027	0	0
ENSG00000146151	HMGCLL1	chr6	55434373	55579197	-	144825	536	510	0	0	261.5	417.858	419.914	418.886	0	0	0	209.443	0	0
ENSG00000197085	NPSR1-AS1	chr7	34346512	34871582	-	525071	10.5	12.5	468	503	248.5	8.18565	10.292	9.23883	389.367	427.975	408.671	208.955	0	0
ENSG00000281903	ASMER1	chr21	14816838	14927515	-	110678	210	236	273	294.33	253.333	163.713	194.313	179.013	227.131	250.429	238.78	208.897	0.6	1.51
ENSG00000235609	AF127577.4	chr21	14818843	15014456	-	195614	210	236	273	294.33	253.333	163.713	194.313	179.013	227.131	250.429	238.78	208.897	0.26	0.385
ENSG00000224271	EPIC1	chr22	47630827	48023004	+	392178	530	499	7	6	260.5	413.18	410.857	412.019	5.82386	5.10507	5.46447	208.742	8.135	11.58
ENSG00000107551	RASSF4	chr10	44959407	44995891	+	36485	527	512	0	0	259.75	410.842	421.561	416.201	0	0	0	208.101	6.275	9.535
ENSG00000204699	UBTFL3	chr2	95625213	95626236	+	1024	540	499	0	0	259.75	420.976	410.857	415.917	0	0	0	207.958	0	0
ENSG00000144724	PTPRG	chr3	61561569	62297609	+	736041	91.5	106	398	401	249.125	71.3321	87.2763	79.3042	331.128	341.189	336.159	207.731	6.005	17.025
ENSG00000227646	STEAP2-AS1	chr7	89882353	90211635	-	329283	440	411	89	84	256	343.018	338.402	340.71	74.0463	71.471	72.7586	206.734	0	0
ENSG00000262655	SPON1	chr11	13962723	14268133	+	305411	547	482.5	1	1	257.875	426.433	397.272	411.853	0.831981	0.850846	0.841413	206.347	0.01	0.045
ENSG00000187258	NPSR1	chr7	34658218	34878332	+	220115	7.5	11.5	460	500	244.75	5.84689	9.46866	7.65777	382.711	425.423	404.067	205.862	0	0
ENSG00000171530	TBCA	chr5	77691166	77868780	-	177615	2.33	1.33	487	486	244.165	1.81643	1.09507	1.45575	405.175	413.511	409.343	205.399	202.05	241.475
ENSG00000132434	LANCL2	chr7	55365337	55433737	+	68401	65	70.5	422	425	245.625	50.6731	58.047	54.36	351.096	361.609	356.353	205.356	50.87	7.92
ENSG00000110693	SOX6	chr11	15966449	16739591	-	773143	368	305.5	153.5	182	252.25	286.887	251.537	269.212	127.709	154.854	141.281	205.247	2.79	28.575
ENSG00000198216	CACNA1E	chr1	181317690	181813262	+	495573	6.5	4.5	485	480	244	5.06731	3.70513	4.38622	403.511	408.406	405.958	205.172	0.045	0
ENSG00000204705	UBTFL5	chr2	95450310	95451500	-	1191	526	498	0	0	256	410.062	410.034	410.048	0	0	0	205.024	0	0
ENSG00000196091	MYBPC1	chr12	101568353	101686028	+	117676	546	479	0	0	256.25	425.654	394.39	410.022	0	0	0	205.011	0	0.45
ENSG00000171295	ZNF440	chr19	11814273	11835216	+	20944	1	0	508	464	243.25	0.779585	0	0.389793	422.646	394.792	408.719	204.555	3.175	5.035
ENSG00000157954	WIPI2	chr7	5190196	5233840	+	43645	498	449.5	37	34	254.625	388.234	370.101	379.167	30.7833	28.9287	29.856	204.512	60.81	70.295
ENSG00000138621	PPCDC	chr15	75023586	75117462	+	93877	0	0	495	477	243	0	0	0	411.83	405.853	408.842	204.421	12.24	21.56
ENSG00000162402	USP24	chr1	55066359	55215378	-	149020	0	0	482.67	488	242.667	0	0	0	401.572	415.213	408.392	204.196	8.05	18.08
ENSG00000131773	KHDRBS3	chr8	135457456	135656722	+	199267	537	483	0	0	255	418.637	397.684	408.161	0	0	0	204.08	32.415	22.01
ENSG00000229876	CASC20	chr20	6446723	6528459	+	81737	486	520	5	6	254.25	378.879	428.148	403.513	4.1599	5.10507	4.63249	204.073	0	0
ENSG00000112992	NNT	chr5	43602692	43707405	+	104714	0	0	487	482	242.25	0	0	0	405.175	410.108	407.641	203.821	42.035	72.71
ENSG00000114302	PRKAR2A	chr3	48744597	48847874	-	103278	515	502	0	0	254.25	401.487	413.328	407.407	0	0	0	203.704	48.005	48.825
ENSG00000253604	AC131254.2	chr8	29905735	29908956	+	3222	488	527	0	0	253.75	380.438	433.912	407.175	0	0	0	203.587	0	0
ENSG00000113658	SMAD5	chr5	136132845	136188747	+	55903	507	509	0	0	254	395.25	419.091	407.17	0	0	0	203.585	26.43	25.47
ENSG00000204634	TBC1D8	chr2	101007228	101252866	-	245639	521	492	0	0	253.25	406.164	405.094	405.629	0	0	0	202.814	8.655	24.04
ENSG00000231426	FILNC1	chr6	139677639	139860476	+	182838	484	523	0	1	252	377.319	430.618	403.969	0	0.850846	0.425423	202.197	0.06	0
ENSG00000077092	RARB	chr3	24687887	25597932	+	910046	492	461	25	28	251.5	383.556	379.57	381.563	20.7995	23.8237	22.3116	201.937	0.845	5.33
ENSG00000282943	PSG11-AS1	chr19	42977463	43171515	+	194053	426.33	424.5	76	73.5	250.083	332.361	349.517	340.939	63.2305	62.5372	62.8838	201.911	0	0
ENSG00000261437	LINC02894	chr8	94637285	94639467	-	2183	0	0	505	454	239.75	0	0	0	420.15	386.284	403.217	201.609	0	0
ENSG00000104413	ESRP1	chr8	94641074	94707466	+	66393	0	0	505	454	239.75	0	0	0	420.15	386.284	403.217	201.609	2.755	5.62
ENSG00000131023	LATS1	chr6	149658153	149718105	-	59953	0	0	477	480	239.25	0	0	0	396.855	408.406	402.63	201.315	10.895	8.105
ENSG00000236107	SCN1A-AS1	chr2	165957188	166390771	+	433584	17.5	16	486.83	438	239.583	13.6427	13.1738	13.4083	405.033	372.67	388.852	201.13	0.025	0
ENSG00000103365	GGA2	chr16	23463542	23521995	-	58454	5	9.5	476	466	239.125	3.89793	7.82194	5.85993	396.023	396.494	396.258	201.059	57.965	70.535
ENSG00000236529	LOC84214	chr7	65840055	65842396	+	2342	523.5	481	0	0	251.125	408.113	396.037	402.075	0	0	0	201.037	0	1.22
ENSG00000087502	ERGIC2	chr12	29337352	29381189	-	43838	0	0	493	463	239	0	0	0	410.166	393.942	402.054	201.027	35.9	28.955
ENSG00000263070	AC019322.1	chr15	30380353	30386987	-	6635	509.36	493.66	0	0	250.755	397.09	406.461	401.775	0	0	0	200.888	0	0
ENSG00000238519	U8	chr15	30384959	30385091	-	133	509.36	493.66	0	0	250.755	397.09	406.461	401.775	0	0	0	200.888	0	0
ENSG00000152061	RABGAP1L	chr1	174159410	174995308	+	835899	510	481	6	2	249.75	397.589	396.037	396.813	4.99188	1.70169	3.34679	200.08	5.785	17.47
ENSG00000286540	ENSG00000286540	chr6	120462511	120706789	+	244279	90	83	388	397	239.5	70.1627	68.339	69.2509	322.808	337.786	330.297	199.774	0.64	5.65
ENSG00000232451	AC018467.1	chr2	23018125	23199056	-	180932	526	472	0	0	249.5	410.062	388.627	399.344	0	0	0	199.672	0	0
ENSG00000253932	AC019270.1	chr8	13338574	13342754	+	4181	482.5	512.5	0	0	248.75	376.15	421.973	399.061	0	0	0	199.531	0	0
ENSG00000169432	SCN9A	chr2	166195185	166376001	-	180817	15	10	486.5	438	237.375	11.6938	8.23362	9.9637	404.759	372.67	388.714	199.339	0.06	0.18
ENSG00000265590	CFAP298-TCP10L	chr21	32402511	32612865	-	210355	523.67	472.5	0	0	249.042	408.246	389.038	398.642	0	0	0	199.321	14.025	9.09
ENSG00000158019	BABAM2	chr2	27889941	28338901	+	448961	36.83	23.5	416	473.5	237.458	28.7121	19.349	24.0306	346.104	402.875	374.49	199.26	22.655	28.115
ENSG00000197442	MAP3K5	chr6	136557046	136793097	-	236052	436	428	58	65.5	246.875	339.899	352.399	346.149	48.2549	55.7304	51.9926	199.071	1.225	2.3
ENSG00000140382	HMG20A	chr15	77420412	77485607	+	65196	0	0	438	507	236.25	0	0	0	364.407	431.379	397.893	198.947	33.24	54.78
ENSG00000173040	EVC2	chr4	5542772	5709548	-	166777	0	0	490	453.5	235.875	0	0	0	407.67	385.858	396.764	198.382	0.04	0.06
ENSG00000204519	ZNF551	chr19	57681969	57717301	+	35333	511.99	477.33	1	0.33	247.662	399.14	393.015	396.078	0.831981	0.280779	0.55638	198.317	2.57	1.695
ENSG00000269026	AC003006.1	chr19	57682045	57753575	+	71531	511.99	477.33	1	0.33	247.662	399.14	393.015	396.078	0.831981	0.280779	0.55638	198.317	0.24	2.885
ENSG00000179909	ZNF154	chr19	57696275	57709204	-	12930	511.99	477.33	1	0.33	247.662	399.14	393.015	396.078	0.831981	0.280779	0.55638	198.317	0.105	0.255
ENSG00000285708	AC097634.4	chr3	70959226	71754229	-	795004	0.5	0.5	471	468.42	235.105	0.389793	0.411681	0.400737	391.863	398.553	395.208	197.804	0.59	0.85
ENSG00000153823	PID1	chr2	228850526	229271287	-	420762	516	472	0	0	247	402.266	388.627	395.446	0	0	0	197.723	1.91	5.245
ENSG00000287469	ENSG00000287469	chr16	49072543	49275579	-	203037	0	0	436	503	234.75	0	0	0	362.744	427.975	395.359	197.68	0.01	0.035
ENSG00000183580	FBXL7	chr5	15500180	15939795	+	439616	7	4	469	460	235	5.4571	3.29345	4.37527	390.199	391.389	390.794	197.585	5.66	9.795
ENSG00000171786	NHLH1	chr1	160367071	160372846	+	5776	0	0	514	425	234.75	0	0	0	427.638	361.609	394.624	197.312	0.13	0.115
ENSG00000101333	PLCB4	chr20	9067825	9504593	+	436769	343	330	155	140	242	267.398	271.709	269.554	128.957	119.118	124.038	196.796	1.57	9.215
ENSG00000115355	CCDC88A	chr2	55287842	55419895	-	132054	0	0	452.5	482	233.625	0	0	0	376.471	410.108	393.289	196.645	17.165	30.335
ENSG00000251322	SHANK3	chr22	50674408	50733212	+	58805	522	460	0	0	245.5	406.944	378.746	392.845	0	0	0	196.422	7.065	14.39
ENSG00000241956	LINC03000	chr5	164296696	165171643	+	874948	333	343	152	137	241.25	259.602	282.413	271.008	126.461	116.566	121.513	196.26	0	0
ENSG00000164181	ELOVL7	chr5	60751791	60844274	-	92484	0	0	473	459	233	0	0	0	393.527	390.538	392.032	196.016	2.385	5.955
ENSG00000048405	ZNF800	chr7	127346790	127431924	-	85135	436	461.5	30	46	243.375	339.899	379.981	359.94	24.9594	39.1389	32.0492	195.995	16.87	18.445
ENSG00000214960	CRPPA	chr7	16087525	16502504	-	414980	221	234	245	252	238	172.288	192.667	182.478	203.835	214.413	209.124	195.801	0.79	0.625
ENSG00000203688	LINC02487	chr6	167679626	167696290	-	16665	0	0	500	431	232.75	0	0	0	415.99	366.714	391.352	195.676	0.04	0.08
ENSG00000291170	ENSG00000291170	chr9	42725013	42802065	+	77053	0	0	439.5	487	231.625	0	0	0	365.655	414.362	390.009	195.004	0	0.19
ENSG00000291113	LOC728554	chr5	177809407	177963960	+	154554	0	0	483	444	231.75	0	0	0	401.847	377.775	389.811	194.906	12.61	19.835
ENSG00000095397	WHRN	chr9	114402080	114505473	-	103394	474.5	496.5	1	0	243	369.913	408.799	389.356	0.831981	0	0.41599	194.886	12.575	19.05
ENSG00000178104	PDE4DIP	chr1	148808140	149048286	+	240147	256	237	226.25	230.5	237.438	199.574	195.137	197.355	188.236	196.12	192.178	194.767	187.695	316.395
ENSG00000286371	ENSG00000286371	chr4	147060613	147159068	+	98456	0	0	487	439	231.5	0	0	0	405.175	373.521	389.348	194.674	0	0
ENSG00000225246	RPS2P1	chr20	34122470	34123290	+	821	494	478	0	0	243	385.115	393.567	389.341	0	0	0	194.671	0	0
ENSG00000144488	ESPNL	chr2	238100340	238133287	+	32948	0	0	454	469	230.75	0	0	0	377.719	399.047	388.383	194.191	0.015	0.015
ENSG00000215386	MIR99AHG	chr21	15928296	16646364	+	718069	155	148	313.5	321	234.375	120.836	121.858	121.347	260.826	273.121	266.974	194.16	0.785	0.97
ENSG00000150667	FSIP1	chr15	39588357	39782841	-	194485	8	5	476	433	230.5	6.23668	4.11681	5.17675	396.023	368.416	382.219	193.698	0.35	0.365
ENSG00000172985	SH3RF3	chr2	109129205	109504634	+	375430	384	376	110.5	86	239.125	299.361	309.584	304.472	91.9338	73.1727	82.5533	193.513	0.41	5.58
ENSG00000232855	AF165147.1	chr21	28328738	28674848	-	346111	486	479	0	0	241.25	378.879	394.39	386.634	0	0	0	193.317	0.02	0.22
ENSG00000248125	AC008700.1	chr5	145429811	145451108	+	21298	0	0	464	455	229.75	0	0	0	386.039	387.135	386.587	193.293	0	0
ENSG00000109680	TBC1D19	chr4	26576437	26756223	+	179787	0	0	435	483	229.5	0	0	0	361.912	410.958	386.435	193.217	1.8	3.67
ENSG00000188906	LRRK2	chr12	40196744	40369285	+	172542	489	469.5	4	2	241.125	381.217	386.568	383.893	3.32792	1.70169	2.51481	193.204	0.93	1.645
ENSG00000165886	UBTD1	chr10	97498924	97571206	+	72283	0	0	471	447	229.5	0	0	0	391.863	380.328	386.095	193.048	41.085	25.935
ENSG00000249128	LINC02215	chr5	118596188	118628092	+	31905	392.5	356.5	92	111.5	238.125	305.987	293.528	299.758	76.5422	94.8693	85.7057	192.732	0	0
ENSG00000286745	ENSG00000286745	chr5	118581242	118628178	-	46937	392.5	356.5	92	111.5	238.125	305.987	293.528	299.758	76.5422	94.8693	85.7057	192.732	0	0
ENSG00000082293	COL19A1	chr6	69866556	70212468	+	345913	471	453	19	15	239.5	367.185	372.983	370.084	15.8076	12.7627	14.2852	192.184	3.165	4.535
ENSG00000290997	ULK4P3	chr15	30103720	30131757	+	28038	505.16	455.24	0	0	240.1	393.815	374.827	384.321	0	0	0	192.161	0	0
ENSG00000154646	TMPRSS15	chr21	18269116	18485879	-	216764	485.17	461.5	5	6.5	239.542	378.231	379.981	379.106	4.1599	5.5305	4.8452	191.976	0	0
ENSG00000207432	U8	chr15	30112198	30112330	+	133	504.16	455.24	0	0	239.85	393.036	374.827	383.931	0	0	0	191.966	0	0
ENSG00000178081	ULK4P3	chr15	30110302	30127785	+	17484	504.16	455.24	0	0	239.85	393.036	374.827	383.931	0	0	0	191.966	0	0
ENSG00000225342	LRRK2-DT	chr12	40186009	40224915	-	38907	489	469.5	0	0	239.625	381.217	386.568	383.893	0	0	0	191.946	0	0
ENSG00000166292	TMEM100	chr17	55719627	55732121	-	12495	1	0	434	477	228	0.779585	0	0.389793	361.08	405.853	383.466	191.928	0.475	1.23
ENSG00000285283	AL035078.4	chr11	31812391	32104665	+	292275	184.33	172.83	319	254	232.54	143.701	142.302	143.001	265.402	216.115	240.758	191.88	22.34	27.275
ENSG00000135407	AVIL	chr12	57797376	57818734	-	21359	468	489	0	0	239.25	364.846	402.624	383.735	0	0	0	191.867	1.04	2.26
ENSG00000178385	PLEKHM3	chr2	207821288	208025527	-	204240	1	0	468	442	227.75	0.779585	0	0.389793	389.367	376.074	382.72	191.555	1.555	3
ENSG00000207430	U8	chr15	30581184	30581316	+	133	497.99	458.33	0	0	239.08	388.226	377.371	382.799	0	0	0	191.399	0	0
ENSG00000260128	ULK4P2	chr15	30579285	30596738	+	17454	497.99	458.33	0	0	239.08	388.226	377.371	382.799	0	0	0	191.399	0	0
ENSG00000290723	ULK4P2	chr15	30572738	30600647	+	27910	497.99	458.33	0	0	239.08	388.226	377.371	382.799	0	0	0	191.399	0	0
ENSG00000102271	KLHL4	chrX	87517409	87670050	+	152642	0	0	489.5	420.75	227.562	0	0	0	407.254	357.993	382.624	191.312	0	0
ENSG00000140092	FBLN5	chr14	91869411	91947987	-	78577	43.5	46.5	432	392	228.5	33.912	38.2863	36.0991	359.416	333.531	346.474	191.286	0.055	0.17
ENSG00000135333	EPHA7	chr6	93240020	93419687	-	179668	470	478	4	2	238.5	366.405	393.567	379.986	3.32792	1.70169	2.51481	191.25	0	0
ENSG00000146776	ATXN7L1	chr7	105604772	105876599	-	271828	423.5	370	77	77	236.875	330.154	304.644	317.399	64.0625	65.5151	64.7888	191.094	4.275	6.41
ENSG00000282944	AC140481.3	chr2	130681228	130691691	+	10464	469.79	457.39	10.5	15	238.17	366.241	376.597	371.419	8.7358	12.7627	10.7492	191.084	0	0
ENSG00000266357	LINC02074	chr17	74043452	74154212	-	110761	12	14	468	415	227.25	9.35503	11.5271	10.441	389.367	353.101	371.234	190.837	0	0
ENSG00000185722	ANKFY1	chr17	4163821	4263995	-	100175	443	507	0	0	237.5	345.356	417.444	381.4	0	0	0	190.7	16.65	14.955
ENSG00000186952	TMEM232	chr5	110289233	110738956	-	449724	3	6	445	452	226.5	2.33876	4.94017	3.63946	370.231	384.582	377.407	190.523	0.76	1.41
ENSG00000061676	NCKAP1	chr2	182909115	183038858	-	129744	478	473	0	0	237.75	372.642	389.45	381.046	0	0	0	190.523	43.725	73.52
ENSG00000128607	KLHDC10	chr7	130070534	130135705	+	65172	137	136	321	324	229.5	106.803	111.977	109.39	267.066	275.674	271.37	190.38	16.215	23.395
ENSG00000143196	DPT	chr1	168695468	168729206	-	33739	27.5	30.5	443	406.5	226.875	21.4386	25.1125	23.2756	368.567	345.869	357.218	190.247	0	0
ENSG00000251293	AC008574.1	chr5	120245448	120333502	-	88055	0	0	486	419	226.25	0	0	0	404.343	356.504	380.423	190.212	0	0
ENSG00000228142	AL354861.2	chr9	95650104	95715721	+	65618	478	471	0	0	237.25	372.642	387.803	380.223	0	0	0	190.111	0	0
ENSG00000271860	LOC101927314	chr6	97283303	98400869	+	1117567	140	146.5	301	328	228.875	109.142	120.622	114.882	250.426	279.077	264.752	189.817	0.09	0.15
ENSG00000140575	IQGAP1	chr15	90388242	90502239	+	113998	0	0	452	449	225.25	0	0	0	376.055	382.03	379.042	189.521	111.62	151.295
ENSG00000290699	CYP4F30P	chr2	130680050	130685863	+	5814	463.13	455.73	10.5	15	236.09	361.049	375.231	368.14	8.7358	12.7627	10.7492	189.445	0	0
ENSG00000171435	KSR2	chr12	117453012	117968990	-	515979	56	76	421	354	226.75	43.6568	62.5755	53.1161	350.264	301.199	325.732	189.424	0	0
ENSG00000087448	KLHL42	chr12	27780048	27803040	+	22993	480.5	462.5	1	1.5	236.375	374.591	380.805	377.698	0.831981	1.27627	1.05412	189.376	15.175	9.91
ENSG00000256512	AC009511.1	chr12	27798641	27800708	-	2068	480.5	462.5	1	1.5	236.375	374.591	380.805	377.698	0.831981	1.27627	1.05412	189.376	0.33	0
ENSG00000113361	CDH6	chr5	31193686	31329146	+	135461	326.58	326.33	134	143.33	232.56	254.597	268.688	261.642	111.485	121.952	116.719	189.18	0.005	0
ENSG00000143614	GATAD2B	chr1	153789030	153923360	-	134331	485.5	458	0	0	235.875	378.489	377.1	377.794	0	0	0	188.897	7.8	18.12
ENSG00000286104	ENSG00000286104	chr19	58575445	58601316	+	25872	0	0	448.58	449.08	224.415	0	0	0	373.21	382.098	377.654	188.827	0.76	1.23
ENSG00000269032	AC016629.1	chr19	58586158	58586356	+	199	0	0	448.58	449.08	224.415	0	0	0	373.21	382.098	377.654	188.827	1.075	0.075
ENSG00000151413	NUBPL	chr14	31489956	31861224	+	371269	0	0	492	405	224.25	0	0	0	409.334	344.592	376.963	188.482	6.745	8.9
ENSG00000254562	LINC01493	chr11	38646451	38686323	+	39873	0	0	453	443	224	0	0	0	376.887	376.925	376.906	188.453	0	0
ENSG00000156958	GALK2	chr15	49155656	49367869	+	212214	466.5	473.5	0	0	235	363.677	389.862	376.769	0	0	0	188.385	13.215	25.75
ENSG00000111218	PRMT8	chr12	3381349	3593973	+	212625	481	443	8.5	7.5	235	374.981	364.749	369.865	7.07183	6.38134	6.72659	188.296	0	0
ENSG00000186047	DLEU7	chr13	50519364	50843939	-	324576	103.33	92	350	358	225.833	80.5546	75.7493	78.1519	291.193	304.603	297.898	188.025	0	0.02
ENSG00000124788	ATXN1	chr6	16299112	16761491	-	462380	1	2	459	432	223.5	0.779585	1.64672	1.21315	381.879	367.565	374.722	187.968	4.61	17.41
ENSG00000248656	AC083795.2	chr4	111516117	111739871	+	223755	4	2	428	458	223	3.11834	1.64672	2.38253	356.088	389.687	372.887	187.635	0	0
ENSG00000169684	CHRNA5	chr15	78565520	78595269	+	29750	0	0	473	416.5	222.375	0	0	0	393.527	354.377	373.952	186.976	11.52	2.71
ENSG00000261762	AC027228.2	chr15	78589123	78591276	-	2154	0	0	473	416.5	222.375	0	0	0	393.527	354.377	373.952	186.976	2.045	0.85
ENSG00000286812	ENSG00000286812	chr18	11758977	11786181	-	27205	0	0	444	444.5	222.125	0	0	0	369.399	378.201	373.8	186.9	0.015	0.03
ENSG00000196739	COL27A1	chr9	114155537	114312511	+	156975	0	0	441	446	221.75	0	0	0	366.903	379.477	373.19	186.595	10.26	45.795
ENSG00000253500	AF121898.1	chr8	87540835	87755718	-	214884	0	1	421.5	463.5	221.5	0	0.823362	0.411681	350.68	394.367	372.523	186.468	0	0.06
ENSG00000004846	ABCB5	chr7	20615667	20777038	+	161372	2	1	420	463	221.5	1.55917	0.823362	1.19127	349.432	393.942	371.687	186.439	0.065	0.46
ENSG00000140474	ULK3	chr15	74836118	74843346	-	7229	506	426.5	0	0	233.125	394.47	351.164	372.817	0	0	0	186.408	36.025	38.105
ENSG00000275411	MIR6882	chr15	74840642	74840707	-	66	506	426.5	0	0	233.125	394.47	351.164	372.817	0	0	0	186.408	0	0
ENSG00000122591	HYCC1	chr7	22889371	23014130	-	124760	439.5	486	1	1	231.875	342.628	400.154	371.391	0.831981	0.850846	0.841413	186.116	32.67	45.915
ENSG00000091583	APOH	chr17	66212033	66256525	-	44493	474.5	452.5	0	1	232	369.913	372.571	371.242	0	0.850846	0.425423	185.834	0	0
ENSG00000055609	KMT2C	chr7	152134922	152436644	-	301723	131.5	141	316	307	223.875	102.515	116.094	109.305	262.906	261.21	262.058	185.681	9.82	24.095
ENSG00000177570	SAMD12	chr8	118189455	118622112	-	432658	470.5	430.5	15	8	231	366.795	354.457	360.626	12.4797	6.80676	9.64324	185.135	0	0.045
ENSG00000254394	LOC101927141	chr8	82033533	82961926	+	928394	483	439	1	0	230.75	376.54	361.456	368.998	0.831981	0	0.41599	184.707	0	0
ENSG00000237179	LINC01797	chr2	66696190	66703252	-	7063	0	0	448.5	428.5	219.25	0	0	0	373.143	364.587	368.865	184.433	0	0
ENSG00000214081	CYP4F30P	chr2	130681229	130681955	+	727	463.13	455.73	0	0	229.715	361.049	375.231	368.14	0	0	0	184.07	0	0
ENSG00000285939	AC034268.2	chr17	53276760	54365634	-	1088875	6	2	456	410.5	218.625	4.67751	1.64672	3.16212	379.383	349.272	364.328	183.745	0	0
ENSG00000235872	AC078777.1	chr12	67658991	67670919	-	11929	0	0	446	427	218.25	0	0	0	371.063	363.311	367.187	183.594	2.755	0.195
ENSG00000079156	OSBPL6	chr2	178194481	178402893	+	208413	454.5	460	0	0	228.625	354.322	378.746	366.534	0	0	0	183.267	6.575	10.305
ENSG00000155052	CNTNAP5	chr2	124025287	124921219	+	895933	365	361	105	75	226.5	284.549	297.234	290.891	87.358	63.8134	75.5857	183.238	0.11	0.02
ENSG00000258563	PSMA3P1	chr14	60179382	60180016	+	635	0	0	458	413	217.75	0	0	0	381.047	351.399	366.223	183.112	0	0
ENSG00000171517	LPAR3	chr1	84811602	84893206	-	81605	0	0	443	427	217.5	0	0	0	368.567	363.311	365.939	182.97	7.865	8.82
ENSG00000005020	SKAP2	chr7	26667068	26995239	-	328172	457	453	1	2	228.25	356.271	372.983	364.627	0.831981	1.70169	1.26684	182.947	17.41	30.745
ENSG00000231047	GCNT1P3	chr3	190624595	190625169	+	575	467.5	444.5	0	0	228	364.456	365.984	365.22	0	0	0	182.61	0	0.445
ENSG00000196083	IL1RAP	chr3	190514051	190659750	+	145700	467.5	444.5	0	0	228	364.456	365.984	365.22	0	0	0	182.61	22.52	115.86
ENSG00000288708	LOC127903862	chr6	16328342	16328431	-	90	0	0	441	427	217	0	0	0	366.903	363.311	365.107	182.554	0.89	7.935
ENSG00000009694	TENM1	chrX	124375903	125204312	-	828410	456	451.5	0	0	226.875	355.491	371.748	363.619	0	0	0	181.81	0	0.02
ENSG00000143669	LYST	chr1	235661041	235883724	-	222684	97	129	338	310	218.5	75.6198	106.214	90.9167	281.209	263.762	272.486	181.701	54.06	135
ENSG00000293483	ENSG00000293483	chr17	50171428	50181255	-	9828	0	0	425	438	215.75	0	0	0	353.592	372.67	363.131	181.566	9.555	11.86
ENSG00000235421	AC114501.2	chr7	65525629	65554744	-	29116	5	4	427.33	427	215.833	3.89793	3.29345	3.59569	355.53	363.311	359.421	181.508	0.105	0
ENSG00000266028	SRGAP2	chr1	206203346	206464436	+	261091	64	53	373	378.5	217.125	49.8935	43.6382	46.7658	310.329	322.045	316.187	181.476	14.545	93.105
ENSG00000279728	CU638689.2	chr21	6712596	6716361	+	3766	264.5	243.5	201.5	178	221.875	206.2	200.489	203.344	167.644	151.451	159.547	181.446	0	0
ENSG00000225057	AC012485.1	chr2	238231684	238255633	+	23950	461.5	443.5	0	0	226.25	359.779	365.161	362.47	0	0	0	181.235	0	0.08
ENSG00000186235	LINC02610	chr2	238224552	238231711	-	7160	461.5	443.5	0	0	226.25	359.779	365.161	362.47	0	0	0	181.235	0.765	3.295
ENSG00000251026	NIHCOLE	chr5	104079847	104406121	+	326275	457.5	447	0	0	226.125	356.66	368.043	362.352	0	0	0	181.176	1.16	3.64
ENSG00000249738	LOC285626	chr5	159310745	159805536	+	494792	0	0	436	423.5	214.875	0	0	0	362.744	360.333	361.538	180.769	0.02	0.02
ENSG00000253298	LINC01845	chr5	159448556	159466291	-	17736	0	0	436	423.5	214.875	0	0	0	362.744	360.333	361.538	180.769	0	0
ENSG00000259030	FPGT-TNNI3K	chr1	74198235	74544393	+	346159	464.5	425.67	6.33	6	225.625	362.117	350.48	356.299	5.26644	5.10507	5.18576	180.742	0.025	0.11
ENSG00000168393	DTYMK	chr2	241675747	241686944	-	11198	0	0	446.5	413	214.875	0	0	0	371.479	351.399	361.439	180.72	17.56	13.745
ENSG00000168397	ATG4B	chr2	241637213	241673857	+	36645	0	0	446.5	413	214.875	0	0	0	371.479	351.399	361.439	180.72	29.885	25.475
ENSG00000052795	FNIP2	chr4	158769026	158908050	+	139025	487	416	0	0	225.75	379.658	342.518	361.088	0	0	0	180.544	5.95	13.54
ENSG00000146555	SDK1	chr7	3301252	4269000	+	967749	54	57	381	371	215.75	42.0976	46.9316	44.5146	316.985	315.664	316.324	180.419	0.285	0.46
ENSG00000245685	FRG1-DT	chr4	189764391	189940733	-	176343	276	306.33	144.5	157.5	221.083	215.166	252.22	233.693	120.221	134.008	127.115	180.404	0	1.04
ENSG00000116783	TNNI3K	chr1	74235387	74544428	+	309042	463.5	424.5	6.33	6	225.083	361.338	349.517	355.427	5.26644	5.10507	5.18576	180.307	0.09	0.17
ENSG00000124191	TOX2	chr20	43914852	44069616	+	154765	388	383	68	55	223.5	302.479	315.348	308.913	56.5747	46.7965	51.6856	180.299	3.06	8.73
ENSG00000101901	ALG13	chrX	111665811	111760649	+	94839	0	0	424	433	214.25	0	0	0	352.76	368.416	360.588	180.294	37.165	29.255
ENSG00000100749	VRK1	chr14	96797304	96954846	+	157543	0	0	426	431	214.25	0	0	0	354.424	366.714	360.569	180.285	11.1	11.735
ENSG00000259754	AC092078.2	chr15	47812729	48050507	+	237779	465	433	0	0	224.5	362.507	356.516	359.511	0	0	0	179.756	0	0.15
ENSG00000237686	SCIRT	chr6	43931572	44074655	-	143084	472.25	424.5	0	0	224.188	368.159	349.517	358.838	0	0	0	179.419	0	0.045
ENSG00000289609	LOC124901321	chr6	43990798	43999561	+	8764	472	424.5	0	0	224.125	367.964	349.517	358.741	0	0	0	179.37	0.085	0.095
ENSG00000075539	FRYL	chr4	48497357	48780322	-	282966	3	1	410	438	213	2.33876	0.823362	1.58106	341.112	372.67	356.891	179.236	2.865	11.185
ENSG00000278175	GLIDR	chr9	39709535	39810128	-	100594	0	0	430.5	419	212.375	0	0	0	358.168	356.504	357.336	178.668	2.21	2.96
ENSG00000134759	ELP2	chr18	36129444	36180557	+	51114	0	0	430	419	212.25	0	0	0	357.752	356.504	357.128	178.564	39.74	78.37
ENSG00000249085	TNPO1-DT	chr5	72574120	72816565	-	242446	0	0	404	444	212	0	0	0	336.12	377.775	356.948	178.474	0.105	0.035
ENSG00000147010	SH3KBP1	chrX	19533977	19887600	-	353624	444.5	445.5	0	0	222.5	346.526	366.808	356.667	0	0	0	178.333	53.235	80.765
ENSG00000187105	HEATR4	chr14	73478484	73558947	-	80464	65	64	377	347.83	213.458	50.6731	52.6951	51.6841	313.657	295.95	304.803	178.244	0.335	1.02
ENSG00000286274	ENSG00000286274	chr5	129150677	129173257	+	22581	440.33	448.67	0	0	222.25	343.275	369.418	356.346	0	0	0	178.173	0	0.015
ENSG00000176986	SEC24C	chr10	73744372	73772161	+	27790	450	437	0	0	221.75	350.813	359.809	355.311	0	0	0	177.656	45.945	30.465
ENSG00000196369	SRGAP2B	chr1	144887265	145095528	-	208264	0	1	443.5	400.5	211.25	0	0.823362	0.411681	368.983	340.764	354.874	177.643	6.55	58.26
ENSG00000099204	ABLIM1	chr10	114431112	114768061	-	336950	457	428	2	0	221.75	356.271	352.399	354.335	1.66396	0	0.831981	177.583	0.86	2.785
ENSG00000113100	CDH9	chr5	26880597	27121150	-	240554	438	447	0	0	221.25	341.458	368.043	354.751	0	0	0	177.375	0	0
ENSG00000250946	AP004833.1	chr11	89820082	89826922	+	6841	0	0	415	428	210.75	0	0	0	345.272	364.162	354.717	177.358	0	0
ENSG00000288891	ENSG00000288891	chr9	41358861	41505187	+	146327	181.83	152.33	272.5	252	214.665	141.752	125.423	133.587	226.715	214.413	220.564	177.076	2.535	7.58
ENSG00000289530	ENSG00000289530	chr4	73706323	73709526	-	3204	0	0	449	393	210.5	0	0	0	373.559	334.382	353.971	176.985	0	0
ENSG00000135903	PAX3	chr2	222199887	222298998	-	99112	82	89	335	343	212.25	63.926	73.2792	68.6026	278.713	291.84	285.277	176.94	6.775	31.74
ENSG00000179399	GPC5	chr13	91398621	92873682	+	1475062	104	91	357	299	212.75	81.0769	74.9259	78.0014	297.017	254.403	275.71	176.856	0	0
ENSG00000291181	ENSG00000291181	chr9	39814025	40106661	-	292637	175.33	157.33	271.5	253	214.29	136.685	129.539	133.112	225.883	215.264	220.573	176.843	0	0.175
ENSG00000085982	USP40	chr2	233475526	233566782	-	91257	416	465	0	0	220.25	324.308	382.863	353.585	0	0	0	176.793	7.03	16.58
ENSG00000172379	ARNT2	chr15	80404350	80597933	+	193584	22	21	413	383	209.75	17.1509	17.2906	17.2207	343.608	325.874	334.741	175.981	11.745	31.16
ENSG00000240521	AC092979.1	chr3	148850933	148960112	-	109180	468	410	0	0	219.5	364.846	337.578	351.212	0	0	0	175.606	0.12	0.045
ENSG00000122223	CD244	chr1	160830160	160862887	-	32728	3	1	427	404	208.75	2.33876	0.823362	1.58106	355.256	343.742	349.499	175.54	0.09	0.095
ENSG00000108474	PIGL	chr17	16217191	16351797	+	134607	499	378	0	0	219.25	389.013	311.231	350.122	0	0	0	175.061	7.17	16.245
ENSG00000278039	RF01880	chrX	73850487	73850571	+	85	459	413.5	0.5	0	218.25	357.83	340.46	349.145	0.41599	0	0.207995	174.676	0	0
ENSG00000229807	XIST	chrX	73820649	73852723	-	32075	459	413.5	0.5	0	218.25	357.83	340.46	349.145	0.41599	0	0.207995	174.676	0.01	0
ENSG00000285859	AL512598.2	chr10	24952350	25161236	+	208887	331	314	110	106.33	215.333	258.043	258.536	258.289	91.5179	90.4704	90.9941	174.642	0.1	0
ENSG00000293394	ENSG00000293394	chr7	81489204	81691406	-	202203	315	323	114.5	106	214.625	245.569	265.946	255.758	95.2618	90.1896	92.7257	174.242	0.04	0
ENSG00000153976	HS3ST3A1	chr17	13494032	13601929	-	107898	444	426	0	0	217.5	346.136	350.752	348.444	0	0	0	174.222	0	0.195
ENSG00000136636	KCTD3	chr1	215567304	215621807	+	54504	484.5	386.5	0	0	217.75	377.709	318.229	347.969	0	0	0	173.985	23.24	31.915
ENSG00000085224	ATRX	chrX	77504880	77786233	-	281354	424	443	0	0	216.75	330.544	364.749	347.647	0	0	0	173.823	14.77	32.765
ENSG00000115652	UXS1	chr2	106093308	106194301	-	100994	100	127	307	302	209	77.9585	104.567	91.2627	255.418	256.955	256.187	173.725	56.075	34.985
ENSG00000154917	RAB6B	chr3	133824235	133895882	-	71648	0	0	394	430	206	0	0	0	327.8	365.864	346.832	173.416	20.995	44.81
ENSG00000147650	LRP12	chr8	104489231	104589258	-	100028	0	0	397	427	206	0	0	0	330.296	363.311	346.804	173.402	14.46	18.69
ENSG00000289699	ENSG00000289699	chr5	39331773	39424868	-	93096	5	2.5	426.5	391	206.25	3.89793	2.0584	2.97817	354.84	332.681	343.76	173.369	0	0
ENSG00000237460	LINC01661	chr1	106818224	106865316	+	47093	441	424	0	0	216.25	343.797	349.105	346.451	0	0	0	173.226	0	0
ENSG00000150394	CDH8	chr16	61647242	62037035	-	389794	430	433	0	0	215.75	335.222	356.516	345.869	0	0	0	172.934	0.19	0
ENSG00000244198	ARHGEF35-AS1	chr7	144194858	144280547	+	85690	0	0	445	377.33	205.583	0	0	0	370.231	321.05	345.64	172.82	8.54	30.935
ENSG00000029534	ANK1	chr8	41653220	41896741	-	243522	169	134	281	252	209	131.75	110.33	121.04	233.787	214.413	224.1	172.57	0.02	0
ENSG00000280019	CU633906.4	chr21	6272135	6276532	-	4398	272	236	172.5	165	211.375	212.047	194.313	203.18	143.517	140.39	141.953	172.567	0	0
ENSG00000134765	DSC1	chr18	31129236	31162856	-	33621	422.5	438	0	0	215.125	329.375	360.632	345.004	0	0	0	172.502	0	0
ENSG00000265888	DSCAS	chr18	31101540	31163414	+	61875	422.5	438	0	0	215.125	329.375	360.632	345.004	0	0	0	172.502	0	0
ENSG00000291325	ENSG00000291325	chr2	4284012	4630252	+	346241	1	4	409	406	205	0.779585	3.29345	2.03652	340.28	345.443	342.862	172.449	0	0
ENSG00000159261	CLDN14	chr21	36460621	36576569	-	115949	1	1	431	385.67	204.667	0.779585	0.823362	0.801474	358.584	328.146	343.365	172.083	3.225	6.685
ENSG00000261115	TMEM178B	chr7	141074064	141480380	+	406317	135	129	269	296	207.25	105.244	106.214	105.729	223.803	251.85	237.827	171.778	0.08	0.415
ENSG00000284685	AC009093.10	chr16	29139379	29331304	+	191926	251.83	265.67	168.33	153	209.708	196.323	218.742	207.533	140.047	130.179	135.113	171.323	0.185	0.29
ENSG00000255184	AP004607.6	chr11	90017611	90024511	-	6901	0	0	435	379	203.5	0	0	0	361.912	322.47	342.191	171.095	0	0
ENSG00000109685	NSD2	chr4	1871393	1982207	+	110815	0	0	422	391.5	203.375	0	0	0	351.096	333.106	342.101	171.05	10.31	16.075
ENSG00000071243	ING3	chr7	120950763	120977216	+	26454	436	418	0	0	213.5	339.899	344.165	342.032	0	0	0	171.016	21.22	6.39
ENSG00000183715	OPCML	chr11	132414977	133532501	-	1117525	409	429	9	3	212.5	318.85	353.222	336.036	7.48782	2.55254	5.02018	170.528	0	0
ENSG00000075420	FNDC3B	chr3	172039578	172401669	+	362092	6	2	426	377	202.75	4.67751	1.64672	3.16212	354.424	320.769	337.596	170.379	10.71	42.23
ENSG00000155189	AGPAT5	chr8	6708642	6761503	+	52862	367	426	26	26.33	211.333	286.108	350.752	318.43	21.6315	22.4028	22.0171	170.224	32.31	16.385
ENSG00000251108	YBX1P5	chr5	72417489	72418335	+	847	0	0	405	404	202.25	0	0	0	336.952	343.742	340.347	170.173	0	0
ENSG00000067141	NEO1	chr15	73051710	73305205	+	253496	0	0	405	404	202.25	0	0	0	336.952	343.742	340.347	170.173	14.24	37.37
ENSG00000144671	SLC22A14	chr3	38282294	38318575	+	36282	48	34	377.75	353.25	203.25	37.4201	27.9943	32.7072	314.281	300.561	307.421	170.064	0.05	0.12
ENSG00000115966	ATF2	chr2	175072250	175168382	-	96133	431	417	0	0.5	212.125	336.001	343.342	339.672	0	0.425423	0.212711	169.942	13.915	21.355
ENSG00000196724	ZNF418	chr19	57921882	57935402	-	13521	434	414	0	0	212	338.34	340.872	339.606	0	0	0	169.803	0.05	0.41
ENSG00000039319	ZFYVE16	chr5	80408013	80483379	+	75367	447.33	401	0	0	212.083	348.732	330.168	339.45	0	0	0	169.725	29.905	73.245
ENSG00000249042	FAM151B-DT	chr5	80411231	80488095	-	76865	447.33	401	0	0	212.083	348.732	330.168	339.45	0	0	0	169.725	0.515	0.74
ENSG00000183549	ACSM5	chr16	20409534	20441336	+	31803	420.5	426.33	0	0	211.708	327.816	351.024	339.42	0	0	0	169.71	0.18	0.185
ENSG00000234336	JAZF1-AS1	chr7	28180322	28243917	+	63596	438	409.5	0	0	211.875	341.458	337.167	339.313	0	0	0	169.656	0.05	0.04
ENSG00000071189	SNX13	chr7	17790761	17940501	-	149741	403	424	10	8	211.25	314.173	349.105	331.639	8.31981	6.80676	7.56328	169.601	11.615	20.47
ENSG00000173226	IQCB1	chr3	121769761	121835079	-	65319	459	389	0	0	212	357.83	320.288	339.059	0	0	0	169.529	11.055	15.21
ENSG00000088970	KIZ	chr20	21125983	21246622	+	120640	0	0	393	412	201.25	0	0	0	326.968	350.548	338.758	169.379	4.48	10.505
ENSG00000167325	RRM1	chr11	4094707	4138932	+	44226	0	0	385	417	200.5	0	0	0	320.312	354.803	337.558	168.779	20.18	27.715
ENSG00000286041	ENSG00000286041	chr19	32127334	32184504	-	57171	0	0	439	364	200.75	0	0	0	365.239	309.708	337.474	168.737	0	0
ENSG00000121406	ZNF549	chr19	57527325	57557542	+	30218	0	0	385	416.5	200.375	0	0	0	320.312	354.377	337.345	168.672	3.185	4.095
ENSG00000251369	ZNF550	chr19	57535257	57559863	-	24607	0	0	385	416.5	200.375	0	0	0	320.312	354.377	337.345	168.672	3.11	10.155
ENSG00000197838	CYP2A13	chr19	41088451	41096195	+	7745	450	385	0	0	208.75	350.813	316.994	333.904	0	0	0	166.952	0	0
ENSG00000279895	CU633904.3	chr21	7421442	7425839	-	4398	260	218.5	172	167	204.375	202.692	179.905	191.298	143.101	142.091	142.596	166.947	0	0
ENSG00000113600	C9	chr5	39284140	39371324	-	87185	0	0	412.5	380	198.125	0	0	0	343.192	323.321	333.257	166.628	0.02	0
ENSG00000285741	AC005999.2	chr7	51471717	51729716	+	258000	0	0	414.5	378	198.125	0	0	0	344.856	321.62	333.238	166.619	0	0
ENSG00000229403	AC005999.1	chr7	51614251	51630870	+	16620	0	0	414.5	378	198.125	0	0	0	344.856	321.62	333.238	166.619	0	0
ENSG00000001626	CFTR	chr7	117287120	117715971	+	428852	32	28	358.5	374.5	198.25	24.9467	23.0541	24.0004	298.265	318.642	308.453	166.227	0.36	0.665
ENSG00000225791	TRAM2-AS1	chr6	52576787	52643058	+	66272	409.25	418	1	0	207.062	319.045	344.165	331.605	0.831981	0	0.41599	166.011	2.17	4.675
ENSG00000139547	RDH16	chr12	56951431	56959374	-	7944	0	0	412	376	197	0	0	0	342.776	319.918	331.347	165.673	0.05	0.205
ENSG00000249464	LINC01091	chr4	123539026	123962704	+	423679	46	35	369.5	341	197.875	35.8609	28.8177	32.3393	307.417	290.138	298.778	165.558	1.45	4.545
ENSG00000205060	SLC35B4	chr7	134289332	134316930	-	27599	0	0	396	390.5	196.625	0	0	0	329.464	332.255	330.86	165.43	20.34	17.255
ENSG00000285331	TCF12-DT	chr15	56795460	56918499	-	123040	0	0	396	390	196.5	0	0	0	329.464	331.83	330.647	165.324	1.055	1.75
ENSG00000285253	AC090517.4	chr15	56652488	56918571	-	266084	0	0	396	390	196.5	0	0	0	329.464	331.83	330.647	165.324	0.04	0
ENSG00000248238	LINC02438	chr4	19172335	19456994	-	284660	415	409	1	0	206.25	323.528	336.755	330.141	0.831981	0	0.41599	165.279	0	0
ENSG00000083097	DOP1A	chr6	83067666	83171350	+	103685	197	176.5	231	197.5	200.5	153.578	145.323	149.451	192.187	168.042	180.115	164.783	2.945	3.76
ENSG00000013375	PGM3	chr6	83147324	83193936	-	46613	197	176.5	231	197.5	200.5	153.578	145.323	149.451	192.187	168.042	180.115	164.783	21.775	17.28
ENSG00000141376	BCAS3	chr17	60677453	61392838	+	715386	44	76	331.33	336.67	197	34.3018	62.5755	48.4386	275.66	286.454	281.057	164.748	87.105	137.06
ENSG00000154645	CHODL	chr21	17901263	18267373	+	366111	93.5	90.5	318.5	289	197.875	72.8912	74.5142	73.7027	264.986	245.894	255.44	164.571	0.085	0.07
ENSG00000136193	SCRN1	chr7	29920104	29990289	-	70186	0	0	394.25	388	195.562	0	0	0	328.008	330.128	329.068	164.534	0.915	0.325
ENSG00000186472	PCLO	chr7	82754012	83162930	-	408919	372	311	70	62	203.75	290.006	256.065	273.036	58.2386	52.7524	55.4955	164.266	6.21	3.97
ENSG00000225564	LINC01492	chr9	103140523	103325034	-	184512	0	0	398	381	194.75	0	0	0	331.128	324.172	327.65	163.825	0.015	0
ENSG00000232973	CYP1B1-AS1	chr2	38073447	38231651	+	158205	0	0	388	387	193.75	0	0	0	322.808	329.277	326.043	163.021	0.095	0.445
ENSG00000186469	GNG2	chr14	51826195	51979342	+	153148	2	0	394	378	193.5	1.55917	0	0.779585	327.8	321.62	324.71	162.745	9.59	35.635
ENSG00000288087	ENSG00000288087	chr3	161600438	161735399	+	134962	414	396	0	0	202.5	322.748	326.051	324.4	0	0	0	162.2	0	0
ENSG00000154678	PDE1C	chr7	31751179	32428131	-	676953	392	354	30	28	201	305.598	291.47	298.534	24.9594	23.8237	24.3915	161.463	0.24	0.405
ENSG00000166377	ATP9B	chr18	79069285	79378287	+	309003	323	340	64.5	70.5	199.5	251.806	279.943	265.875	53.6627	59.9846	56.8237	161.349	5.81	9.015
ENSG00000164176	EDIL3	chr5	83940554	84384880	-	444327	142	118	274	245	194.75	110.701	97.1567	103.929	227.963	208.457	218.21	161.069	0.335	0.635
ENSG00000228221	LINC00578	chr3	177441910	177767379	+	325470	4	2	393	367	191.5	3.11834	1.64672	2.38253	326.968	312.26	319.614	160.998	0.06	0
ENSG00000166479	TMX3	chr18	68673688	68715108	-	41421	135	147	284	213	194.75	105.244	121.034	113.139	236.282	181.23	208.756	160.948	12.52	23.155
ENSG00000162396	PARS2	chr1	54756898	54764523	-	7626	439	366	0	0	201.25	342.238	301.35	321.794	0	0	0	160.897	4.51	4.795
ENSG00000116667	C1orf21	chr1	184387029	184629019	+	241991	11	27	360	368	191.5	8.57544	22.2308	15.4031	299.513	313.111	306.312	160.858	19.715	51.905
ENSG00000162772	ATF3	chr1	212565334	212620777	+	55444	428	375	1	0	201	333.663	308.761	321.212	0.831981	0	0.41599	160.814	52.015	52.045
ENSG00000273167	AL359736.1	chr13	23979700	24321031	+	341332	380.66	370.83	23	25.5	199.998	296.757	305.327	301.042	19.1356	21.6966	20.4161	160.729	0	0
ENSG00000182957	SPATA13	chr13	23979805	24307074	+	327270	380.66	370.83	23	25.5	199.998	296.757	305.327	301.042	19.1356	21.6966	20.4161	160.729	4.42	9.88
ENSG00000117598	PLPPR5	chr1	98890245	99227929	-	337685	0	0	397	367	191	0	0	0	330.296	312.26	321.278	160.639	0	0.015
ENSG00000284696	LINC02808	chr1	50229662	50321192	-	91531	388	410	0	0	199.5	302.479	337.578	320.029	0	0	0	160.014	0	0
ENSG00000263363	MIR5702	chr2	226658710	226658793	-	84	0	0	370	390	190	0	0	0	307.833	331.83	319.831	159.916	0	0
ENSG00000267615	AC087289.4	chr17	75943832	75945142	+	1311	0	0	395.99	364.33	190.08	0	0	0	329.456	309.989	319.722	159.861	1.15	1.09
ENSG00000188878	FBF1	chr17	75909574	75941140	-	31567	0	0	395.99	364.33	190.08	0	0	0	329.456	309.989	319.722	159.861	2.51	5.74
ENSG00000161533	ACOX1	chr17	75941507	75979177	-	37671	0	0	395.99	364.33	190.08	0	0	0	329.456	309.989	319.722	159.861	12.08	14.65
ENSG00000124493	GRM4	chr6	34018643	34155622	-	136980	0	0	406	353	189.75	0	0	0	337.784	300.348	319.066	159.533	0	0
ENSG00000164023	SGMS2	chr4	107824563	107915047	+	90485	387	408	0	0	198.75	301.7	335.932	318.816	0	0	0	159.408	1.695	0.52
ENSG00000245293	CYP2U1-AS1	chr4	107863473	107989724	-	126252	387	408	0	0	198.75	301.7	335.932	318.816	0	0	0	159.408	1.035	2.35
ENSG00000245750	DRAIC	chr15	69462921	69843120	+	380200	76	93	302	294	191.25	59.2485	76.5726	67.9106	251.258	250.149	250.703	159.307	0.335	0.585
ENSG00000187609	EXD3	chr9	137306896	137423211	-	116316	0	0	367	390	189.25	0	0	0	305.337	331.83	318.583	159.292	5.03	12.275
ENSG00000249781	LINC02112	chr5	9641305	9903852	-	262548	70	52	316.5	324.5	190.75	54.571	42.8148	48.6929	263.322	276.099	269.711	159.202	0	0
ENSG00000283132	KMT2CP4	chr2	89622213	89640635	-	18423	31	32	337.33	356.33	189.165	24.1671	26.3476	25.2574	280.652	303.182	291.917	158.587	0	0
ENSG00000136111	TBC1D4	chr13	75283503	75482169	-	198667	395	380	7	8	197.5	307.936	312.877	310.407	5.82386	6.80676	6.31531	158.361	6.415	12.21
ENSG00000101892	ATP1B4	chrX	120362085	120383249	+	21165	373	414	0	0	196.75	290.785	340.872	315.829	0	0	0	157.914	0.015	0
ENSG00000116212	LRRC42	chr1	53946077	53968168	+	22092	0	0	389	362	187.75	0	0	0	323.64	308.006	315.823	157.912	17.78	24.29
ENSG00000083067	TRPM3	chr9	70529060	71446977	-	917918	204	196.5	179	189	192.125	159.035	161.791	160.413	148.925	160.81	154.867	157.64	1.465	4.135
ENSG00000185518	SV2B	chr15	91099950	91302565	+	202616	0	0	364	385	187.25	0	0	0	302.841	327.576	315.208	157.604	0.1	0.15
ENSG00000070182	SPTB	chr14	64746283	64879907	-	133625	302	323	81	72	194.5	235.435	265.946	250.69	67.3904	61.2609	64.3257	157.508	0.125	0.295
ENSG00000223788	DIS3L2P1	chr2	232442034	232447418	+	5385	1	0	365	382.5	187.125	0.779585	0	0.389793	303.673	325.448	314.561	157.475	0	0
ENSG00000157680	DGKI	chr7	137381037	137847092	-	466056	43	57	321	331	188	33.5222	46.9316	40.2269	267.066	281.63	274.348	157.287	0.25	0.24
ENSG00000070614	NDST1	chr5	150485818	150558211	+	72394	403	382	0	0	196.25	314.173	314.524	314.349	0	0	0	157.174	29.66	50.735
ENSG00000171004	HS6ST2	chrX	132626015	132961395	-	335381	0	0	379	367	186.5	0	0	0	315.321	312.26	313.79	156.895	0.645	1.255
ENSG00000081800	SLC13A1	chr7	123113531	123199972	-	86442	399	384	0	0	195.75	311.055	316.171	313.613	0	0	0	156.806	0	0
ENSG00000290317	ENSG00000290317	chr3	42809483	42942792	+	133310	0	0	376.99	366.49	185.87	0	0	0	313.648	311.826	312.737	156.369	0	0
ENSG00000144648	ACKR2	chr3	42804752	42887974	+	83223	0	0	376.99	365.99	185.745	0	0	0	313.648	311.401	312.525	156.262	0.17	1.14
ENSG00000180432	CYP8B1	chr3	42856005	42875898	-	19894	0	0	376.99	365.99	185.745	0	0	0	313.648	311.401	312.525	156.262	0	0
ENSG00000273328	AC099329.2	chr3	42809414	42908105	+	98692	0	0	376.99	365.99	185.745	0	0	0	313.648	311.401	312.525	156.262	0.35	0.35
ENSG00000261209	SULT1C2P2	chr2	108317725	108318611	+	887	366.5	411.5	0	0	194.5	285.718	338.813	312.266	0	0	0	156.133	0	0
ENSG00000165637	VDAC2	chr10	75210154	75231448	+	21295	390.5	388.5	0	0	194.75	304.428	319.876	312.152	0	0	0	156.076	260.85	144.1
ENSG00000136731	UGGT1	chr2	128091200	128195677	+	104478	0	0	374	366	185	0	0	0	311.161	311.409	311.285	155.643	17.68	25.555
ENSG00000168925	CTRB1	chr16	75218988	75226338	+	7351	0	0	394	346	185	0	0	0	327.8	294.393	311.096	155.548	0.045	0
ENSG00000099954	CECR2	chr22	17359949	17558151	+	198203	397	378	0	0	193.75	309.495	311.231	310.363	0	0	0	155.182	0.775	4.52
ENSG00000171943	SRGAP2C	chr1	121184811	121392874	+	208064	2	3	365.5	367	184.375	1.55917	2.47008	2.01463	304.089	312.26	308.175	155.095	5.64	26.315
ENSG00000157540	DYRK1A	chr21	37365573	37526358	+	160786	396.5	378	0	0	193.625	309.106	311.231	310.168	0	0	0	155.084	11.4	24.7
ENSG00000166147	FBN1	chr15	48408313	48645721	-	237409	393	378	1	2	193.5	306.377	311.231	308.804	0.831981	1.70169	1.26684	155.035	0.61	0.415
ENSG00000118482	PHF3	chr6	63635802	63779336	+	143535	2	1	368	365	184	1.55917	0.823362	1.19127	306.169	310.559	308.364	154.777	10.565	21.21
ENSG00000292998	MIR3171HG	chr14	27259142	27845286	-	586145	378	342.5	23	26	192.375	294.683	282.001	288.342	19.1356	22.122	20.6288	154.486	0	0
ENSG00000259905	PWRN1	chr15	24101827	24823365	+	721539	305	311.5	66.5	80	190.75	237.774	256.477	247.125	55.3267	68.0676	61.6972	154.411	0	0
ENSG00000257126	FOXG1-AS1	chr14	28726675	28765292	-	38618	408	363	0	0	192.75	318.071	298.88	308.476	0	0	0	154.238	0	0
ENSG00000258162	AC069228.1	chr12	81378042	81556637	+	178596	103.5	99.5	265	274	185.5	80.6871	81.9245	81.3058	220.475	233.132	226.803	154.055	0.08	0
ENSG00000139220	PPFIA2	chr12	81257975	81759553	-	501579	103.5	99.5	265	274	185.5	80.6871	81.9245	81.3058	220.475	233.132	226.803	154.055	0	0.02
ENSG00000135960	EDAR	chr2	108894471	108989372	-	94902	105	101	259	276	185.25	81.8565	83.1595	82.508	215.483	234.833	225.158	153.833	0	0
ENSG00000286110	ENSG00000286110	chr15	24558060	24912924	+	354865	301	304.5	72	81	189.625	234.655	250.714	242.684	59.9026	68.9185	64.4105	153.547	0	0
ENSG00000186866	POFUT2	chr21	45263928	45287898	-	23971	428	323	7	10	192	333.663	265.946	299.804	5.82386	8.50846	7.16616	153.485	28.94	30.275
ENSG00000144852	NR1I2	chr3	119780484	119818487	+	38004	0	0	372.5	356	182.125	0	0	0	309.913	302.901	306.407	153.203	0	0
ENSG00000274775	FSIP2LP	chrX	130445085	130523536	-	78452	384	380	0	0	191	299.361	312.877	306.119	0	0	0	153.06	0	0.005
ENSG00000154162	CDH12	chr5	21750673	22853344	-	1102672	132.5	152.5	227	228	185	103.295	125.563	114.429	188.86	193.993	191.426	152.928	0	0.02
ENSG00000113580	NR3C1	chr5	143277931	143435512	-	157582	0	0	379	348	181.75	0	0	0	315.321	296.094	305.707	152.854	5.635	8.87
ENSG00000286209	ENSG00000286209	chr12	125858132	125880724	+	22593	0	0	397	330	181.75	0	0	0	330.296	280.779	305.538	152.769	0	0
ENSG00000166321	NUDT13	chr10	73110375	73131828	+	21454	404	359	0	0	190.75	314.953	295.587	305.27	0	0	0	152.635	0.61	3.5
ENSG00000267172	AC022031.1	chr18	55817167	55819759	+	2593	0	0	365.5	359.5	181.25	0	0	0	304.089	305.879	304.984	152.492	0	0
ENSG00000258695	AC005225.3	chr14	73522878	73530610	+	7733	0	0	377	347.83	181.208	0	0	0	313.657	295.95	304.803	152.402	0.315	0.865
ENSG00000234191	LINC01283	chrX	39401252	39434824	-	33573	0	0	388	337	181.25	0	0	0	322.808	286.735	304.772	152.386	0	0
ENSG00000074527	NTN4	chr12	95657807	95791189	-	133383	0	0	366	358	181	0	0	0	304.505	304.603	304.554	152.277	0.38	0.51
ENSG00000138696	BMPR1B	chr4	94757955	95158448	+	400494	98	73	259	302	183	76.3994	60.1054	68.2524	215.483	256.955	236.219	152.236	2.275	10.02
ENSG00000204952	FBXO47	chr17	38936432	38967403	-	30972	30	29	359	308	181.5	23.3876	23.8775	23.6325	298.681	262.06	280.371	152.002	0	0
ENSG00000250486	FAM218A	chr4	164956948	164959122	+	2175	0	0.5	338	383	180.375	0	0.411681	0.20584	281.209	325.874	303.542	151.874	0.155	1.45
ENSG00000183439	TRIM61	chr4	164954446	164977668	-	23223	0	0.5	338	383	180.375	0	0.411681	0.20584	281.209	325.874	303.542	151.874	0.11	0.055
ENSG00000080166	DCT	chr13	94436811	94479682	-	42872	399	360	0	0	189.75	311.055	296.41	303.732	0	0	0	151.866	290.99	572.535
ENSG00000058866	DGKG	chr3	186105668	186362234	-	256567	320	417	5	12	188.5	249.467	343.342	296.405	4.1599	10.2101	7.18502	151.795	2.53	4.095
ENSG00000234718	RPL23AP51	chr7	7742104	7742563	-	460	364.1	359.9	15.75	16.25	189	283.847	296.328	290.087	13.1037	13.8262	13.465	151.776	0	0
ENSG00000293038	ENSG00000293038	chr7	7738524	7742574	-	4051	364.1	359.9	15.75	16.25	189	283.847	296.328	290.087	13.1037	13.8262	13.465	151.776	0	0
ENSG00000127603	MACF1	chr1	39081316	39487177	+	405862	0	0	368	352	180	0	0	0	306.169	299.498	302.833	151.417	14.735	58.135
ENSG00000151893	CACUL1	chr10	118674167	118755249	-	81083	371	384	0	0	188.75	289.226	316.171	302.699	0	0	0	151.349	10.59	15.355
ENSG00000258137	GPR84-AS1	chr12	54353661	54497688	+	144028	397	359	0	0	189	309.495	295.587	302.541	0	0	0	151.271	0	0
ENSG00000249345	LINC02405	chr12	126915199	127060565	-	145367	360	394	0	0	188.5	280.651	324.404	302.528	0	0	0	151.264	0.24	1.18
ENSG00000169756	LIMS1	chr2	108533671	108687246	+	153576	0	1	364	354	179.75	0	0.823362	0.411681	302.841	301.199	302.02	151.216	15.865	39.635
ENSG00000151552	QDPR	chr4	17460261	17512206	-	51946	383	371	0	0	188.5	298.581	305.467	302.024	0	0	0	151.012	126.73	122.57
ENSG00000137766	UNC13C	chr15	53978201	54628707	+	650507	342	372	17	19	187.5	266.618	306.291	286.454	14.1437	16.1661	15.1549	150.805	0.24	0.27
ENSG00000044524	EPHA3	chr3	89107621	89482134	+	374514	347	402	1	1	187.75	270.516	330.991	300.754	0.831981	0.850846	0.841413	150.798	0.385	3.39
ENSG00000138835	RGS3	chr9	113444731	113597743	+	153013	362	389	0	0	187.75	282.21	320.288	301.249	0	0	0	150.624	49.18	141.52
ENSG00000253818	IGLV1-41	chr22	22404207	22404721	+	515	367	383	0	0	187.5	286.108	315.348	300.728	0	0	0	150.364	0	0
ENSG00000198633	ZNF534	chr19	52429148	52452315	+	23168	0	0	337	375	178	0	0	0	280.377	319.067	299.722	149.861	0	0.13
ENSG00000070159	PTPN3	chr9	109375466	109498313	-	122848	0	0	369	342	177.75	0	0	0	307.001	290.989	298.995	149.497	8.52	16.5
ENSG00000134602	STK26	chrX	132023302	132075943	+	52642	0	0	336	374	177.5	0	0	0	279.545	318.216	298.881	149.44	4.74	4.015
ENSG00000144535	DIS3L2	chr2	231961245	232344350	+	383106	0	0	333	376.5	177.375	0	0	0	277.05	320.343	298.696	149.348	6.86	9.235
ENSG00000253968	AC016573.1	chr5	173383941	173451591	+	67651	376	367	2	0	186.25	293.124	302.174	297.649	1.66396	0	0.831981	149.24	0	0
ENSG00000142197	DOP1B	chr21	36156782	36294274	+	137493	37.33	35.33	322	318	178.165	29.1019	29.0894	29.0956	267.898	270.569	269.233	149.164	4.775	7.145
ENSG00000100916	BRMS1L	chr14	35826338	35932325	+	105988	0	0	354	355	177.25	0	0	0	294.521	302.05	298.286	149.143	8.85	3.75
ENSG00000249378	LINC01060	chr4	188400736	188681051	+	280316	354	389	0	0	185.75	275.973	320.288	298.13	0	0	0	149.065	0.21	0.085
ENSG00000116786	PLEKHM2	chr1	15684320	15734769	+	50450	0	0	385	324	177.25	0	0	0	320.312	275.674	297.993	148.997	73.3	73.72
ENSG00000164808	SPIDR	chr8	47260878	47736306	+	475429	1	1	349	356	176.75	0.779585	0.823362	0.801474	290.361	302.901	296.631	148.716	13.015	34.51
ENSG00000072134	EPN2	chr17	19215615	19336715	+	121101	311.5	294.5	65	65	184	242.841	242.48	242.66	54.0787	55.305	54.6918	148.676	4.805	11.305
ENSG00000248587	GDNF-AS1	chr5	37811589	37953827	+	142239	354	338	20.5	27	184.875	275.973	278.296	277.135	17.0556	22.9728	20.0142	148.574	0.13	0.115
ENSG00000040933	INPP4A	chr2	98444854	98594392	+	149539	386	355	0	0	185.25	300.92	292.293	296.607	0	0	0	148.303	4.07	11.025
ENSG00000123201	GUCY1B2	chr13	51006991	51062894	-	55904	0.25	0	363.17	341.83	176.312	0.194896	0	0.0974482	302.15	290.845	296.497	148.297	0	0
ENSG00000293412	GUCY1B2	chr13	50994511	51080862	-	86352	0.25	0	363.17	341.83	176.312	0.194896	0	0.0974482	302.15	290.845	296.497	148.297	0	0.02
ENSG00000136104	RNASEH2B	chr13	50909747	51024120	+	114374	0.25	0	363.17	341.83	176.312	0.194896	0	0.0974482	302.15	290.845	296.497	148.297	13.69	17.705
ENSG00000198961	PJA2	chr5	109334713	109409974	-	75262	382	358	0	0	185	297.802	294.763	296.283	0	0	0	148.141	14.09	25.42
ENSG00000185078	RPL9P14	chr2	208031383	208031953	-	571	356	382	0	0	184.5	277.532	314.524	296.028	0	0	0	148.014	0.105	0.335
ENSG00000087842	PIR	chrX	15384799	15493564	-	108766	163.33	136.33	193	224	179.165	127.33	112.249	119.789	160.572	190.589	175.581	147.685	235.645	298.57
ENSG00000290070	ENSG00000290070	chr19	16367585	16368008	+	424	0.5	0	375	326.5	175.5	0.389793	0	0.194896	311.993	277.801	294.897	147.546	0	0.315
ENSG00000127527	EPS15L1	chr19	16355225	16472085	-	116861	0.5	0	375	326.5	175.5	0.389793	0	0.194896	311.993	277.801	294.897	147.546	22.41	17.465
ENSG00000260097	SPDYE6	chr7	102345746	102356444	-	10699	354	381	0	0	183.75	275.973	313.701	294.837	0	0	0	147.419	0.66	2.565
ENSG00000172296	SPTLC3	chr20	13008972	13169103	+	160132	370	364	1	0	183.75	288.447	299.704	294.075	0.831981	0	0.41599	147.246	0.465	1.65
ENSG00000255501	CARD18	chr11	105137714	105531697	-	393984	17	20	333	331	175.25	13.253	16.4672	14.8601	277.05	281.63	279.34	147.1	0	0
ENSG00000174099	MSRB3	chr12	65278643	65491430	+	212788	391.5	343	0	0	183.625	305.208	282.413	293.81	0	0	0	146.905	0.03	0.015
ENSG00000127955	GNAI1	chr7	79768028	80226181	+	458154	381	335.5	7	10	183.375	297.022	276.238	286.63	5.82386	8.50846	7.16616	146.898	25.91	36.495
ENSG00000198822	GRM3	chr7	86643909	86864879	+	220971	245.5	219	134	122.5	180.25	191.388	180.316	185.852	111.485	104.229	107.857	146.855	0	0
ENSG00000169327	OR5AU1	chr14	21148370	21159060	-	10691	376	357	0	0	183.25	293.124	293.94	293.532	0	0	0	146.766	0	0
ENSG00000166333	ILK	chr11	6603708	6610874	+	7167	0	0	353.59	343.56	174.287	0	0	0	294.18	292.317	293.248	146.624	59.565	68.485
ENSG00000254641	AC091564.3	chr11	6608667	6610135	-	1469	0	0	353.59	343.56	174.287	0	0	0	294.18	292.317	293.248	146.624	0	0
ENSG00000285338	AC091564.7	chr11	6610883	6616594	-	5712	0	0	353.59	343.56	174.287	0	0	0	294.18	292.317	293.248	146.624	0	0
ENSG00000166340	TPP1	chr11	6612768	6619448	-	6681	0	0	353.59	343.56	174.287	0	0	0	294.18	292.317	293.248	146.624	100.025	183.92
ENSG00000166337	TAF10	chr11	6606294	6612539	-	6246	0	0	353.59	343.56	174.287	0	0	0	294.18	292.317	293.248	146.624	104.01	77.77
ENSG00000227195	MIR663AHG	chr20	26167817	26251546	-	83730	332	316	48	32	182	258.822	260.182	259.502	39.9351	27.2271	33.5811	146.542	15.46	16.21
ENSG00000153814	JAZF1	chr7	27830573	28180795	-	350223	160	167	212	173	178	124.734	137.501	131.118	176.38	147.196	161.788	146.453	6.135	33.35
ENSG00000245384	CXXC4-AS1	chr4	104490849	104734546	+	243698	358	369	0	2	182.25	279.092	303.82	291.456	0	1.70169	0.850846	146.153	0	0
ENSG00000185829	ARL17A	chr17	46499780	46579695	-	79916	303.67	296.33	63.5	60	180.875	236.737	243.987	240.362	52.8308	51.0507	51.9407	146.151	5.06	23.205
ENSG00000236197	PPP1R9A-AS1	chr7	95035731	95214338	-	178608	3	2.83	343.5	345.5	173.708	2.33876	2.33011	2.33443	285.785	293.967	289.876	146.105	0	0
ENSG00000112394	SLC16A10	chr6	111087503	111231194	+	143692	0	0	375.5	317.5	173.25	0	0	0	312.409	270.143	291.276	145.638	3.57	4.69
ENSG00000257815	PRANCR	chr12	69901918	70243405	-	341488	91.5	64	271.5	273	175	71.3321	52.6951	62.0136	225.883	232.281	229.082	145.548	3.115	5.2
ENSG00000091656	ZFHX4	chr8	76681239	76867281	+	186043	0	0	329	361.5	172.625	0	0	0	273.722	307.581	290.651	145.326	0	0
ENSG00000177640	CASC2	chr10	118046279	118210158	+	163880	328	344	26	24	180.5	255.704	283.236	269.47	21.6315	20.4203	21.0259	145.248	0.025	0.91
ENSG00000247345	AC092343.1	chr5	59039761	59063503	+	23743	204	217.33	154	132	176.833	159.035	178.941	168.988	128.125	112.312	120.218	144.603	0.08	0.515
ENSG00000164142	FHIP1A	chr4	151409176	151670503	+	261328	0	0	352.5	335	171.875	0	0	0	293.273	285.033	289.153	144.577	0.195	1.035
ENSG00000225249	LINC00378	chr13	60618991	61176758	+	557768	111.5	89.5	257.5	238.5	174.25	86.9238	73.6909	80.3073	214.235	202.927	208.581	144.444	0	0
ENSG00000102524	TNFSF13B	chr13	108251240	108308484	+	57245	0	0	355	330.5	171.375	0	0	0	295.353	281.204	288.279	144.139	0.37	0.41
ENSG00000157224	CLDN12	chr7	90383721	90513402	+	129682	333.5	384	0	0	179.375	259.992	316.171	288.081	0	0	0	144.041	25.995	30.97
ENSG00000273299	AC006153.1	chr7	90403434	90513391	+	109958	333.5	384	0	0	179.375	259.992	316.171	288.081	0	0	0	144.041	0	0
ENSG00000274927	KMT2CP3	chr1	143461221	143498767	-	37547	29	24	340	293	171.5	22.608	19.7607	21.1843	282.873	249.298	266.086	143.635	0	0
ENSG00000134982	APC	chr5	112707518	112846239	+	138722	0	0	365	318	170.75	0	0	0	303.673	270.569	287.121	143.56	4.88	5.97
ENSG00000186190	BPIFB3	chr20	33053903	33073847	+	19945	0	0	338	344	170.5	0	0	0	281.209	292.691	286.95	143.475	0	0
ENSG00000250754	LINC02436	chr4	185051081	185115500	+	64420	0	0	315	365	170	0	0	0	262.074	310.559	286.316	143.158	0	0
ENSG00000288035	ENSG00000288035	chr5	51438792	51665048	-	226257	354	359	1	0	178.5	275.973	295.587	285.78	0.831981	0	0.41599	143.098	0	0
ENSG00000281641	SAMD12-AS1	chr8	118620498	118906155	+	285658	357	329	13	13	178	278.312	270.886	274.599	10.8157	11.061	10.9384	142.769	0	0
ENSG00000211673	IGLV3-1	chr22	22880706	22881396	+	691	0	1	354	323	169.5	0	0.823362	0.411681	294.521	274.823	284.672	142.542	0	0
ENSG00000283480	AL512380.2	chr6	21528739	21595593	-	66855	321.33	316.33	28	42	176.915	250.504	260.454	255.479	23.2955	35.7355	29.5155	142.497	0.035	0.07
ENSG00000123066	MED13L	chr12	115957905	116277693	-	319789	304	265	72	64	176.25	236.994	218.191	227.592	59.9026	54.4541	57.1784	142.385	7.855	32.075
ENSG00000159079	CFAP298	chr21	32592079	32612603	-	20525	392	319.5	0	0	177.875	305.598	263.064	284.331	0	0	0	142.165	56.945	38.74
ENSG00000238284	LINC01448	chr7	42661716	42706447	-	44732	364	346	0	0	177.5	283.769	284.883	284.326	0	0	0	142.163	0	0
ENSG00000248550	OTX2-AS1	chr14	56813183	57152177	+	338995	110	106.5	245.5	224	171.5	85.7544	87.688	86.7212	204.251	190.589	197.42	142.071	0	0
ENSG00000261634	PAQR5-DT	chr15	69278328	69298795	-	20468	0	0	332	343	168.75	0	0	0	276.218	291.84	284.029	142.014	0	0
ENSG00000259504	AC026992.1	chr15	69278675	69295322	+	16648	0	0	332	343	168.75	0	0	0	276.218	291.84	284.029	142.014	0.105	0
ENSG00000251031	AC132803.1	chr5	144856890	145228982	-	372093	0	1	358	316	168.75	0	0.823362	0.411681	297.849	268.867	283.358	141.885	0	0
ENSG00000203814	H2BC18	chr1	149782689	149812373	-	29685	0	0	331	342.33	168.333	0	0	0	275.386	291.27	283.328	141.664	4.265	4.145
ENSG00000140396	NCOA2	chr8	70109782	70403808	-	294027	342	355	1	7	176.25	266.618	292.293	279.456	0.831981	5.95592	3.39395	141.425	2.155	13.28
ENSG00000253773	CFAP418-AS1	chr8	95204456	95811254	+	606799	0	0	348	324.5	168.125	0	0	0	289.529	276.099	282.814	141.407	0.21	0.185
ENSG00000075292	ZNF638	chr2	71276561	71435069	+	158509	83.5	93	260	244	170.125	65.0954	76.5726	70.834	216.315	207.606	211.961	141.397	18.785	27.93
ENSG00000228659	LINC01201	chrX	130981590	131058146	-	76557	66	51	287	271	168.75	51.4526	41.9914	46.722	238.778	230.579	234.679	140.7	0	0
ENSG00000197619	ZNF615	chr19	51991332	52008230	-	16899	348.5	353.5	0	0	175.5	271.686	291.058	281.372	0	0	0	140.686	0.595	2.125
ENSG00000286686	ENSG00000286686	chr14	81169776	81175400	+	5625	388	316	0	0	176	302.479	260.182	281.331	0	0	0	140.665	0	0
ENSG00000165417	GTF2A1	chr14	81175452	81221377	-	45926	388	316	0	0	176	302.479	260.182	281.331	0	0	0	140.665	10.1	10.47
ENSG00000125170	DOK4	chr16	57471922	57487327	-	15406	372	330	0	0	175.5	290.006	271.709	280.858	0	0	0	140.429	12.415	8.125
ENSG00000251446	AC113391.2	chr5	176726942	176739458	-	12517	368	332	0	0	175	286.887	273.356	280.122	0	0	0	140.061	0	0
ENSG00000144834	TAGLN3	chr3	111998739	112013887	+	15149	322.5	373	0	0	173.875	251.416	307.114	279.265	0	0	0	139.633	0.11	0
ENSG00000272051	Y_RNA	chr1	55484871	55484972	-	102	0	0	350	313.5	165.875	0	0	0	291.193	266.74	278.967	139.483	0	0
ENSG00000164830	OXR1	chr8	106270144	106752694	+	482551	19	19.5	329.5	297	166.25	14.8121	16.0556	15.4338	274.138	252.701	263.419	139.427	22.195	25.97
ENSG00000280953	LINC01163	chr10	128181032	128317726	+	136695	332	363	0	0	173.75	258.822	298.88	278.851	0	0	0	139.426	0	0
ENSG00000128918	ALDH1A2	chr15	57953424	58497866	-	544443	371	326	0	0	174.25	289.226	268.416	278.821	0	0	0	139.411	0.58	3.94
ENSG00000111237	VPS29	chr12	110491083	110502111	-	11029	0	0	317.67	344.08	165.438	0	0	0	264.295	292.759	278.527	139.264	64.915	59.675
ENSG00000009765	IYD	chr6	150368892	150405969	+	37078	0	0	324	337	165.25	0	0	0	269.562	286.735	278.148	139.074	0.025	0.01
ENSG00000067798	NAV3	chr12	77324641	78213010	+	888370	249.5	234	112	89	171.125	194.507	192.667	193.587	93.1818	75.7253	84.4535	139.02	1.19	8.93
ENSG00000180611	MB21D2	chr3	192796815	192917856	-	121042	0	0	339	322	165.25	0	0	0	282.041	273.972	278.007	139.003	2.805	1.875
ENSG00000274928	KRT89P	chr12	52341197	52354036	+	12840	6.5	8	325.33	321.5	165.333	5.06731	6.58689	5.8271	270.668	273.547	272.108	138.967	0.415	5
ENSG00000290967	ENSG00000290967	chr12	52344219	52348178	+	3960	6.5	8	325.33	321.5	165.333	5.06731	6.58689	5.8271	270.668	273.547	272.108	138.967	0.04	0.995
ENSG00000099992	TBC1D10A	chr22	30291990	30326947	-	34958	0	0	330	329	164.75	0	0	0	274.554	279.928	277.241	138.62	13.075	18.04
ENSG00000046889	PREX2	chr8	67952046	68237032	+	284987	0	0	315	343	164.5	0	0	0	262.074	291.84	276.957	138.478	0.005	0.02
ENSG00000183098	GPC6	chr13	93226807	94408020	+	1181214	117	140	217	196	167.5	91.2115	115.271	103.241	180.54	166.766	173.653	138.447	4.685	12.005
ENSG00000237844	AC016766.1	chr2	163743913	164352223	-	608311	234.5	194	123	128	169.875	182.813	159.732	171.272	102.334	108.908	105.621	138.447	0	0.1
ENSG00000225970	AL500522.1	chrX	143757737	143828133	+	70397	0	0	346	311	164.25	0	0	0	287.865	264.613	276.239	138.12	0	0
ENSG00000229379	AC006041.1	chr7	15841297	15842360	-	1064	0	0	327	329	164	0	0	0	272.058	279.928	275.993	137.996	0	0
ENSG00000090530	P3H2	chr3	189956728	190122437	-	165710	0	0	348	308	164	0	0	0	289.529	262.06	275.795	137.897	32.085	56.345
ENSG00000131831	RAI2	chrX	17800049	17861337	-	61289	0	0	357	299	164	0	0	0	297.017	254.403	275.71	137.855	0	0
ENSG00000152207	CYSLTR2	chr13	48653711	48711226	+	57516	6	4	297	347	163.5	4.67751	3.29345	3.98548	247.098	295.243	271.171	137.578	0	0
ENSG00000285910	LOC101928866	chr1	178511563	178513051	-	1489	0	0	346	308	163.5	0	0	0	287.865	262.06	274.963	137.481	0	0
ENSG00000127124	HIVEP3	chr1	41506365	42035925	-	529561	8.5	8.5	304	333	163.5	6.62648	6.99857	6.81253	252.922	283.332	268.127	137.47	3.53	5.505
ENSG00000251191	LINC00589	chr8	29673922	29748109	-	74188	0	0	334	319	163.25	0	0	0	277.881	271.42	274.651	137.325	3.015	12.14
ENSG00000202335	LOC124903099	chr12	110496352	110496421	-	70	0	0	313	339.5	163.125	0	0	0	260.41	288.862	274.636	137.318	0	5.84
ENSG00000285590	AC010291.1	chr5	163597352	163612516	-	15165	359	326	0	0	171.25	279.871	268.416	274.144	0	0	0	137.072	0	0
ENSG00000249069	LINC01033	chr5	54313564	54415238	+	101675	360	325	0	0	171.25	280.651	267.593	274.122	0	0	0	137.061	0	0.085
ENSG00000171189	GRIK1	chr21	29536933	29940033	-	403101	355.5	329	0	0	171.125	277.143	270.886	274.014	0	0	0	137.007	0.035	0.01
ENSG00000060140	STYK1	chr12	10618923	10674318	-	55396	350	334	0	0	171	272.855	275.003	273.929	0	0	0	136.964	0.02	0
ENSG00000261771	DNAAF4-CCPG1	chr15	55355248	55498360	-	143113	345.83	330.5	3	4	170.833	269.604	272.121	270.863	2.49594	3.40338	2.94966	136.906	0.405	0
ENSG00000172775	PSME3IP1	chr16	57152466	57186116	-	33651	2.5	3	331	314.5	162.75	1.94896	2.47008	2.20952	275.386	267.591	271.488	136.849	76.25	78.31
ENSG00000112309	B3GAT2	chr6	70856679	70957060	-	100382	325.5	356.5	0	0	170.5	253.755	293.528	273.642	0	0	0	136.821	0.065	0.125
ENSG00000261553	AL137782.1	chr13	75549773	75807120	+	257348	13.33	9	316.5	312.5	162.833	10.3919	7.41025	8.90106	263.322	265.889	264.606	136.753	0.135	1.115
ENSG00000054611	TBC1D22A	chr22	46762617	47175699	+	413083	2	3	344	301.5	162.625	1.55917	2.47008	2.01463	286.201	256.53	271.366	136.69	15.825	40.245
ENSG00000144369	FAM171B	chr2	186694060	186765959	+	71900	10	16	319	306	162.75	7.79585	13.1738	10.4848	265.402	260.359	262.88	136.683	1.52	2.8
ENSG00000264247	ZNF407-AS1	chr18	74590317	74598885	-	8569	389	294.5	1	0	171.125	303.259	242.48	272.869	0.831981	0	0.41599	136.643	8.44	12.95
ENSG00000181982	CCDC149	chr4	24803514	24980204	-	176691	0	0	327	322	162.25	0	0	0	272.058	273.972	273.015	136.507	0	0.08
ENSG00000154640	BTG3	chr21	17593653	17612945	-	19293	337.5	343.5	0	0	170.25	263.11	282.825	272.967	0	0	0	136.484	54.34	50.37
ENSG00000280594	BTG3-AS1	chr21	17611696	17633943	+	22248	337.5	343.5	0	0	170.25	263.11	282.825	272.967	0	0	0	136.484	1.045	1.43
ENSG00000234840	LINC01239	chr9	22646200	22824213	+	178014	345	334	0	0	169.75	268.957	275.003	271.98	0	0	0	135.99	0	0
ENSG00000228696	ARL17B	chr17	46274784	46361766	-	86983	257	294	65	55.5	167.875	200.353	242.068	221.211	54.0787	47.2219	50.6503	135.931	3.215	3.2
ENSG00000251363	LINC02315	chr14	40954693	41149309	+	194617	352	327	0	0	169.75	274.414	269.239	271.827	0	0	0	135.913	0	0
ENSG00000185842	DNAH14	chr1	224896262	225399292	+	503031	0	0	320	326	161.5	0	0	0	266.234	277.376	271.805	135.902	9.72	11.275
ENSG00000286257	LOC124903324	chr14	56951008	57060715	-	109708	95.5	89.5	245.5	224	163.625	74.4504	73.6909	74.0706	204.251	190.589	197.42	135.745	0	0
ENSG00000285979	AC009090.6	chr16	57177349	57181390	+	4042	0	0	331	314.5	161.375	0	0	0	275.386	267.591	271.488	135.744	0.525	1.835
ENSG00000259974	LINC00261	chr20	22547663	22578642	-	30980	0	0	319	326	161.25	0	0	0	265.402	277.376	271.389	135.694	0	0
ENSG00000179603	GRM8	chr7	126438598	127253093	-	814496	21	15	309	302	161.75	16.3713	12.3504	14.3609	257.082	256.955	257.019	135.69	0.045	0
ENSG00000260916	CCPG1	chr15	55340032	55408510	-	68479	345.83	330.5	0	0.5	169.208	269.604	272.121	270.863	0	0.425423	0.212711	135.538	26.32	73.625
ENSG00000165164	CFAP47	chrX	35919734	36385317	+	465584	23	15	324.5	284	161.625	17.9305	12.3504	15.1404	269.978	241.64	255.809	135.475	0	0
ENSG00000234308	LINC01878	chr2	212795300	212819264	+	23965	337	338.5	0.5	0	169	262.72	278.708	270.714	0.41599	0	0.207995	135.461	0	0
ENSG00000236088	COX10-DT	chr17	13755574	14069495	-	313922	2	0	301.5	340	160.875	1.55917	0	0.779585	250.842	289.287	270.065	135.422	2.18	3.8
ENSG00000123191	ATP7B	chr13	51930436	52012125	-	81690	329	345.5	0	0	168.625	256.484	284.471	270.478	0	0	0	135.239	3.36	9.93
ENSG00000253642	AF279873.3	chr8	33604856	34039104	+	434249	324	350	0	0	168.5	252.586	288.177	270.381	0	0	0	135.191	0	0.19
ENSG00000169116	PARM1	chr4	74933095	75050115	+	117021	290	206	78	94	167	226.08	169.612	197.846	64.8945	79.9795	72.437	135.142	0.01	0
ENSG00000125851	PCSK2	chr20	17226107	17484578	+	258472	0	0	342	300	160.5	0	0	0	284.537	255.254	269.896	134.948	1.06	1.85
ENSG00000286556	ENSG00000286556	chr5	9789295	9812664	-	23370	0	0	316.5	324.5	160.25	0	0	0	263.322	276.099	269.711	134.855	0	0
ENSG00000236501	AC074286.1	chr2	176989418	177164656	-	175239	339	334	0	0	168.25	264.279	275.003	269.641	0	0	0	134.821	0.055	0.15
ENSG00000127663	KDM4B	chr19	4969113	5153598	+	184486	172	147	184	154	164.25	134.089	121.034	127.561	153.084	131.03	142.057	134.809	17.57	18.745
ENSG00000224184	MIR3681HG	chr2	11833926	12702913	+	868988	320.83	309.67	19.5	21	167.75	250.114	254.97	252.542	16.2236	17.8678	17.0457	134.794	4.98	25.655
ENSG00000119596	YLPM1	chr14	74763316	74859435	+	96120	366	308	0	0	168.5	285.328	253.595	269.462	0	0	0	134.731	28.83	20.025
ENSG00000168214	RBPJ	chr4	26163455	26435131	+	271677	1	0	346	293	160	0.779585	0	0.389793	287.865	249.298	268.582	134.486	12.235	26.115
ENSG00000283239	KBTBD11-OT1	chr8	1763888	1958627	+	194740	0	0	316	322.75	159.688	0	0	0	262.906	274.61	268.758	134.379	1.715	1.395
ENSG00000104728	ARHGEF10	chr8	1823926	1958641	+	134716	0	0	316	322.75	159.688	0	0	0	262.906	274.61	268.758	134.379	7.005	19.325
ENSG00000139687	RB1	chr13	48303744	48599436	+	295693	351.5	317.5	0	0	167.25	274.024	261.417	267.721	0	0	0	133.86	7.57	17.96
ENSG00000277246	AL157762.1	chr13	108267320	108267734	+	415	0	0	333	302.5	158.875	0	0	0	277.05	257.381	267.215	133.608	0	0
ENSG00000169760	NLGN1	chr3	173396284	174294372	+	898089	63	46	270.5	261	160.125	49.1139	37.8746	43.4943	225.051	222.071	223.561	133.527	1.7	8
ENSG00000163412	EIF4E3	chr3	71675414	71754773	-	79360	0.5	0.5	326.5	304.5	158	0.389793	0.411681	0.400737	271.642	259.082	265.362	132.881	2.2	2.51
ENSG00000089123	TASP1	chr20	13389392	13638932	-	249541	0	0	301	330	157.75	0	0	0	250.426	280.779	265.603	132.801	3.22	6.355
ENSG00000144331	ZNF385B	chr2	179441982	179861612	-	419631	212.5	210.5	110	117.5	162.625	165.662	173.318	169.49	91.5179	99.9744	95.7461	132.618	0.03	0.695
ENSG00000227835	CARM1P1	chr9	2907073	3053408	-	146336	0	0	334.5	296	157.625	0	0	0	278.297	251.85	265.074	132.537	0	0
ENSG00000237813	AC002066.1	chr7	116238260	116499465	-	261206	334.5	310.5	6	10	165.25	260.771	255.654	258.213	4.99188	8.50846	6.75017	132.481	0	0
ENSG00000135919	SERPINE2	chr2	223975045	224039318	-	64274	0	0	327	303	157.5	0	0	0	272.058	257.806	264.932	132.466	113.47	155.765
ENSG00000138604	GLCE	chr15	69160584	69272217	+	111634	0	0	336	294	157.5	0	0	0	279.545	250.149	264.847	132.424	24.97	20.98
ENSG00000249335	AC093523.1	chr5	68792609	69043850	-	251242	3	2	308	316	157.25	2.33876	1.64672	1.99274	256.25	268.867	262.559	132.276	0	0
ENSG00000222042	AP001341.1	chr21	25169431	25361868	-	192438	53	55.5	249	276	158.375	41.318	45.6966	43.5073	207.163	234.833	220.998	132.253	0.225	0.235
ENSG00000156531	PHF6	chrX	134373288	134428791	+	55504	0	0	329	300	157.25	0	0	0	273.722	255.254	264.488	132.244	8.67	15.07
ENSG00000291336	ENSG00000291336	chr6	26123173	26554396	+	431224	363.5	298	0	0	165.375	283.379	245.362	264.371	0	0	0	132.185	0.035	0.035
ENSG00000291338	ENSG00000291338	chr6	26157122	26533457	+	376336	363.5	298	0	0	165.375	283.379	245.362	264.371	0	0	0	132.185	0.16	0.105
ENSG00000176658	MYO1D	chr17	32492522	32877177	-	384656	354	300	1	4	164.75	275.973	247.008	261.491	0.831981	3.40338	2.11768	131.804	54.985	77.11
ENSG00000254092	AC015468.3	chr8	20942285	21298168	-	355884	0	2	315.5	308.5	156.5	0	1.64672	0.823362	262.49	262.486	262.488	131.656	0	0
ENSG00000157657	ZNF618	chr9	113876282	114056593	+	180312	328	329	0	0	164.25	255.704	270.886	263.295	0	0	0	131.648	4.205	8.59
ENSG00000155636	RBM45	chr2	178112424	178139011	+	26588	0	0	327	299	156.5	0	0	0	272.058	254.403	263.23	131.615	6.47	6.22
ENSG00000251550	AC091133.4	chr17	49037122	49037429	+	308	344.99	304	3.67	4.67	164.333	268.949	250.302	259.626	3.05337	3.97345	3.51341	131.569	0	0
ENSG00000159217	IGF2BP1	chr17	48997385	49056145	+	58761	344.99	304	3.67	4.67	164.333	268.949	250.302	259.626	3.05337	3.97345	3.51341	131.569	0	0
ENSG00000252636	RNU6-826P	chr17	49036352	49036455	+	104	344.99	304	3.67	4.67	164.333	268.949	250.302	259.626	3.05337	3.97345	3.51341	131.569	0	0
ENSG00000259647	AC111152.2	chr15	30005443	30045848	-	40406	329	327	0	0	164	256.484	269.239	262.861	0	0	0	131.431	0	0
ENSG00000145348	TBCK	chr4	106041599	106316683	-	275085	141.5	144.33	170	182	159.458	110.311	118.836	114.574	141.437	154.854	148.145	131.359	3.415	11.22
ENSG00000276023	DUSP14	chr17	37489891	37513501	+	23611	323	332	0	0	163.75	251.806	273.356	262.581	0	0	0	131.291	90.23	47.455
ENSG00000212249	U8	chr5	68873954	68874087	+	134	0	0	308	316	156	0	0	0	256.25	268.867	262.559	131.279	0	0
ENSG00000287950	ENSG00000287950	chr15	94455469	94550572	-	95104	0	0	322.5	301.5	156	0	0	0	268.314	256.53	262.422	131.211	0	0.075
ENSG00000254040	AC103719.1	chr8	21023276	21030368	+	7093	0	0	314.5	308.5	155.75	0	0	0	261.658	262.486	262.072	131.036	0	0
ENSG00000290551	ENSG00000290551	chr9	81977614	82780194	+	802581	110.25	100.5	213	207	157.688	85.9493	82.7478	84.3486	177.212	176.125	176.668	130.509	0	0
ENSG00000148481	MINDY3	chr10	15778170	15860507	-	82338	0	0	339	282	155.25	0	0	0	282.041	239.938	260.99	130.495	10.53	32.55
ENSG00000116120	FARSB	chr2	222566899	222656092	-	89194	347	305	0	0	163	270.516	251.125	260.821	0	0	0	130.41	9.59	6.285
ENSG00000222920	RNA5SP29	chr13	51027747	51027852	-	106	0.25	0	316.5	302.5	154.812	0.194896	0	0.0974482	263.322	257.381	260.351	130.224	0	0
ENSG00000151835	SACS	chr13	23288689	23433763	-	145075	299.5	281.5	34	32	161.75	233.486	231.776	232.631	28.2873	27.2271	27.7572	130.194	13.99	4.97
ENSG00000067191	CACNB1	chr17	39173453	39197702	-	24250	350	300	0	0	162.5	272.855	247.008	259.932	0	0	0	129.966	1.37	6.055
ENSG00000152582	SPEF2	chr5	35617844	35814611	+	196768	68	46	248.5	261	155.875	53.0118	37.8746	45.4432	206.747	222.071	214.409	129.926	0.02	0.15
ENSG00000235665	LINC00298	chr2	7922425	8278186	-	355762	0	0	299.17	318.17	154.335	0	0	0	248.904	270.714	259.809	129.904	0	0
ENSG00000127720	METTL25	chr12	82358528	82479239	+	120712	0	0	336	282	154.5	0	0	0	279.545	239.938	259.742	129.871	4.385	1.41
ENSG00000248727	LINC01948	chr5	56451627	56481946	-	30320	335	312	0	0	161.75	261.161	256.889	259.025	0	0	0	129.512	0.045	0.07
ENSG00000075213	SEMA3A	chr7	83955777	84492724	-	536948	33.5	46.5	272	266	154.5	26.1161	38.2863	32.2012	226.299	226.325	226.312	129.257	0.435	0.51
ENSG00000136839	OR13C9	chr9	104617248	104618204	-	957	0	0	280	333	153.25	0	0	0	232.955	283.332	258.143	129.072	0	0
ENSG00000259616	AC104574.2	chr15	61298791	61635449	-	336659	331	307	3	3	161	258.043	252.772	255.407	2.49594	2.55254	2.52424	128.966	0	0.03
ENSG00000187720	THSD4	chr15	71096952	71783383	+	686432	9	6	315	284	153.5	7.01627	4.94017	5.97822	262.074	241.64	251.857	128.918	3.195	3.54
ENSG00000217130	RPS10P13	chr6	34744176	34744673	+	498	316	327	0	0	160.75	246.349	269.239	257.794	0	0	0	128.897	0.3	0.16
ENSG00000258428	AL161757.2	chr14	56633244	56648658	-	15415	220	193.5	111.5	107	158	171.509	159.32	165.415	92.7658	91.0405	91.9032	128.659	0.165	0.17
ENSG00000241744	RPS6P19	chr12	101228141	101228876	-	736	335	307	0	0	160.5	261.161	252.772	256.967	0	0	0	128.483	0	0
ENSG00000234265	LINC01723	chr20	12950288	13008417	+	58130	14	7.5	278	312	152.875	10.9142	6.17521	8.5447	231.291	265.464	248.377	128.461	0	0
ENSG00000293315	ENSG00000293315	chr3	75624275	75670159	-	45885	4	3	286.83	316.83	152.665	3.11834	2.47008	2.79421	238.637	269.573	254.105	128.45	0.165	0.205
ENSG00000258167	AC107023.1	chr12	40395853	40443847	-	47995	0	0	301	309.5	152.625	0	0	0	250.426	263.337	256.881	128.441	0	0
ENSG00000106483	SFRP4	chr7	37905932	38025695	-	119764	296.33	324	11	8	159.833	231.015	266.769	248.892	9.15179	6.80676	7.97928	128.436	0.095	0.12
ENSG00000135678	CPM	chr12	68842197	68971570	-	129374	320.75	319.75	0	0	160.125	250.052	263.27	256.661	0	0	0	128.33	5.175	5.72
ENSG00000049759	NEDD4L	chr18	58044226	58401540	+	357315	305	290	16	26	159.25	237.774	238.775	238.274	13.3117	22.122	17.7168	127.996	50.545	135.31
ENSG00000122679	RAMP3	chr7	45157791	45186302	+	28512	0	0	304	304	152	0	0	0	252.922	258.657	255.79	127.895	0	0
ENSG00000128536	CDHR3	chr7	105876796	106036432	+	159637	0	0	288	319	151.75	0	0	0	239.61	271.42	255.515	127.758	4.105	5.435
ENSG00000227330	AF130417.1	chr21	18022370	18114904	-	92535	0	0	318.5	289	151.875	0	0	0	264.986	245.894	255.44	127.72	0	0
ENSG00000163638	ADAMTS9	chr3	64515654	64688000	-	172347	325.5	312	0	0	159.375	253.755	256.889	255.322	0	0	0	127.661	1.915	6.705
ENSG00000176923	OR7A15P	chr19	14927052	14928060	+	1009	317	320	0	0	159.25	247.129	263.476	255.302	0	0	0	127.651	0	0
ENSG00000223642	AC008277.1	chr2	159386367	159404636	+	18270	0	0.5	315.5	290.5	151.625	0	0.411681	0.20584	262.49	247.171	254.83	127.518	0	0
ENSG00000123636	BAZ2B	chr2	159318979	159616569	-	297591	0	0.5	315.5	290.5	151.625	0	0.411681	0.20584	262.49	247.171	254.83	127.518	3.155	18.655
ENSG00000242880	AC046136.1	chr3	115147605	115564389	+	416785	4	4	297	301	151.5	3.11834	3.29345	3.20589	247.098	256.105	251.601	127.404	0.11	0.4
ENSG00000225937	PCA3	chr9	76691980	76863307	+	171328	333.5	302.5	0.5	0	159.125	259.992	249.067	254.529	0.41599	0	0.207995	127.369	0.7	0.55
ENSG00000106772	PRUNE2	chr9	76611376	76906114	-	294739	333.5	302.5	0.5	0	159.125	259.992	249.067	254.529	0.41599	0	0.207995	127.369	12.69	30.165
ENSG00000146376	ARHGAP18	chr6	129576132	129710177	-	134046	314	321	0	0	158.75	244.79	264.299	254.544	0	0	0	127.272	4.82	9.67
ENSG00000179165	PXT1	chr6	36390551	36442854	-	52304	3	4	302	296	151.25	2.33876	3.29345	2.8161	251.258	251.85	251.554	127.185	0.055	0
ENSG00000143393	PI4KB	chr1	151291797	151327715	-	35919	326	309	0	0	158.75	254.145	254.419	254.282	0	0	0	127.141	66.47	41.17
ENSG00000282511	CLUHP10	chr3	75629993	75634057	+	4065	0	0	286.83	316.83	150.915	0	0	0	238.637	269.573	254.105	127.053	0	0
ENSG00000187800	PEAR1	chr1	156893698	156916429	+	22732	0	0	304	300	151	0	0	0	252.922	255.254	254.088	127.044	0.06	0
ENSG00000145147	SLIT2	chr4	20251905	20620561	+	368657	252	244	70	61	156.75	196.456	200.9	198.678	58.2386	51.9016	55.0701	126.874	0.18	0.025
ENSG00000148180	GSN	chr9	121207794	121332843	+	125050	313	319.67	0	0	158.167	244.01	263.204	253.607	0	0	0	126.804	909.895	973.955
ENSG00000168803	ADAL	chr15	43330672	43354569	+	23898	0	0	295	307	150.5	0	0	0	245.434	261.21	253.322	126.661	9.245	16.505
ENSG00000170786	SDR16C5	chr8	56300005	56320776	-	20772	315	316	0	0	157.75	245.569	260.182	252.876	0	0	0	126.438	0	0
ENSG00000169744	LDB2	chr4	16501541	16898678	-	397138	321.5	308.5	1	0	157.75	250.637	254.007	252.322	0.831981	0	0.41599	126.369	0	0.04
ENSG00000113742	CPEB4	chr5	173888349	173961980	+	73632	317.5	312.5	0	0	157.5	247.518	257.301	252.409	0	0	0	126.205	4.515	19.25
ENSG00000289085	ENSG00000289085	chr5	173911682	173912938	+	1257	317.5	312.5	0	0	157.5	247.518	257.301	252.409	0	0	0	126.205	0	0.095
ENSG00000164080	RAD54L2	chr3	51538719	51668667	+	129949	315	313	0	0	157	245.569	257.712	251.641	0	0	0	125.82	14.16	9.515
ENSG00000255627	AC092862.1	chr12	22008348	22008880	+	533	329	299	0	0	157	256.484	246.185	251.334	0	0	0	125.667	0	0
ENSG00000223727	AC034195.1	chr3	3250687	3627296	-	376610	17.67	7.67	301	272	149.585	13.7753	6.31518	10.0452	250.426	231.43	240.928	125.487	0	0
ENSG00000122420	PTGFR	chr1	78303884	78540701	+	236818	285.5	337.5	0	0	155.75	222.572	277.885	250.228	0	0	0	125.114	0	0
ENSG00000156931	VPS8	chr3	184812143	185052614	+	240472	333	277	7	8	156.25	259.602	228.071	243.837	5.82386	6.80676	6.31531	125.076	14.48	33.095
ENSG00000259579	AC087762.1	chr15	100716249	100828497	+	112249	0	0	318	277	148.75	0	0	0	264.57	235.684	250.127	125.064	0	0
ENSG00000138678	GPAT3	chr4	83535914	83605875	+	69962	0	0	276	318	148.5	0	0	0	229.627	270.569	250.098	125.049	13.06	18.945
ENSG00000122133	PAEP	chr9	135561756	135566955	+	5200	331	293	0	0	156	258.043	241.245	249.644	0	0	0	124.822	1.79	1.775
ENSG00000112773	TENT5A	chr6	81491439	81752774	-	261336	0	0	299	293	148	0	0	0	248.762	249.298	249.03	124.515	9.28	7.975
ENSG00000254659	LINC02715	chr11	109741625	109823893	-	82269	0	0	327	265	148	0	0	0	272.058	225.474	248.766	124.383	0.125	0.465
ENSG00000106511	MEOX2	chr7	15611212	15686683	-	75472	336.5	285	0	0	155.375	262.331	234.658	248.494	0	0	0	124.247	0	0
ENSG00000289694	ENSG00000289694	chr1	22025142	22092943	+	67802	241.5	256.33	63	53	153.458	188.27	211.052	199.661	52.4148	45.0948	48.7548	124.208	22.51	52.085
ENSG00000070831	CDC42	chr1	22052627	22101360	+	48734	241.5	256.33	63	53	153.458	188.27	211.052	199.661	52.4148	45.0948	48.7548	124.208	155.15	88.285
ENSG00000169398	PTK2	chr8	140657900	141002216	-	344317	305	314	0	0	154.75	237.774	258.536	248.155	0	0	0	124.077	26.415	99.595
ENSG00000162946	DISC1	chr1	231626790	232041272	+	414483	7.67	7	289	284.83	147.125	5.97942	5.76353	5.87148	240.442	242.346	241.394	123.633	0.325	4.36
ENSG00000162769	FLVCR1	chr1	212858275	212899363	+	41089	292	324	0	0	154	227.639	266.769	247.204	0	0	0	123.602	4.7	3.51
ENSG00000271968	ADAM6	chr14	105970168	105971166	-	999	0	0	293.5	294	146.875	0	0	0	244.186	250.149	247.167	123.584	0	0
ENSG00000290844	ADAM6	chr14	105969729	105972269	-	2541	0	0	293.5	294	146.875	0	0	0	244.186	250.149	247.167	123.584	0	0
ENSG00000134324	LPIN1	chr2	11677595	11827409	+	149815	152	173.5	151	125	150.375	118.497	142.853	130.675	125.629	106.356	115.992	123.334	18.005	61.92
ENSG00000163590	PPM1L	chr3	160755602	161078902	+	323301	269	265.5	37	40	152.875	209.708	218.603	214.156	30.7833	34.0338	32.4086	123.282	3.74	5.745
ENSG00000111912	NCOA7	chr6	125781161	125932034	+	150874	343	274	0	0	154.25	267.398	225.601	246.499	0	0	0	123.25	11.415	21.51
ENSG00000137634	NXPE4	chr11	114570591	114595786	-	25196	0	0	305	281	146.5	0	0	0	253.754	239.088	246.421	123.21	0	0
ENSG00000256674	LOC100132172	chr11	114583253	114584692	+	1440	0	0	305	281	146.5	0	0	0	253.754	239.088	246.421	123.21	0	0
ENSG00000111713	GYS2	chr12	21536107	21604847	-	68741	0	0	291	293.5	146.125	0	0	0	242.106	249.723	245.915	122.957	0.02	0
ENSG00000285854	AC010197.2	chr12	21536203	21657798	-	121596	0	0	291	293.5	146.125	0	0	0	242.106	249.723	245.915	122.957	0	0
ENSG00000095951	HIVEP1	chr6	12008762	12164999	+	156238	315	298	0	0	153.25	245.569	245.362	245.466	0	0	0	122.733	2.78	4.245
ENSG00000107669	ATE1	chr10	121709393	121928801	-	219409	344.5	270	0	0	153.625	268.567	222.308	245.437	0	0	0	122.719	7.745	17.765
ENSG00000233760	LINC03095	chr7	26551686	26558880	+	7195	0	0	287	296	145.75	0	0	0	238.778	251.85	245.314	122.657	0	0
ENSG00000175029	CTBP2	chr10	124984317	125161170	-	176854	327	285	0	1	153.25	254.924	234.658	244.791	0	0.850846	0.425423	122.608	26.05	64.235
ENSG00000181544	FANCB	chrX	14690388	14873255	-	182868	292	243	31	43	152.25	227.639	200.077	213.858	25.7914	36.5864	31.1889	122.523	1.405	2.215
ENSG00000230124	ACBD6	chr1	180269653	180502954	-	233302	299.5	311	0	0	152.625	233.486	256.065	244.776	0	0	0	122.388	36.445	36.97
ENSG00000198586	TLK1	chr2	170990823	171231314	-	240492	296.5	243	30	39	152.125	231.147	200.077	215.612	24.9594	33.183	29.0712	122.342	11.14	23.635
ENSG00000260876	LINC01229	chr16	79676048	79809716	+	133669	0	0	289	292	145.25	0	0	0	240.442	248.447	244.445	122.222	0	0.055
ENSG00000162688	AGL	chr1	99850361	99924023	+	73663	297	312	0	0	152.25	231.537	256.889	244.213	0	0	0	122.106	4.325	7.595
ENSG00000140836	ZFHX3	chr16	72782885	73891871	-	1108987	304.5	298.5	2	1.5	151.625	237.384	245.773	241.579	1.66396	1.27627	1.47011	121.524	1.235	9.095
ENSG00000115239	ASB3	chr2	53532672	53860160	-	327489	287	278.5	20.5	18.5	151.125	223.741	229.306	226.524	17.0556	15.7406	16.3981	121.461	9.295	11.9
ENSG00000169247	SH3TC2	chr5	148923639	149063163	-	139525	0	0	294	283	144.25	0	0	0	244.602	240.789	242.696	121.348	12.7	10.6
ENSG00000235397	EPN2-AS1	chr17	19296596	19306261	-	9666	311.5	294.5	0	0	151.5	242.841	242.48	242.66	0	0	0	121.33	0	0.1
ENSG00000182670	TTC3	chr21	37073226	37203112	+	129887	90	68	215.5	211	146.125	70.1627	55.9886	63.0756	179.292	179.528	179.41	121.243	107.565	265.065
ENSG00000115761	NOL10	chr2	10562347	10689987	-	127641	0	0	282	294	144	0	0	0	234.619	250.149	242.384	121.192	25.935	17.02
ENSG00000243243	AC073130.2	chr7	116237929	116327896	-	89968	313	292	0	0	151.25	244.01	240.422	242.216	0	0	0	121.108	0	0.365
ENSG00000135269	TES	chr7	116210506	116258783	+	48278	313	292	0	0	151.25	244.01	240.422	242.216	0	0	0	121.108	50.705	90.195
ENSG00000177054	ZDHHC13	chr11	19117099	19176422	+	59324	1	0	299	276	144	0.779585	0	0.389793	248.762	234.833	241.798	121.094	3.445	5.54
ENSG00000169862	CTNND2	chr5	10971836	11904446	-	932611	25	22	275	256	144.5	19.4896	18.114	18.8018	228.795	217.816	223.306	121.054	0	0
ENSG00000177398	UMODL1	chr21	42062959	42143453	+	80495	315	289	0	0	151	245.569	237.952	241.76	0	0	0	120.88	0.47	0.165
ENSG00000175322	ZNF519	chr18	14057457	14132490	-	75034	0	0	296	278	143.5	0	0	0	246.266	236.535	241.401	120.7	0.86	2.355
ENSG00000243027	RN7SL354P	chr15	50688900	50689193	+	294	0	0	302	272	143.5	0	0	0	251.258	231.43	241.344	120.672	0	0
ENSG00000163694	RBM47	chr4	40423267	40630875	-	207609	0	0	313	261	143.5	0	0	0	260.41	222.071	241.24	120.62	2.555	7.23
ENSG00000287881	ENSG00000287881	chr2	18403967	18504484	+	100518	257	278	35.5	27.5	149.5	200.353	228.895	214.624	29.5353	23.3983	26.4668	120.545	0	0.02
ENSG00000257335	MGAM	chr7	141907813	142106747	+	198935	269	272.5	29	27	149.375	209.708	224.366	217.037	24.1274	22.9728	23.5501	120.294	0.705	1.5
ENSG00000228793	LOC100507336	chr6	3585101	3720081	-	134981	0	0	259	312	142.75	0	0	0	215.483	265.464	240.473	120.237	0.185	1.595
ENSG00000112159	MDN1	chr6	89642498	89819794	-	177297	295	304	0	0	149.75	229.978	250.302	240.14	0	0	0	120.07	8.645	15.79
ENSG00000196950	SLC39A10	chr2	195575977	195737702	+	161726	0	0	261	309	142.5	0	0	0	217.147	262.911	240.029	120.015	11.165	18.07
ENSG00000100890	PRORP	chr14	35121846	35277622	+	155777	0.5	0.5	289	280.5	142.625	0.389793	0.411681	0.400737	240.442	238.662	239.552	119.977	15.815	14.1
ENSG00000258790	AL121594.1	chr14	35122549	35317474	+	194926	0.5	0.5	289	280.5	142.625	0.389793	0.411681	0.400737	240.442	238.662	239.552	119.977	0.965	4.335
ENSG00000225457	LOC107986837	chr7	113100663	113146330	+	45668	288	310	0	0	149.5	224.521	255.242	239.881	0	0	0	119.941	0	0
ENSG00000150275	PCDH15	chr10	53802771	55627942	-	1825172	206.5	242	84.5	57.5	147.625	160.984	199.254	180.119	70.3024	48.9236	59.613	119.866	0	0
ENSG00000093010	COMT	chr22	19941371	19969975	+	28605	107.5	109	199	164	144.875	83.8054	89.7464	86.7759	165.564	139.539	152.551	119.664	195.435	242.135
ENSG00000172349	IL16	chr15	81159575	81314058	+	154484	276	320	0	0	149	215.166	263.476	239.321	0	0	0	119.66	26.8	29.505
ENSG00000119927	GPAM	chr10	112149865	112215377	-	65513	0	0	302	267	142.25	0	0	0	251.258	227.176	239.217	119.608	4.99	3.045
ENSG00000115353	TACR1	chr2	75046463	75199520	-	153058	0	0	245	322	141.75	0	0	0	203.835	273.972	238.904	119.452	0.025	0
ENSG00000169180	XPO6	chr16	28097976	28211965	-	113990	299	297	0	0	149	233.096	244.538	238.817	0	0	0	119.409	67.385	65.305
ENSG00000153140	CETN3	chr5	90392257	90409766	-	17510	0	0	278	289	141.75	0	0	0	231.291	245.894	238.592	119.296	8.965	21.765
ENSG00000264750	AC032019.1	chr17	73641026	73643106	+	2081	312	284	0	0	149	243.231	233.835	238.533	0	0	0	119.266	0	0
ENSG00000198677	SKIC3	chr5	95461755	95555050	-	93296	0	0	285	282	141.75	0	0	0	237.114	239.938	238.526	119.263	25.155	43.19
ENSG00000064933	PMS1	chr2	189784085	189877629	+	93545	291	291.5	4	8	148.625	226.859	240.01	233.435	3.32792	6.80676	5.06734	119.251	7.545	14.71
ENSG00000174106	LEMD3	chr12	65169583	65248355	+	78773	0	0	291	276	141.75	0	0	0	242.106	234.833	238.47	119.235	9.14	6.785
ENSG00000090054	SPTLC1	chr9	92000087	92115413	-	115327	315.75	279.25	0	0	148.75	246.154	229.924	238.039	0	0	0	119.019	28.695	21.315
ENSG00000227399	RPL21P82	chr9	92006062	92006544	+	483	315.25	278.75	0	0	148.5	245.764	229.512	237.638	0	0	0	118.819	0	0
ENSG00000237413	MGC27382	chr1	78229599	78369464	+	139866	261.5	329.5	0	0	147.75	203.862	271.298	237.58	0	0	0	118.79	0	0.03
ENSG00000141449	GREB1L	chr18	21242232	21526112	+	283881	296	287	5	4	148	230.757	236.305	233.531	4.1599	3.40338	3.78164	118.656	0.26	0.715
ENSG00000159788	RGS12	chr4	3293021	3439913	+	146893	0	0	309	255	141	0	0	0	257.082	216.966	237.024	118.512	31.83	50.87
ENSG00000172331	BPGM	chr7	134646811	134679816	+	33006	316	276	0	0	148	246.349	227.248	236.798	0	0	0	118.399	22.23	12.215
ENSG00000152382	TADA1	chr1	166856510	166876264	-	19755	0	0	285.5	276	140.375	0	0	0	237.53	234.833	236.182	118.091	8.2	8.485
ENSG00000143157	POGK	chr1	166839447	166856359	+	16913	0	0	285.5	276	140.375	0	0	0	237.53	234.833	236.182	118.091	27.045	20.73
ENSG00000169439	SDC2	chr8	96493813	96611790	+	117978	0	0	270	291	140.25	0	0	0	224.635	247.596	236.115	118.058	35.845	46.275
ENSG00000283189	AC104452.1	chr3	49416777	49429314	-	12538	0	0	275	286	140.25	0	0	0	228.795	243.342	236.068	118.034	0.59	5.54
ENSG00000145020	AMT	chr3	49416778	49422685	-	5908	0	0	275	286	140.25	0	0	0	228.795	243.342	236.068	118.034	0.875	6.275
ENSG00000204970	PCDHA1	chr5	140786136	141012347	+	226212	102.73	94.72	189.31	183.74	142.625	80.0868	77.9888	79.0378	157.502	156.334	156.918	117.978	0.04	0.025
ENSG00000204969	PCDHA2	chr5	140794852	141012347	+	217496	102.73	94.72	189.31	183.74	142.625	80.0868	77.9888	79.0378	157.502	156.334	156.918	117.978	0	0
ENSG00000255408	PCDHA3	chr5	140801028	141012347	+	211320	102.73	94.72	189.31	183.74	142.625	80.0868	77.9888	79.0378	157.502	156.334	156.918	117.978	0.055	0.095
ENSG00000204965	PCDHA5	chr5	140821604	141012347	+	190744	102.73	94.72	189.31	183.74	142.625	80.0868	77.9888	79.0378	157.502	156.334	156.918	117.978	0.015	0.03
ENSG00000081842	PCDHA6	chr5	140827958	141012347	+	184390	102.73	94.72	189.31	183.74	142.625	80.0868	77.9888	79.0378	157.502	156.334	156.918	117.978	0.025	0.025
ENSG00000204963	PCDHA7	chr5	140834248	141012347	+	178100	102.73	94.72	189.31	183.74	142.625	80.0868	77.9888	79.0378	157.502	156.334	156.918	117.978	0.05	0.02
ENSG00000204962	PCDHA8	chr5	140841187	141012347	+	171161	102.73	94.72	189.31	183.74	142.625	80.0868	77.9888	79.0378	157.502	156.334	156.918	117.978	0	0
ENSG00000204967	PCDHA4	chr5	140807037	141012347	+	205311	102.73	94.72	189.31	183.74	142.625	80.0868	77.9888	79.0378	157.502	156.334	156.918	117.978	0	0
ENSG00000157110	RBPMS	chr8	30384511	30572256	+	187746	319	271	0	0	147.5	248.688	223.131	235.909	0	0	0	117.955	18.465	49.295
ENSG00000133835	HSD17B4	chr5	119452465	119637199	+	184735	1	0	295	265	140.25	0.779585	0	0.389793	245.434	225.474	235.454	117.922	75.105	92.965
ENSG00000224128	LINC01248	chr2	5602505	5691488	-	88984	0	0	285	275.5	140.125	0	0	0	237.114	234.408	235.761	117.881	0	0
ENSG00000230090	AC108025.1	chr2	5618327	5691118	-	72792	0	0	285	275.5	140.125	0	0	0	237.114	234.408	235.761	117.881	0	0
ENSG00000140945	CDH13	chr16	82626965	83800640	+	1173676	140	161.5	131	141.5	143.5	109.142	132.973	121.057	108.989	120.395	114.692	117.875	0	0
ENSG00000168502	MTCL1	chr18	8705556	8832778	+	127223	2	0	308	247	139.25	1.55917	0	0.779585	256.25	210.159	233.204	116.992	5.865	10.805
ENSG00000132388	UBE2G1	chr17	4269259	4366675	-	97417	295	288	0	0	145.75	229.978	237.128	233.553	0	0	0	116.776	25.725	21.5
ENSG00000187699	C2orf88	chr2	189879609	190203484	+	323876	291	291.5	0	0	145.625	226.859	240.01	233.435	0	0	0	116.717	0.19	0.395
ENSG00000101935	AMMECR1	chrX	110194186	110440318	-	246133	281	279	6	15	145.25	219.064	229.718	224.391	4.99188	12.7627	8.87728	116.634	7.265	5.525
ENSG00000153093	ACOXL	chr2	110732539	111118548	+	386010	17	14.5	250	274	138.875	13.253	11.9387	12.5958	207.995	233.132	220.563	116.58	0.02	0.18
ENSG00000099331	MYO9B	chr19	17075777	17214537	+	138761	1	0	282	270	138.25	0.779585	0	0.389793	234.619	229.728	232.173	116.282	68.485	250.16
ENSG00000136861	CDK5RAP2	chr9	120388875	120580170	-	191296	324	257	0	0	145.25	252.586	211.604	232.095	0	0	0	116.047	13.32	32.975
ENSG00000272305	AC096887.1	chr3	52969119	53099453	-	130335	0	0	262	289	137.75	0	0	0	217.979	245.894	231.937	115.968	0	0.745
ENSG00000173702	MUC13	chr3	124905442	124953819	-	48378	0	0	263	288	137.75	0	0	0	218.811	245.044	231.927	115.964	0.02	0.105
ENSG00000182348	ZNF804B	chr7	88759700	89338528	+	578829	213	193.5	88.5	76	142.75	166.052	159.32	162.686	73.6303	64.6643	69.1473	115.917	0	0
ENSG00000058668	ATP2B4	chr1	203626832	203744081	+	117250	250	200	64	59	143.25	194.896	164.672	179.784	53.2468	50.1999	51.7233	115.754	20.055	47.56
ENSG00000271456	AC108081.1	chr16	57332379	57332599	-	221	0	0	265	285	137.5	0	0	0	220.475	242.491	231.483	115.741	0	0
ENSG00000117586	TNFSF4	chr1	173162645	173477583	-	314939	266	298	7	3.5	143.625	207.37	245.362	226.366	5.82386	2.97796	4.40091	115.383	1.385	1.72
ENSG00000287378	ENSG00000287378	chr3	100132903	100260264	-	127362	271.5	303	0	0	143.625	211.657	249.479	230.568	0	0	0	115.284	0	0.03
ENSG00000269235	ZNF350-AS1	chr19	51949116	51981367	+	32252	0	0	287	261	137	0	0	0	238.778	222.071	230.425	115.212	0.205	0.36
ENSG00000255112	CHMP1B	chr18	11851413	11854444	+	3032	0	0	270	276.33	136.583	0	0	0	224.635	235.114	229.874	114.937	47.865	33.15
ENSG00000267165	CHMP1B-AS1	chr18	11851414	11852751	-	1338	0	0	270	276.33	136.583	0	0	0	224.635	235.114	229.874	114.937	12.4	3.085
ENSG00000288692	ENSG00000288692	chr4	110876410	111386234	+	509825	286	286	0	0	143	222.961	235.481	229.221	0	0	0	114.611	0.08	0
ENSG00000259995	AC106729.1	chr16	76736342	76928169	+	191828	2.5	0.5	276	266	136.25	1.94896	0.411681	1.18032	229.627	226.325	227.976	114.578	0	0
ENSG00000283436	LINC01958	chr2	156655224	156695659	+	40436	0	0	253	290	135.75	0	0	0	210.491	246.745	228.618	114.309	0	0
ENSG00000249884	RNF103-CHMP3	chr2	86505668	86721122	-	215455	232.5	206	62	64	141.125	181.254	169.612	175.433	51.5828	54.4541	53.0185	114.226	1.04	0.325
ENSG00000115561	CHMP3	chr2	86503430	86563479	-	60050	232.5	206	62	64	141.125	181.254	169.612	175.433	51.5828	54.4541	53.0185	114.226	68.92	73.005
ENSG00000111412	SPRING1	chr12	116710171	116738070	-	27900	0	0	272	271	135.75	0	0	0	226.299	230.579	228.439	114.219	63.915	44.065
ENSG00000228340	MIR646HG	chr20	60087661	60653784	+	566124	0	0	281	262	135.75	0	0	0	233.787	222.922	228.354	114.177	0	0.05
ENSG00000159685	CHCHD6	chr3	126704240	126960420	+	256181	0	0	269	273.5	135.625	0	0	0	223.803	232.706	228.255	114.127	166.495	262.63
ENSG00000230080	AC139143.1	chr11	1802889	1804095	-	1207	0	0	268	273	135.25	0	0	0	222.971	232.281	227.626	113.813	0.065	0
ENSG00000140557	ST8SIA2	chr15	92393881	92468728	+	74848	0	0.5	291	250	135.375	0	0.411681	0.20584	242.106	212.711	227.409	113.807	3.36	4.71
ENSG00000258739	ENO1P2	chr15	92420860	92422735	+	1876	0	0.5	291	250	135.375	0	0.411681	0.20584	242.106	212.711	227.409	113.807	0	0.06
ENSG00000143149	ALDH9A1	chr1	165662216	165698562	-	36347	292	275	0	0	141.75	227.639	226.424	227.032	0	0	0	113.516	73.305	60.82
ENSG00000164338	UTP15	chr5	73565443	73583380	+	17938	0	0	267	272	134.75	0	0	0	222.139	231.43	226.784	113.392	17.945	7.18
ENSG00000286163	ENSG00000286163	chrX	121093392	121298035	+	204644	289	276	0	0	141.25	225.3	227.248	226.274	0	0	0	113.137	0	0.12
ENSG00000143942	CHAC2	chr2	53767804	53775196	+	7393	286	278.5	0	0	141.125	222.961	229.306	226.134	0	0	0	113.067	5.53	1.02
ENSG00000138650	PCDH10	chr4	133149294	133208606	+	59313	297	268	0	0	141.25	231.537	220.661	226.099	0	0	0	113.049	0.245	0.03
ENSG00000179088	C12orf42	chr12	103237591	103495978	-	258388	0	0	256	280	134	0	0	0	212.987	238.237	225.612	112.806	0	0
ENSG00000129204	USP6	chr17	5116032	5175034	+	59003	280	282	0	0	140.5	218.284	232.188	225.236	0	0	0	112.618	0.01	0.085
ENSG00000137960	GIPC2	chr1	77979542	78138444	+	158903	1	0	251	283	133.75	0.779585	0	0.389793	208.827	240.789	224.808	112.599	0.015	0
ENSG00000260058	AC018767.3	chr16	8309962	8357860	+	47899	261	299	0	0	140	203.472	246.185	224.828	0	0	0	112.414	0	0
ENSG00000204961	PCDHA9	chr5	140847772	141012347	+	164576	102.73	94.72	177.06	168.86	135.843	80.0868	77.9888	79.0378	147.31	143.674	145.492	112.265	0	0
ENSG00000250120	PCDHA10	chr5	140855883	141012347	+	156465	102.73	94.72	177.06	168.86	135.843	80.0868	77.9888	79.0378	147.31	143.674	145.492	112.265	0.04	0.005
ENSG00000249158	PCDHA11	chr5	140868183	141012347	+	144165	102.73	94.72	177.06	168.86	135.843	80.0868	77.9888	79.0378	147.31	143.674	145.492	112.265	0.015	0
ENSG00000251664	PCDHA12	chr5	140875302	141012347	+	137046	102.73	94.72	177.06	168.86	135.843	80.0868	77.9888	79.0378	147.31	143.674	145.492	112.265	0	0.025
ENSG00000239389	PCDHA13	chr5	140882124	141012347	+	130224	102.73	94.72	177.06	168.86	135.843	80.0868	77.9888	79.0378	147.31	143.674	145.492	112.265	0	0
ENSG00000243232	PCDHAC2	chr5	140966470	141012347	+	45878	102.73	94.72	177.06	168.86	135.843	80.0868	77.9888	79.0378	147.31	143.674	145.492	112.265	0	0
ENSG00000248383	PCDHAC1	chr5	140926299	141012347	+	86049	102.73	94.72	177.06	168.86	135.843	80.0868	77.9888	79.0378	147.31	143.674	145.492	112.265	0.03	0.015
ENSG00000133243	BTBD2	chr19	1985438	2034881	-	49444	0	0	265	268	133.25	0	0	0	220.475	228.027	224.251	112.125	56.83	92.88
ENSG00000234818	AC007314.1	chr2	10589166	10604830	+	15665	0	0	266	266	133	0	0	0	221.307	226.325	223.816	111.908	0	0
ENSG00000183576	SETD3	chr14	99397748	99480889	-	83142	0	0	273	259	133	0	0	0	227.131	220.369	223.75	111.875	19.305	31.02
ENSG00000181722	ZBTB20	chr3	114314500	115147292	-	832793	118	115	158	152	135.75	91.9911	94.6866	93.3388	131.453	129.329	130.391	111.865	1.315	3.57
ENSG00000109339	MAPK10	chr4	85990007	86594625	-	604619	273	251	12	21	139.25	212.827	206.664	209.745	9.98377	17.8678	13.9258	111.836	0.05	0.24
ENSG00000183840	GPR39	chr2	132416805	132646582	+	229778	0	1	257	273	132.75	0	0.823362	0.411681	213.819	232.281	223.05	111.731	3.59	0.12
ENSG00000104381	GDAP1	chr8	74320613	74518007	+	197395	270	280	3	3	139	210.488	230.541	220.515	2.49594	2.55254	2.52424	111.519	7.625	9.96
ENSG00000113327	GABRG2	chr5	162000057	162162977	+	162921	299	248	4	6	139.25	233.096	204.194	218.645	3.32792	5.10507	4.2165	111.431	0.4	2.225
ENSG00000188803	SHISA6	chr17	11241213	11564063	+	322851	3	1	246	279	132.25	2.33876	0.823362	1.58106	204.667	237.386	221.027	111.304	0	0
ENSG00000225746	MEG8	chr14	100883057	101038859	+	155803	273.33	270.33	6.34	5	138.75	213.084	222.579	217.832	5.27476	4.25423	4.76449	111.298	0	0
ENSG00000237356	AL365295.1	chr14	53169010	53883740	+	714731	140.5	127.5	136.5	137.5	135.5	109.532	104.979	107.255	113.565	116.991	115.278	111.267	0.365	0.39
ENSG00000135114	OASL	chr12	121017763	121039246	-	21484	259	294	0	0	138.25	201.913	242.068	221.99	0	0	0	110.995	0.115	0
ENSG00000226205	RPS3AP27	chr7	133732493	133733595	-	1103	188.5	179.5	81	96	136.25	146.952	147.793	147.373	67.3904	81.6812	74.5358	110.954	0	0
ENSG00000008394	MGST1	chr12	16347142	16609259	+	262118	286	268	0	0	138.5	222.961	220.661	221.811	0	0	0	110.906	0	0
ENSG00000145244	CORIN	chr4	47593999	47838106	-	244108	277	273	1	2	138.25	215.945	224.778	220.361	0.831981	1.70169	1.26684	110.814	0.04	0.015
ENSG00000149346	SLX4IP	chr20	10435305	10636829	+	201525	193	155	101	95	136	150.46	127.621	139.041	84.03	80.8303	82.4302	110.735	0.48	2.895
ENSG00000091127	PUS7	chr7	105439661	105522271	-	82611	244	220.5	46	38	137.125	190.219	181.551	185.885	38.2711	32.3321	35.3016	110.593	26.52	13.73
ENSG00000162434	JAK1	chr1	64833223	65067754	-	234532	13	30	236	248	131.75	10.1346	24.7008	17.4177	196.347	211.01	203.679	110.548	43.635	47.265
ENSG00000267188	AC245748.2	chr19	44392439	44448452	-	56014	0	0	272.5	253	131.375	0	0	0	226.715	215.264	220.989	110.495	0	0
ENSG00000278318	ZNF229	chr19	44417519	44448578	-	31060	0	0	272.5	253	131.375	0	0	0	226.715	215.264	220.989	110.495	1.03	1.51
ENSG00000112144	CILK1	chr6	53001279	53061824	-	60546	287	265	0	0	138	223.741	218.191	220.966	0	0	0	110.483	2.865	5.535
ENSG00000170011	MYRIP	chr3	39808914	40260321	+	451408	278	273.5	0	0	137.875	216.725	225.189	220.957	0	0	0	110.479	0	0.045
ENSG00000132874	SLC14A2	chr18	45212995	45683688	+	470694	285	265.83	0	0.5	137.833	222.182	218.874	220.528	0	0.425423	0.212711	110.37	0	0.015
ENSG00000110427	KIAA1549L	chr11	33376108	33674102	+	297995	138	161	110	129	134.5	107.583	132.561	120.072	91.5179	109.759	100.638	110.355	5.96	23.63
ENSG00000291284	ENSG00000291284	chr9	2919099	2949586	-	30488	0	0	272.5	252	131.125	0	0	0	226.715	214.413	220.564	110.282	0	0
ENSG00000241684	ADAMTS9-AS2	chr3	64684909	65053439	+	368531	136	118	134	148	134	106.024	97.1567	101.59	111.485	125.925	118.705	110.148	0.03	0.03
ENSG00000278153	AL121782.1	chr20	13368291	13368703	-	413	0	0	287	237	131	0	0	0	238.778	201.65	220.214	110.107	0	0
ENSG00000137936	BCAR3	chr1	93561741	93847150	-	285410	256.5	290	0	1.5	137	199.964	238.775	219.369	0	1.27627	0.638134	110.004	15.765	20.9
ENSG00000189403	HMGB1	chr13	30456704	30617597	-	160894	267	281	0	0	137	208.149	231.365	219.757	0	0	0	109.878	259.735	204.035
ENSG00000267354	AC091151.1	chr18	45507202	45550183	+	42982	283	265.33	0	0.5	137.208	220.623	218.463	219.543	0	0.425423	0.212711	109.878	0	0
ENSG00000287608	ENSG00000287608	chr19	53434661	53473936	-	39276	279.67	268.83	0	0	137.125	218.027	221.344	219.685	0	0	0	109.843	0.24	0.47
ENSG00000160336	ZNF761	chr19	53431984	53461862	+	29879	279.67	268.83	0	0	137.125	218.027	221.344	219.685	0	0	0	109.843	8.97	8.055
ENSG00000270106	TSNAX-DISC1	chr1	231528653	231819244	+	290592	7.67	6	249	259.83	130.625	5.97942	4.94017	5.4598	207.163	221.075	214.119	109.789	0.015	0
ENSG00000163531	NFASC	chr1	204828651	205022822	+	194172	0	0	251	269	130	0	0	0	208.827	228.877	218.852	109.426	6.78	12.705
ENSG00000165092	ALDH1A1	chr9	72900671	73080442	-	179772	265.5	279.5	0	0	136.25	206.98	230.13	218.555	0	0	0	109.277	1.725	1.62
ENSG00000165379	LRFN5	chr14	41606876	41904549	+	297674	193	200	74	71	134.5	150.46	164.672	157.566	61.5666	60.41	60.9883	109.277	0	0
ENSG00000120251	GRIA2	chr4	157204182	157387146	+	182965	285	215	24	20	136	222.182	177.023	199.602	19.9675	17.0169	18.4922	109.047	0	0.125
ENSG00000159128	IFNGR2	chr21	33403413	33479348	+	75936	2.5	2.5	249	264	129.5	1.94896	2.0584	2.00368	207.163	224.623	215.893	108.948	71.41	101.265
ENSG00000111913	RIPOR2	chr6	24804282	25042170	-	237889	23	18	255.33	224	130.083	17.9305	14.8205	16.3755	212.43	190.589	201.509	108.942	0.09	1.5
ENSG00000240057	NEPRO-AS1	chr3	113019468	113184377	+	164910	271.5	272	0	0	135.875	211.657	223.954	217.806	0	0	0	108.903	0.54	0.765
ENSG00000253693	AC008415.1	chr5	165349030	165778689	+	429660	0	0	275	243	129.5	0	0	0	228.795	206.755	217.775	108.888	0	0
ENSG00000243795	LINC02044	chr3	113142350	113167819	-	25470	271	272	0	0	135.75	211.268	223.954	217.611	0	0	0	108.806	0.09	0.07
ENSG00000129116	PALLD	chr4	168497052	168928457	+	431406	272.5	269.5	0.5	0.5	135.75	212.437	221.896	217.166	0.41599	0.425423	0.420707	108.794	5.49	10.175
ENSG00000199390	SNORD114-7	chr14	100963054	100963130	+	77	273	270	0	0	135.75	212.827	222.308	217.567	0	0	0	108.784	0	0
ENSG00000201240	SNORD114-9	chr14	100966029	100966100	+	72	273	270	0	0	135.75	212.827	222.308	217.567	0	0	0	108.784	0	0
ENSG00000200279	SNORD114-10	chr14	100967052	100967123	+	72	273	270	0	0	135.75	212.827	222.308	217.567	0	0	0	108.784	0	0
ENSG00000057935	MTA3	chr2	42494569	42756947	+	262379	294	250	0	0	136	229.198	205.84	217.519	0	0	0	108.76	9.09	26.78
[truncated: 7,073 more rows]

## Sheet: 4C Plastic
GeneID	GeneName	Chr	Start	End	Strand	Length	Plastic.rep1	Plastic.rep2	MeanCounts	Plastic.rep1.RPKM	Plastic.rep2.RPKM	MeanRPKM	Plastic.TPM
ENSG00000274917	RNA5-8SN5	chrGL000220	112025	112177	+	153	7089.5	6953.83	7021.66	30924.4	32312.3	31618.3	199.345
ENSG00000273730	5_8S_rRNA	chrGL000220	155997	156149	+	153	7114	6870.5	6992.25	31031.3	31925.1	31478.2	199.345
ENSG00000277282	IGHV1OR21-1	chr21	10649400	10649835	-	436	7553	6699	7126	11561.4	10923.4	11242.4	0
ENSG00000243058	RPL39P33	chr17	56573040	56573195	+	156	2345	1980	2162.5	10032.2	9023.52	9527.85	0
ENSG00000249857	AC027338.2	chr5	82940458	82940983	-	526	6405	6036	6220.5	8126.63	8158.28	8142.46	0
ENSG00000206592	LOC124900205	chr5	79220942	79221073	+	132	1515	1302.5	1408.75	7659.77	7015.18	7337.48	0
ENSG00000285912	5S_rRNA	chr7	152592973	152593091	-	119	1199	1222	1210.5	6724.33	7300.62	7012.47	0
ENSG00000205174	LINC02903	chr7	108883975	108884587	-	613	5389	5057	5223	5867.12	5865	5866.06	0
ENSG00000222276	RNU2-33P	chr14	96384624	96384815	+	192	1489.5	1401.5	1445.5	5177.45	5189.52	5183.49	0
ENSG00000275411	MIR6882	chr15	74840642	74840707	-	66	506	426.5	466.25	5116.63	4594.2	4855.41	0
ENSG00000200003	RNU6-986P	chr2	27475494	27475595	-	102	618.5	609	613.75	4046.84	4244.75	4145.8	0
ENSG00000239008	LOC124900504	chrX	80857076	80857202	-	127	779	697	738	4093.65	3901.79	3997.72	0
ENSG00000200041	Y_RNA	chr9	75181520	75181621	-	102	566	500	533	3703.34	3485.02	3594.18	0
ENSG00000278039	RF01880	chrX	73850487	73850571	+	85	459	413.5	436.25	3603.88	3458.53	3531.21	0
ENSG00000252872	RNU7-188P	chr7	96377857	96377920	+	64	252	283	267.5	2627.83	3143.7	2885.77	0
ENSG00000201240	SNORD114-9	chr14	100966029	100966100	+	72	273	270	271.5	2530.5	2666.04	2598.27	0
ENSG00000200279	SNORD114-10	chr14	100967052	100967123	+	72	273	270	271.5	2530.5	2666.04	2598.27	0
ENSG00000238519	U8	chr15	30384959	30385091	-	133	509.36	493.66	501.51	2555.94	2638.83	2597.38	0
ENSG00000207432	U8	chr15	30112198	30112330	+	133	504.16	455.24	479.7	2529.84	2433.46	2481.65	0
ENSG00000207430	U8	chr15	30581184	30581316	+	133	497.99	458.33	478.16	2498.88	2449.98	2474.43	0
ENSG00000199390	SNORD114-7	chr14	100963054	100963130	+	77	273	270	271.5	2366.19	2492.92	2429.55	0
ENSG00000252636	RNU6-826P	chr17	49036352	49036455	+	104	344.99	304	324.495	2213.86	2078.14	2146	0
ENSG00000284121	MIR198	chr3	120395668	120395729	-	62	202.66	177	189.83	2181.49	2029.63	2105.56	3.76
ENSG00000138483	CCDC54	chr3	107377439	107378635	+	1197	3643.5	3441	3542.25	2031.43	2043.74	2037.58	0
ENSG00000250391	CRLF3P2	chr5	99948295	99949583	-	1289	3811	3522.5	3666.75	1973.16	1942.82	1957.99	0
ENSG00000206818	RNU6-849P	chr7	79912104	79912208	-	105	250	226.5	238.25	1589.01	1533.61	1561.31	0
ENSG00000286309	ENSG00000286309	chr20	59395496	59397109	-	1614	3469	3141.5	3305.25	1434.42	1383.79	1409.11	0
ENSG00000207459	RNU6-1311P	chr5	134634839	134634945	-	107	178.5	171.5	175	1113.35	1139.5	1126.43	0
ENSG00000207930	MIR603	chr10	24275685	24275781	+	97	156.17	152.67	154.42	1074.49	1118.97	1096.73	0
ENSG00000230480	RPL34P11	chr3	28447725	28448073	+	349	554.66	511.66	533.16	1060.67	1042.3	1051.48	0
ENSG00000200719	RNA5SP260	chr8	29048494	29048604	-	111	181.5	153.5	167.5	1091.27	983.152	1037.21	0
ENSG00000233875	AL592078.1	chr1	154579065	154579663	-	599	908.32	849.99	879.155	1012.02	1008.84	1010.43	0
ENSG00000258732	AC025884.1	chr15	22278971	22282872	+	3902	5809.5	5464	5636.75	993.639	995.54	994.589	0
ENSG00000250677	AC114781.3	chr4	83237303	83237444	+	142	216.5	190.5	203.5	1017.53	953.766	985.647	0
ENSG00000249807	AC034229.1	chr5	10137138	10138365	+	1228	1713	1684	1698.5	930.971	974.942	952.957	0.26
ENSG00000264834	MIR1273F	chr1	52928674	52928772	+	99	152.5	122.17	137.335	1028.04	877.333	952.689	0
ENSG00000264720	MIR3117	chr1	66628440	66628517	+	78	106	102.5	104.25	906.96	934.253	920.607	0
ENSG00000187026	KRTAP21-2	chr21	30746794	30747259	-	466	665	581	623	952.385	886.391	919.388	0
ENSG00000261384	AC023300.1	chr15	74303005	74304343	+	1339	1806.97	1585.31	1696.14	900.632	841.722	871.177	0
ENSG00000263051	AC087501.3	chr17	9547298	9548541	+	1244	1591	1456	1523.5	853.546	832.101	842.824	0
ENSG00000212186	RNU6-258P	chr17	20126388	20126488	-	101	115	127.83	121.415	759.895	899.801	829.848	0
ENSG00000248406	AC008758.3	chr19	12379746	12383687	-	3942	4841.83	4533	4687.41	819.728	817.531	818.63	0
ENSG00000271214	AL138895.2	chr9	114491564	114491741	+	178	194.5	225.5	210	729.25	900.662	814.956	0
ENSG00000272002	LINC02973	chr2	7260871	7261504	+	634	743	723	733	782.126	810.745	796.435	0.695
ENSG00000285325	AC104169.1	chr1	84785427	84786714	+	1288	1420	1364	1392	735.783	752.894	744.338	0
ENSG00000251550	AC091133.4	chr17	49037122	49037429	+	308	344.99	304	324.495	747.537	701.711	724.624	0
ENSG00000211869	TRAJ20	chr14	22524325	22524381	+	57	58.2	59.4	58.8	681.436	740.878	711.157	0
ENSG00000242176	RPL39P31	chr16	71991151	71991305	-	155	170.5	142	156.25	734.125	651.316	692.72	0
ENSG00000255401	AC021269.2	chr11	13488612	13489390	+	779	789.5	766.5	778	676.381	699.536	687.959	0
ENSG00000251850	RNA5SP96	chr2	69181897	69182003	-	107	112.66	98.33	105.495	702.689	653.337	678.013	0
ENSG00000199460	RNU6-1216P	chr2	69182877	69182983	+	107	112.66	98.33	105.495	702.689	653.337	678.013	0
ENSG00000211870	TRAJ19	chr14	22525263	22525322	+	60	58.2	59.4	58.8	647.364	703.834	675.599	0
ENSG00000211873	TRAJ16	chr14	22528527	22528586	+	60	58.2	59.4	58.8	647.364	703.834	675.599	0
ENSG00000264722	MIR3670-2	chr16	16306370	16306434	+	65	58.5	68.5	63.5	600.647	749.225	674.936	0
ENSG00000265776	MIR3670-3	chr16	18405698	18405762	-	65	68.5	58.5	63.5	703.322	639.849	671.586	0
ENSG00000171999	OR52P2P	chr11	4431323	4432277	-	955	952.5	891.33	921.915	665.639	663.545	664.592	0
ENSG00000274025	MIR3670-4	chr16	18488301	18488365	-	65	62.5	62	62.25	641.717	678.131	659.924	0
ENSG00000287334	ENSG00000287334	chr15	29664477	29669482	+	5006	4969.5	4584	4776.75	662.52	651.012	656.766	0
ENSG00000211872	TRAJ17	chr14	22526844	22526906	+	63	58.2	59.4	58.8	616.538	670.318	643.428	0
ENSG00000273937	ENSG00000273937	chrGL000220	149259	149348	+	90	95	72	83.5	704.463	568.755	636.609	0.93
ENSG00000276197	ENSG00000276197	chrGL000220	105287	105376	+	90	82	83	82.5	608.063	655.648	631.855	0.93
ENSG00000277981	AL731556.2	chr10	77738246	77739015	+	770	687	722	704.5	595.447	666.625	631.036	0
ENSG00000243011	RN7SL266P	chrX	112855874	112856162	+	289	260	260	260	600.416	639.603	620.01	0
ENSG00000211871	TRAJ18	chr14	22525650	22525715	+	66	58.2	59.4	58.8	588.513	639.849	614.181	0
ENSG00000288187	ENSG00000288187	chr21	6215291	6217681	-	2391	2145	2067	2106	598.721	614.605	606.663	0.62
ENSG00000266750	MIR4645	chr6	2854031	2854107	-	77	66.5	68.5	67.5	576.379	632.463	604.421	0
ENSG00000239272	RPL21P10	chr14	77683202	77683989	-	788	681.83	674.83	678.33	577.467	608.84	593.154	0.265
ENSG00000264603	MIR3159	chr11	18387787	18387860	+	74	62	65	63.5	559.161	624.478	591.819	0
ENSG00000263918	MIR3670-1	chr16	14907717	14907781	+	65	56	50	53	574.979	546.88	560.929	0
ENSG00000231047	GCNT1P3	chr3	190624595	190625169	+	575	467.5	444.5	456	542.614	549.59	546.102	0.445
ENSG00000249230	CDH12P2	chr5	69985204	69985501	-	298	245.5	226	235.75	549.809	539.172	544.491	0
ENSG00000253492	CDH12P3	chr5	70132679	70132973	+	295	246.5	220	233.25	557.663	530.195	543.929	1.485
ENSG00000234718	RPL23AP51	chr7	7742104	7742563	-	460	364.1	359.9	362	528.25	556.236	542.243	0
ENSG00000253900	CDH12P4	chr5	71132993	71133287	+	295	243	219.5	231.25	549.745	528.99	539.368	0.31
ENSG00000231866	LOC100652967	chr1	52925249	52925423	-	175	152.5	122.17	137.335	581.579	496.32	538.95	0
ENSG00000254335	CDH12P1	chr5	70860285	70860579	-	295	230.5	218.5	224.5	521.466	526.58	524.023	1.485
ENSG00000230621	AC068138.1	chr2	225992981	225993197	-	217	170	157	163.5	522.837	514.369	518.603	0
ENSG00000253818	IGLV1-41	chr22	22404207	22404721	+	515	367	383	375	475.594	528.721	502.157	0
ENSG00000276508	AC243830.3	chr17	36684754	36685129	+	376	256	275	265.5	454.39	519.972	487.181	0
ENSG00000200428	Y_RNA	chr12	50743568	50743684	+	117	78.5	81.5	80	447.776	495.23	471.503	0.845
ENSG00000248302	BNIP3P41	chr4	49554	50124	-	571	403.5	374	388.75	471.612	465.662	468.637	0
ENSG00000239402	CYP4F62P	chr2	130439285	130440296	-	1012	668.55	659.35	663.95	440.89	463.202	452.046	0
ENSG00000254045	IGHVIII-22-2	chr14	106264688	106264715	-	28	16	20.5	18.25	381.363	520.512	450.938	0
ENSG00000185078	RPL9P14	chr2	208031383	208031953	-	571	356	382	369	416.094	475.623	445.858	0.335
ENSG00000217130	RPS10P13	chr6	34744176	34744673	+	498	316	327	321.5	423.482	466.825	445.153	0.16
ENSG00000233090	AC015922.1	chr17	15792862	15793045	+	184	119.66	116.66	118.16	434.019	450.754	442.386	0
ENSG00000235617	AC016027.4	chr22	18101612	18101888	+	277	173.25	180.75	177	417.417	463.91	440.664	0
ENSG00000214081	CYP4F30P	chr2	130681229	130681955	+	727	463.13	455.73	459.43	425.153	445.665	435.409	0
ENSG00000222598	RNU2-49P	chr5	115774319	115774502	-	184	121	109	115	438.879	421.157	430.018	0
ENSG00000266415	MIR4636	chr5	9053816	9053895	-	80	49.5	49.5	49.5	412.945	439.896	426.421	0
ENSG00000227399	RPL21P82	chr9	92006062	92006544	+	483	315.25	278.75	297	435.597	410.301	422.949	0
ENSG00000229589	ACVR2B-AS1	chr3	38451027	38454820	-	3794	2339.33	2283	2311.16	411.501	427.803	419.652	2.88
ENSG00000280330	CTBP2P10	chr21	7129103	7130287	+	1185	714.5	691.5	703	402.403	414.867	408.635	0.05
ENSG00000225246	RPS2P1	chr20	34122470	34123290	+	821	494	478	486	401.57	413.923	407.747	0
ENSG00000279177	CTBP2P9	chr21	7626344	7627528	-	1185	692	706	699	389.731	423.567	406.649	0.05
ENSG00000255627	AC092862.1	chr12	22008348	22008880	+	533	329	299	314	411.951	398.822	405.387	0
ENSG00000149634	SPATA25	chr20	45886491	45887622	-	1132	676	630.75	653.375	398.545	396.138	397.341	2.61
ENSG00000249729	LOC100419045	chr4	44840380	44841402	-	1023	572	589	580.5	373.162	409.331	391.247	0
ENSG00000204699	UBTFL3	chr2	95625213	95626236	+	1024	540	499	519.5	351.942	346.446	349.194	0
ENSG00000268922	AC012616.1	chr19	8778665	8778861	-	197	105	92	98.5	355.713	332.014	343.864	0
ENSG00000238627	RNA5SP489	chr21	25202207	25202315	+	109	53	55.5	54.25	324.509	361.994	343.252	0
ENSG00000238213	TARDBPP2	chr13	60274776	60276006	+	1231	641	535	588	347.518	308.98	328.249	0
ENSG00000213126	TXNL4AP1	chr2	179814251	179814675	+	425	203.5	199.5	201.5	319.56	333.725	326.643	0
ENSG00000261144	AC092121.1	chr16	59166951	59167152	-	202	107	82.25	94.625	353.516	289.481	321.499	0
ENSG00000228502	EEF1A1P11	chr1	96446930	96448318	+	1389	647	643	645	310.87	329.112	319.991	1.085
ENSG00000292991	ENSG00000292991	chr4	49096	49956	-	861	406.5	374	390.25	315.09	308.819	311.954	0
ENSG00000261209	SULT1C2P2	chr2	108317725	108318611	+	887	366.5	411.5	389	275.757	329.823	302.79	0
ENSG00000287184	ENSG00000287184	chr7	159107761	159109216	+	1456	672	605.5	638.75	308.024	295.657	301.841	0
ENSG00000200656	SNORA5B	chr7	45105968	45106099	-	132	56.25	58.75	57.5	284.397	316.424	300.411	0.2
ENSG00000241744	RPS6P19	chr12	101228141	101228876	-	736	335	307	321	303.769	296.548	300.159	0
ENSG00000207395	Y_RNA	chr15	69406441	69406552	+	112	51.67	46	48.835	307.891	291.995	299.943	0
ENSG00000204705	UBTFL5	chr2	95450310	95451500	-	1191	526	498	512	294.748	297.271	296.01	0
ENSG00000206838	SNORA5A	chr7	45104349	45104482	-	134	56.25	58.75	57.5	280.153	311.701	295.927	4.095
ENSG00000201772	SNORA5C	chr7	45104906	45105042	-	137	56.25	58.75	57.5	274.018	304.875	289.447	2.63
ENSG00000253276	CCDC71L	chr7	106654360	106661158	-	6799	3016.5	2681	2848.75	296.098	280.341	288.22	6.06
ENSG00000139266	MARCHF9	chr12	57755103	57760411	+	5309	2308	2128	2218	290.135	284.967	287.551	21.44
ENSG00000201566	Y_RNA	chr7	37435115	37435216	+	102	43.5	41.5	42.5	284.62	289.257	286.938	0
ENSG00000259727	AC103740.2	chr15	62895812	62899543	+	3732	1573.5	1419	1496.25	281.386	270.319	275.852	0
ENSG00000213652	HMGB3P30	chrX	112689915	112690520	+	606	247	222	234.5	272.02	260.445	266.233	0
ENSG00000201229	SNORA63D	chr3	183451857	183451988	+	132	57	44.67	50.835	288.189	240.59	264.39	0
ENSG00000250257	LDHAL6DP	chr11	83814571	83815263	-	693	270	258	264	260.021	264.68	262.35	0
ENSG00000224418	STK24-AS1	chr13	98577244	98578830	+	1587	586	582	584	246.432	260.724	253.578	0.19
ENSG00000279414	CDRT15P9	chr21	9026821	9027329	-	509	184	186	185	241.255	259.795	250.525	0.255
ENSG00000266501	ATG12P1	chr17	73067870	73068288	-	419	161.5	136	148.75	257.238	230.76	243.999	0.36
ENSG00000252254	Y_RNA	chr1	8328067	8328179	+	113	43	36	39.5	253.961	226.495	240.228	0
ENSG00000290849	ENSG00000290849	chr1	16687339	16692309	-	4971	1699	1725.42	1712.21	228.101	246.767	237.434	0.04
ENSG00000280309	AC023300.3	chr15	74299503	74304527	+	5025	1806.97	1585.31	1696.14	239.989	224.292	232.141	0
ENSG00000176923	OR7A15P	chr19	14927052	14928060	+	1009	317	320	318.5	209.674	225.473	217.573	0
ENSG00000283193	MIR1243	chr4	113106863	113106955	+	93	32.5	26	29.25	233.226	198.758	215.992	0
ENSG00000254495	AP000487.2	chr11	70358198	70358677	-	480	165.66	135.33	150.495	230.332	200.442	215.387	0
ENSG00000102978	POLR2C	chr16	57462660	57472009	+	9350	3039.5	2779	2909.25	216.954	211.306	214.13	42.715
ENSG00000256093	LOC100131779	chr12	125056359	125056581	-	223	57	78	67.5	170.587	248.671	209.629	0
ENSG00000225424	AL391869.1	chr10	129278251	129291722	+	13472	3995	3747	3871	197.907	197.737	197.822	0
ENSG00000265519	AC015922.2	chr17	15787787	15788205	-	419	119.66	116.66	118.16	190.595	197.944	194.27	0.205
ENSG00000200106	RNU6-984P	chr9	109196201	109196309	-	109	23.5	37.5	30.5	143.886	244.591	194.238	0
ENSG00000289871	ENSG00000289871	chr6	121857813	121870910	+	13098	3868	3483	3675.5	197.087	189.053	193.07	0
ENSG00000276174	AC087683.2	chr18	42052705	42053030	+	326	106.83	75.5	91.165	218.702	164.651	191.677	0.21
ENSG00000239211	RN7SL563P	chr8	101397636	101397933	-	298	94	68	81	210.518	162.229	186.373	0
ENSG00000271402	IGKV2OR2-2	chr2	97050729	97051028	+	300	82	74	78	182.419	175.366	178.892	0
ENSG00000243911	RN7SL430P	chr9	112272596	112272837	-	242	73	53	63	201.319	155.703	178.511	0
ENSG00000100987	VSX1	chr20	25070885	25082141	-	11257	2978	2850	2914	176.555	179.994	178.274	0
ENSG00000279501	CR392039.3	chr21	8996496	9018670	-	22175	5750.83	5688.33	5719.58	173.079	182.371	177.725	0
ENSG00000239855	IGKV1-6	chr2	88966262	88966767	-	506	138	119	128.5	182.014	167.198	174.606	0
ENSG00000289085	ENSG00000289085	chr5	173911682	173912938	+	1257	317.5	312.5	315	168.572	176.746	172.659	0.095
ENSG00000243339	RN7SL738P	chr3	196399911	196400207	+	297	80.5	68	74.25	180.891	162.775	171.833	0.47
ENSG00000256642	LINC00273	chr16	34158585	34160036	-	1452	398.53	322.25	360.39	183.177	157.784	170.48	0.29
ENSG00000204381	LAYN	chr11	111540280	111561745	+	21466	5490	4981	5235.5	170.686	164.968	167.827	0
ENSG00000288055	ENSG00000288055	chr8	25000436	25003439	+	3004	776	664	720	172.401	157.146	164.773	0
ENSG00000233338	TLR8-AS1	chrX	12902817	12908333	-	5517	1345.83	1271.83	1308.83	162.804	163.893	163.349	0
ENSG00000279061	Z98043.1	chr1	172752586	172752924	+	339	64	94	79	125.996	197.135	161.565	0
ENSG00000200296	RNU1-83P	chr12	62850738	62850901	-	164	40.5	36	38.25	164.812	156.061	160.436	0
ENSG00000256512	AC009511.1	chr12	27798641	27800708	-	2068	480.5	462.5	471.5	155.067	159	157.033	0
ENSG00000228501	RPL15P18	chr13	100150481	100151092	-	612	131	134	132.5	142.856	155.664	149.26	0.165
ENSG00000236529	LOC84214	chr7	65840055	65842396	+	2342	523.5	481	502.25	149.179	146.014	147.596	1.22
ENSG00000268744	AC008758.4	chr19	12379189	12401274	-	22086	4841.83	4533	4687.41	146.309	145.916	146.112	0
ENSG00000278840	AC009878.1	chr15	26557598	26557937	-	340	80.5	63	71.75	158.013	131.734	144.874	0
ENSG00000267789	AC100775.1	chr18	57136322	57146998	-	10677	2323.5	2150	2236.75	145.235	143.161	144.198	0
ENSG00000258104	HIGD1AP9	chr12	49619334	49619612	+	279	61	52.5	56.75	145.916	133.78	139.848	0.255
ENSG00000284458	MIR1304	chr11	93733674	93733764	-	91	19.33	17	18.165	141.764	132.814	137.289	0
ENSG00000231650	RFESDP1	chr13	22850101	22850561	+	461	87	93	90	125.949	143.423	134.686	0
ENSG00000249730	OR10J4	chr1	159432204	159433138	+	935	186.83	176.17	181.5	133.356	133.954	133.655	0
ENSG00000251976	RN7SKP141	chr2	136390332	136390669	+	338	67	62	64.5	132.292	130.41	131.351	0
ENSG00000253963	IGLV3-2	chr22	22873212	22873440	+	229	45	42	43.5	131.146	130.391	130.769	0
ENSG00000152266	PTH	chr11	13492054	13496181	-	4128	789.5	766.5	778	127.641	132.01	129.826	0
ENSG00000236284	VN1R31P	chr7	63367427	63368156	-	730	153	122	137.5	139.877	118.815	129.346	0
ENSG00000259447	AC013652.2	chr15	39300418	39310782	-	10365	1981	1825	1903	127.553	125.178	126.366	0
ENSG00000250973	KRTAP13-6P	chr21	30356515	30356885	-	371	69	66	67.5	124.123	126.475	125.299	0
ENSG00000284699	AL445648.1	chr1	24704894	24717596	+	12703	2325	2176.5	2250.75	122.15	121.811	121.981	0
ENSG00000060642	PIGV	chr1	26787054	26800659	+	13606	2433	2276	2354.5	119.341	118.926	119.133	19.245
ENSG00000276855	AC015922.3	chr17	15789016	15789705	+	690	119.66	116.66	118.16	115.738	120.201	117.97	2.375
ENSG00000274764	PRAMEF27	chr1	13049476	13056575	-	7100	1218	1209.5	1213.75	114.49	121.111	117.8	0
ENSG00000264179	AP000894.1	chr18	856526	857045	+	520	91.5	85.5	88.5	117.434	116.896	117.165	0
ENSG00000234832	NXT1-AS1	chr20	23346941	23351486	-	4546	781	737	759	114.656	115.259	114.958	0.075
ENSG00000226205	RPS3AP27	chr7	133732493	133733595	-	1103	188.5	179.5	184	114.055	115.698	114.876	0
ENSG00000279600	AC015804.1	chr17	78008421	78008855	+	435	72.5	72	72.25	111.231	117.673	114.452	0
ENSG00000168612	ZSWIM1	chr20	45881227	45885266	+	4040	676	630.75	653.375	111.671	110.997	111.334	8.06
ENSG00000278205	AC092447.10	chr7	56462536	56467771	+	5236	811.5	850	830.75	103.435	115.413	109.424	0
ENSG00000204505	PRAMEF9	chr1	13171848	13179459	+	7612	1245	1173	1209	109.156	109.556	109.356	0
ENSG00000258406	TUBBP3	chr14	43274824	43275697	+	874	136	140	138	103.85	113.881	108.865	0
ENSG00000215604	ZNF962P	chr13	18467172	18485448	-	18277	3013	2768	2890.5	110.02	107.67	108.845	0
ENSG00000253604	AC131254.2	chr8	29905735	29908956	+	3222	488	527	507.5	101.081	116.284	108.683	0
ENSG00000189077	TMEM120A	chr7	75986831	75994656	-	7826	1251.33	1216.5	1233.91	106.711	110.511	108.611	96.205
ENSG00000272674	PCDHB16	chr5	141182387	141186226	+	3840	633.99	569.59	601.79	110.186	105.455	107.821	0.215
ENSG00000254021	AC027031.1	chr8	106265435	106268741	-	3307	540	489	514.5	108.977	105.126	107.052	0
ENSG00000258718	LINC02311	chr14	81727780	81743749	-	15970	2476	2411	2443.5	103.472	107.332	105.402	0
ENSG00000277265	RN7SL556P	chr7	5871753	5872050	-	298	44	45	44.5	98.5402	107.357	102.949	0
ENSG00000225225	ARL2BPP10	chr22	18102457	18103649	-	1193	173.25	180.75	177	96.9192	107.714	102.317	0
ENSG00000232227	AC013401.1	chr2	192644102	192645387	-	1286	189	187.5	188.25	98.0839	103.656	100.87	0.11
ENSG00000210825	SNORA40	chr11	93735111	93735236	-	126	19.33	17	18.165	102.385	95.921	99.1532	3.77
ENSG00000250221	KRT8P32	chr5	98392070	98393530	-	1461	205	215	210	93.6442	104.622	99.1332	0
ENSG00000264750	AC032019.1	chr17	73641026	73643106	+	2081	312	284	298	100.06	97.0245	98.5422	0
ENSG00000272602	ZNF595	chr4	53286	88208	+	34923	5023	4652	4837.5	95.9906	94.7029	95.3468	4.265
ENSG00000223263	RNU6-387P	chr1	67417214	67417318	+	105	13.5	15	14.25	85.8068	101.563	93.6851	1.04
ENSG00000259389	H3P38	chr15	39951375	39951708	-	334	51.5	39.5	45.5	102.905	84.0787	93.492	0
ENSG00000233372	AL137076.1	chr1	30140263	30141607	+	1345	178	183	180.5	88.3232	96.7306	92.5269	0
ENSG00000120322	PCDHB8	chr5	141177790	141182369	+	4580	633.99	569.59	601.79	92.3834	88.4163	90.3999	0.1
ENSG00000287404	ENSG00000287404	chr6	21233168	21271132	-	37965	5168.5	4631	4899.75	90.8569	86.7215	88.7892	0
ENSG00000265829	MIR548AG1	chr4	60922619	60922684	+	66	11	6	8.5	111.231	64.6312	87.9311	0
ENSG00000279445	OR4N3BP	chr15	21683038	21683962	+	925	131	104	117.5	94.5163	79.9331	87.2247	0
ENSG00000278988	AL356490.1	chr9	82543718	82544196	+	479	53.25	66.5	59.875	74.1927	98.701	86.4468	0.135
ENSG00000233782	ZNF90P3	chr7	63087070	63088261	-	1192	146	148	147	81.7436	88.2715	85.0075	0.05
ENSG00000259435	OR4N3P	chr15	22125511	22126434	+	924	114.5	107	110.75	82.701	82.3279	82.5144	0
ENSG00000253932	AC019270.1	chr8	13338574	13342754	+	4181	482.5	512.5	497.5	77.0183	87.1463	82.0823	0
ENSG00000231470	HMGB3P2	chr20	36076018	36076601	-	584	75.5	62.5	69	86.2802	76.0856	81.1829	0
ENSG00000259467	NDUFAF4P1	chr15	49156329	49156847	+	519	54.5	66.5	60.5	70.0819	91.0939	80.5879	0
ENSG00000258640	RPL21P5	chr14	31111569	31112239	-	671	76	80	78	75.5907	84.7623	80.1765	0
ENSG00000259496	GEMIN8P1	chr15	69803316	69804046	-	731	76	93	84.5	69.3862	90.4484	79.9173	0
ENSG00000224101	ELMO1-AS1	chr7	36997796	37013630	+	15835	1874.5	1792	1833.25	79.0032	80.4554	79.7293	0
ENSG00000290721	ENSG00000290721	chr19	52588505	52595688	+	7184	869	773.5	821.25	80.7292	76.5472	78.6382	0.24
ENSG00000231953	AL031432.1	chr1	25208139	25209437	+	1299	134	158	146	68.845	86.4735	77.6593	0
ENSG00000228665	RPS27P6	chr1	109030067	109030319	+	253	28	28.5	28.25	73.8609	80.0865	76.9737	0.95
ENSG00000289949	ENSG00000289949	chr12	96131433	96144283	+	12851	1422	1415	1418.5	73.8482	78.2807	76.0644	0
ENSG00000200355	SNORA72	chr3	172771277	172771405	-	129	12.5	15.5	14	64.6692	85.4235	75.0464	0
ENSG00000264520	AC005154.4	chr7	30525731	30533613	+	7883	913.65	800.32	856.985	77.3509	72.1784	74.7647	0.36
ENSG00000288069	ENSG00000288069	chr21	40736318	40754888	+	18571	2132.83	1899.5	2016.16	76.6475	72.7176	74.6826	0
ENSG00000197125	OR8B8	chr11	124437445	124445696	-	8252	908	879	893.5	73.4351	75.7295	74.5823	0
ENSG00000274680	MYO5BP1	chr9	41292887	41294125	+	1239	143.83	124.5	134.165	77.4739	71.4387	74.4563	0
ENSG00000185873	TMPRSS11B	chr4	68226653	68245694	-	19042	2149	1887	2018	75.3184	70.4522	72.8853	0
ENSG00000232307	DAOA-AS1	chr13	105459055	105505681	-	46627	5190	4602	4896	74.286	70.1689	72.2275	0
ENSG00000274227	AC073575.2	chr12	112018804	112019430	-	627	60	70.5	65.25	63.8647	79.9387	71.9017	1.01
ENSG00000173467	AGR3	chr7	16859412	16881987	-	22576	2366	2266	2316	69.9431	71.3589	70.651	0
ENSG00000250482	DUX4L51	chr5	31249879	31250987	+	1109	115.33	107	111.165	69.4045	68.5942	68.9994	0
ENSG00000273437	AC108673.3	chr3	129163606	129163940	-	335	35	31.5	33.25	69.7269	66.8499	68.2884	0.81
ENSG00000279068	AC244517.6	chr5	141182409	141188582	+	6174	633.99	569.59	601.79	68.5319	65.589	67.0605	0.16
ENSG00000227613	QRSL1P2	chr1	222261833	222262796	-	964	96	90	93	66.4617	66.3744	66.418	0.065
ENSG00000290114	ENSG00000290114	chr7	50450421	50451984	+	1564	160.5	133	146.75	68.4881	60.4575	64.4728	2.61
ENSG00000258279	LINC00592	chr12	52164115	52223813	+	59699	5893.5	5147	5520.25	65.8845	61.2946	63.5896	0.08
ENSG00000106591	MRPL32	chr7	42932376	42948958	+	16583	1652	1413	1532.5	66.485	60.5779	63.5314	58.1
ENSG00000293038	ENSG00000293038	chr7	7738524	7742574	-	4051	364.1	359.9	362	59.984	63.1618	61.5729	0
ENSG00000183671	CMKLR2	chr2	206175316	206218047	-	42732	4042	3564.33	3803.16	63.1277	59.3007	61.2142	0.04
ENSG00000200738	RNA5SP472	chr19	32243965	32244083	-	119	9	12	10.5	50.4746	71.6918	61.0832	0
ENSG00000012174	MBTPS2	chrX	21839617	21885423	+	45807	4289	3802.5	4045.75	62.4887	59.0164	60.7525	15.01
ENSG00000278097	AC243829.5	chr17	36225246	36226807	-	1562	138	137	137.5	58.9624	62.3555	60.6589	0
ENSG00000179412	HNRNPCL4	chr1	13163914	13165631	-	1718	140	147	143.5	54.3853	60.8316	57.6084	0.035
ENSG00000279678	AC090386.2	chr18	37305295	37306333	-	1039	92.5	79	85.75	59.416	54.0564	56.7362	0
ENSG00000227657	SERPINA7P1	chrX	106562774	106563404	-	631	54	50	52	57.1138	56.3347	56.7242	0
ENSG00000211672	IGLV4-3	chr22	22871507	22872035	+	529	45	42	43.5	56.772	56.4454	56.6087	0
ENSG00000252927	RNA5SP404	chr16	9600097	9600228	+	132	13.25	8.5	10.875	66.9914	45.7805	56.386	0
ENSG00000263547	LOC339298	chr18	76122968	76145259	+	22292	1963	1678	1820.5	58.769	53.5153	56.1422	0
ENSG00000224219	SEC61GP1	chr2	193730555	193730689	-	135	12	10	11	59.3232	52.6625	55.9928	0
ENSG00000283303	AC073869.5	chr2	131363364	131364881	+	1518	132	111.75	121.875	58.0336	52.3373	55.1855	0
ENSG00000159884	CCDC107	chr9	35658290	35661511	+	3222	261	253	257	54.062	55.8252	54.9436	16.94
ENSG00000274632	RN7SL719P	chr15	28703554	28703790	-	237	18.2	19.5	18.85	51.2507	58.4954	54.873	0
ENSG00000062582	MRPS24	chr7	43866558	43869893	-	3336	270	259.83	264.915	54.015	55.3731	54.694	105.725
ENSG00000150873	C2orf50	chr2	11133128	11151317	+	18190	1489.5	1397	1443.25	54.6493	54.6008	54.6251	0.125
ENSG00000101916	TLR8	chrX	12906620	12923169	+	16550	1345.83	1271.83	1308.83	54.2712	54.6344	54.4528	0
ENSG00000290699	CYP4F30P	chr2	130680050	130685863	+	5814	463.13	455.73	459.43	53.1624	55.7273	54.4449	0
ENSG00000222533	RNU6-705P	chr5	181301967	181302070	+	104	6	10	8	38.503	68.36	53.4315	0
ENSG00000271792	AC008667.4	chr5	139775305	139775472	+	168	13	13	13	51.643	55.0135	53.3282	0
ENSG00000237520	LINC02971	chr1	234957231	234960022	+	2792	211.75	219	215.375	50.6157	55.7653	53.1905	0
ENSG00000284146	MIR922	chr3	197674496	197674576	-	81	5.33	7	6.165	43.9156	61.4396	52.6776	0.74
ENSG00000263070	AC019322.1	chr15	30380353	30386987	-	6635	509.36	493.66	501.51	51.2343	52.8959	52.0651	0
ENSG00000223256	RNU6-785P	chr9	138259595	138259698	+	104	6	9	7.5	38.503	61.524	50.0135	0
ENSG00000160716	CHRNB2	chr1	154567778	154580013	+	12236	908.32	849.99	879.155	49.5423	49.3867	49.4645	0.175
ENSG00000198049	AVPR1B	chr1	206106936	206117699	-	10764	792	750	771	49.1053	49.5362	49.3207	0
ENSG00000278434	AC023830.3	chr16	4532216	4533670	-	1455	98	109.5	103.75	44.9511	53.504	49.2276	0.165
ENSG00000235534	FECHP1	chr3	34872641	34873854	+	1214	86	86	86	47.2777	50.3634	48.8205	0
ENSG00000105855	ITGB8	chr7	20330702	20415754	+	85053	6165	5833.5	5999.25	48.3749	48.7612	48.568	7.36
ENSG00000277058	HNRNPCL3	chr1	13060769	13062878	+	2110	155	139	147	49.026	46.8347	47.9303	0
ENSG00000253345	IGHVII-22-1	chr14	106263362	106263626	-	265	16	20.5	18.25	40.295	54.9975	47.6463	0
ENSG00000241838	AP000529.1	chr22	15721486	15722608	+	1123	77.5	74.67	76.085	46.0574	47.2717	46.6645	0.11
ENSG00000229769	TRBV10-2	chr7	142424965	142425465	+	501	38	30	34	50.6201	42.5715	46.5958	0
ENSG00000169253	RPL36P14	chr9	108626833	108627150	+	318	24	19	21.5	50.3687	42.4778	46.4233	0.435
ENSG00000279728	CU638689.2	chr21	6712596	6716361	+	3766	264.5	243.5	254	46.873	45.9678	46.4204	0
ENSG00000280270	AC068299.1	chr3	187383101	187384849	+	1749	109	124	116.5	41.5924	50.4042	45.9983	0
ENSG00000270624	LOC401913	chr19	34866352	34866919	+	568	46.5	29.5	38	54.6363	36.924	45.7801	0
ENSG00000202382	Y_RNA	chr2	85367585	85367686	+	102	4.67	8.67	6.67	30.5558	60.4302	45.493	3.27
ENSG00000291029	FKBP9P1	chr7	55681074	55689301	-	8228	535	549.5	542.25	43.3947	47.4798	45.4372	6.035
ENSG00000257142	AL512310.1	chr14	19700479	19700650	-	172	8	14	11	31.0412	57.8675	44.4543	0
ENSG00000175809	CBLL2	chrX	22272913	22274461	+	1549	104	95.67	99.835	44.8084	43.9096	44.359	0
ENSG00000140474	ULK3	chr15	74836118	74843346	-	7229	506	426.5	466.25	46.7142	41.9446	44.3294	38.105
ENSG00000279695	AL359757.2	chr13	25141536	25141809	+	274	15	20	17.5	36.5357	51.8937	44.2147	0
ENSG00000187987	ZSCAN23	chr6	28431930	28443502	-	11573	742	732	737	42.7893	44.9677	43.8785	1.39
ENSG00000237005	HIGD1AP15	chr20	10334419	10334698	+	280	18.5	17	17.75	44.0951	43.1644	43.6298	0
ENSG00000186235	LINC02610	chr2	238224552	238231711	-	7160	461.5	443.5	452.5	43.0166	44.0368	43.5267	3.295
ENSG00000257672	CR383656.6	chr14	18614388	18614561	+	174	13	9	11	49.8622	36.773	43.3176	0
ENSG00000203643	AC012456.1	chr2	11721619	11724222	-	2604	152	173.5	162.75	38.9565	47.3689	43.1627	0.035
ENSG00000286686	ENSG00000286686	chr14	81169776	81175400	+	5625	388	316	352	46.0348	39.9392	42.987	0
ENSG00000279220	CMKLR2-AS	chr2	206203543	206265326	+	61784	4042	3564.33	3803.16	43.6614	41.0145	42.3379	0.07
ENSG00000100744	GSKIP	chr14	96363452	96387288	+	23837	1489.5	1401.5	1445.5	41.7029	41.8	41.7514	6.345
ENSG00000256596	AC026358.1	chr12	124206228	124209018	+	2791	161.83	175	168.415	38.6969	44.5773	41.6371	0.055
ENSG00000122133	PAEP	chr9	135561756	135566955	+	5200	331	293	312	42.4817	40.0589	41.2703	1.775
ENSG00000133265	HSPBP1	chr19	55262223	55280381	-	18159	1119	1043	1081	41.1259	40.8345	40.9802	22.055
ENSG00000288041	ENSG00000288041	chr8	58227578	58243984	-	16407	940	1002	971	38.2363	43.4184	40.8274	0
ENSG00000268869	ESPNP	chr1	16691214	16720157	-	28944	1699	1725.42	1712.21	39.1753	42.381	40.7781	0.075
ENSG00000234701	PRDX3P3	chr13	38617419	38617940	-	522	34	27.5	30.75	43.4696	37.4539	40.4618	0
ENSG00000166825	ANPEP	chr15	89784895	89815401	-	30507	1782.5	1744	1763.25	38.9948	40.6427	39.8188	0
ENSG00000256188	TAS2R30	chr12	11132958	11134644	-	1687	97	97.75	97.375	38.3737	41.1943	39.784	0.035
ENSG00000290599	CYP4F62P	chr2	130429827	130441413	-	11587	674.22	663.35	668.785	38.8336	40.7012	39.7674	0
ENSG00000280019	CU633906.4	chr21	6272135	6276532	-	4398	272	236	254	41.2753	38.1498	39.7126	0
ENSG00000228675	AC006482.1	chr7	17679549	17680659	+	1111	61	65	63	36.6432	41.5944	39.1188	0
ENSG00000202332	Y_RNA	chr17	75431990	75432087	+	98	6	5	5.5	40.8604	36.2726	38.5665	0
ENSG00000100344	PNPLA3	chr22	43923792	43964488	+	40697	2325.5	2156.5	2241	38.1356	37.6723	37.904	61.58
ENSG00000278543	AC010332.2	chr19	52473336	52475239	-	1904	95.5	112.75	104.125	33.4745	42.1003	37.7874	0
ENSG00000163141	BNIPL	chr1	151036321	151047720	+	11400	619.5	629.5	624.5	36.2672	39.2578	37.7625	1.585
ENSG00000283704	MIR3656	chr11	119018944	119019012	+	69	3.5	4	3.75	33.8529	41.2141	37.5335	0
ENSG00000286614	ENSG00000286614	chr14	19072333	19075341	+	3009	160.5	167	163.75	35.5984	39.4575	37.5279	0.635
ENSG00000244753	RPL15P21	chr17	10860535	10861462	-	928	51.33	49.67	50.5	36.9148	38.0523	37.4836	0.115
ENSG00000238245	MYO5BP2	chr9	62857208	62858484	+	1277	71.33	67.5	69.415	37.2785	37.5793	37.4289	0
ENSG00000245869	AP004609.1	chr11	118885841	118887742	-	1902	110	97	103.5	38.5975	36.2574	37.4275	0
ENSG00000279895	CU633904.3	chr21	7421442	7425839	-	4398	260	218.5	239.25	39.4544	35.3209	37.3877	0
ENSG00000207960	MIR153-2	chr7	157574336	157574422	-	87	6	3.5	4.75	46.0266	28.6012	37.3139	0
ENSG00000293304	ENSG00000293304	chr9	66022661	66026675	-	4015	213.5	219	216.25	35.4886	38.7787	37.1337	0
ENSG00000197838	CYP2A13	chr19	41088451	41096195	+	7745	450	385	417.5	38.7765	35.3407	37.0586	0
ENSG00000235811	AL691482.2	chr1	202039851	202039934	+	84	4	5	4.5	31.7803	42.3181	37.0492	0
ENSG00000146278	PNRC1	chr6	89080751	89085160	+	4410	242	231	236.5	36.623	37.2399	36.9314	93.035
ENSG00000277515	RN7SL495P	chr15	22609141	22609377	-	237	16.2	9.33	12.765	45.6188	27.9878	36.8033	0
ENSG00000287515	ENSG00000287515	chr14	19324708	19327716	-	3009	156.5	164	160.25	34.7112	38.7487	36.73	0.215
ENSG00000272072	AC004492.1	chr7	107192559	107193300	-	742	43.83	35.5	39.665	39.4225	34.0142	36.7184	1.51
ENSG00000271127	AP000526.1	chr22	15794901	15797909	+	3009	163	157.33	160.165	36.1528	37.1727	36.6628	0.295
ENSG00000240320	RPS29P27	chr19	39697904	39698073	+	170	10	8	9	39.258	33.4562	36.3571	0
ENSG00000162396	PARS2	chr1	54756898	54764523	-	7626	439	366	402.5	38.4189	34.1208	36.2698	4.795
ENSG00000257391	AC126763.1	chr16	15154903	15157020	+	2118	109	113	111	34.3461	37.9304	36.1382	0.1
ENSG00000258843	LOC105370489	chr14	50821880	50823501	+	1622	83	86.5	84.75	34.1511	37.9141	36.0326	0
ENSG00000289609	LOC124901321	chr6	43990798	43999561	+	8764	472	424.5	448.25	35.9432	34.4358	35.1895	0.095
ENSG00000225000	AC010082.1	chr7	18429062	18430738	-	1677	99.33	71	85.165	39.5298	30.0996	34.8147	0
ENSG00000200650	RNA5SP114	chr2	188276732	188276844	-	113	7.5	4	5.75	44.2955	25.1662	34.7308	0
ENSG00000256664	AC025423.2	chr12	68841946	68842384	+	439	21.75	21.75	21.75	33.0652	35.2233	34.1442	33.545
ENSG00000234159	RBPMSLP	chr21	15744004	15745080	-	1077	58.5	48.5	53.5	36.2508	32.0156	34.1332	0
ENSG00000253502	ATP6V1G1P2	chr8	47194002	47194347	-	346	19.67	14.67	17.17	37.9407	30.1432	34.0419	0
ENSG00000107443	CCNJ	chr10	96043394	96060870	+	17477	869.33	851.5	860.415	33.1967	34.638	33.9173	1.71
ENSG00000227806	OR5W1P	chr11	55903341	55904278	-	938	48	44	46	34.1519	33.3492	33.7505	0
ENSG00000225451	AC092634.2	chr7	63876341	63877350	+	1010	51	48	49.5	33.6997	33.7874	33.7435	0
ENSG00000251105	AC110792.1	chr4	54076625	54076848	+	224	12.33	9.67	11	36.736	30.6912	33.7136	0
ENSG00000273500	MIR6129	chr17	49288346	49288454	-	109	5.33	5.33	5.33	32.6346	34.7645	33.6996	0.955
ENSG00000236969	GGT8P	chr2	91775944	91781169	+	5226	271	238.5	254.75	34.608	32.4455	33.5267	0
ENSG00000233337	UBE2FP3	chr1	111437514	111438037	+	524	26.83	23.67	25.25	34.1717	32.1146	33.1431	0.37
ENSG00000254665	AC091053.1	chr11	8693357	8696607	+	3251	161.58	149	155.29	33.1702	32.584	32.8771	0
ENSG00000219368	ZNF299P	chr21	23090028	23091831	-	1804	81.5	88.5	85	30.1507	34.8772	32.514	0
ENSG00000114166	KAT2B	chr3	20040446	20154404	+	113959	5516.5	5192	5354.25	32.3067	32.3908	32.3488	34.965
ENSG00000115665	SLC5A7	chr2	107986523	108013994	+	27472	1335	1205	1270	32.4316	31.184	31.8078	0
ENSG00000128872	TMOD2	chr15	51751597	51816363	+	64767	3099	2883	2991	31.9334	31.6465	31.79	6.9
ENSG00000161692	DBF4B	chr17	44708608	44752264	+	43657	2037	1972	2004.5	31.1397	32.1135	31.6266	11.12
ENSG00000271195	AC018618.2	chr15	61674767	61675212	+	446	22	19	20.5	32.9204	30.2868	31.6036	0
ENSG00000234444	ZNF736	chr7	64307459	64356634	+	49176	2419	2087	2253	32.8292	30.172	31.5006	1.425
ENSG00000279525	AC002451.2	chr7	95542145	95544542	+	2398	124.5	94	109.25	34.6495	27.8685	31.259	0
ENSG00000293257	ENSG00000293257	chr1	201518703	201584367	+	65665	2977.67	2942.5	2960.09	30.2635	31.8579	31.0607	3.405
ENSG00000278222	RN7SL536P	chr15	23363272	23363561	+	290	13	13	13	29.9173	31.8699	30.8936	0
ENSG00000282944	AC140481.3	chr2	130681228	130691691	+	10464	469.79	457.39	463.59	29.9628	31.0759	30.5193	0
ENSG00000264707	L3MBTL4-AS1	chr18	6256747	6260934	+	4188	195.5	175	185.25	31.1542	29.7075	30.4308	0.03
ENSG00000257366	AC138969.2	chr16	16308542	16310000	-	1459	58.5	68.5	63.5	26.7595	33.3788	30.0692	0.03
ENSG00000278757	U6	chr1	516376	516479	-	104	3.5	5.5	4.5	22.4601	37.598	30.0291	0
ENSG00000257563	AC126755.4	chr16	18402146	18403604	+	1459	68.5	58.5	63.5	31.3337	28.506	29.9199	0.03
ENSG00000174130	TLR6	chr4	38822897	38856817	-	33921	1542.83	1406.5	1474.66	30.3547	29.4786	29.9167	1.79
ENSG00000275945	EIF3FP1	chr21	10330732	10331537	+	806	38.5	31.5	35	31.8789	27.785	29.8319	1.295
ENSG00000230876	LINC00486	chr2	32825359	32926693	+	101335	4142.92	4563.5	4353.21	27.285	32.0165	29.6507	0
ENSG00000272545	AC023813.4	chr16	48640473	48641052	+	580	23.33	26.33	24.83	26.845	32.2744	29.5597	0
ENSG00000280145	CU638689.4	chr21	6630182	6670695	-	40514	1796.5	1678	1737.25	29.5937	29.4457	29.5197	1.125
ENSG00000266015	MIR4309	chr14	102539644	102539726	+	83	2	5	3.5	16.0816	42.8279	29.4548	0
ENSG00000235749	AL390860.1	chr1	247639630	247761255	+	121626	5419	4959	5189	29.7351	28.987	29.361	0.04
ENSG00000174255	ZNF80	chr3	114234631	114237578	-	2948	131	118	124.5	29.6566	28.457	29.0568	0
ENSG00000100558	PLEK2	chr14	67386984	67412167	-	25184	1074	1032	1053	28.4614	29.1333	28.7974	0
ENSG00000040275	SPDL1	chr5	169583636	169604778	+	21143	887	874	880.5	27.9985	29.3887	28.6936	14.96
ENSG00000260096	DNM1P33	chr15	74062780	74063785	+	1006	43	40	41.5	28.5264	28.2681	28.3972	0
ENSG00000268043	NBPF12	chr1	146938324	146996202	+	57879	2446.5	2269	2357.75	28.2099	27.8708	28.0404	6.545
ENSG00000278903	CU633906.2	chr21	6318378	6360415	+	42038	1717.5	1683.5	1700.5	27.2666	28.4712	27.8689	4.445
ENSG00000253832	AC107373.1	chr8	24992002	25009777	+	17776	776	664	720	29.1343	26.5564	27.8453	0
ENSG00000201363	Y_RNA	chr20	44344839	44344933	+	95	4	3.67	3.835	28.1005	27.4649	27.7827	0
ENSG00000105738	SIPA1L3	chr19	37907208	38208369	+	301162	12542.5	11698.5	12120.5	27.7946	27.6163	27.7054	7.03
ENSG00000237770	SPATA31D2P	chr9	81966564	81972130	+	5567	224.5	222	223.25	26.9136	28.3509	27.6322	0
ENSG00000114251	WNT5A	chr3	55465715	55490539	-	24825	1000	977	988.5	26.8836	27.9795	27.4316	4.805
ENSG00000264247	ZNF407-AS1	chr18	74590317	74598885	-	8569	389	294.5	341.75	30.2968	24.4338	27.3653	12.95
ENSG00000218305	CDC14C	chr7	48924547	48927454	+	2908	117	113	115	26.8515	27.6261	27.2388	0
ENSG00000249213	LOC100129404	chr8	26254883	26256628	-	1746	70	68	69	26.7566	27.6885	27.2225	0
ENSG00000286779	ENSG00000286779	chr13	33800138	33802853	+	2716	116	99	107.5	28.504	25.9144	27.2092	0
ENSG00000211690	TRGJ1	chr7	38269491	38269540	-	50	3	1	2	40.0432	14.2189	27.131	0
ENSG00000129245	FXR2	chr17	7591230	7614897	-	23668	917	943	930	25.8574	28.326	27.0917	19.605
ENSG00000085377	PREP	chr6	105273218	105454062	-	180845	7405.5	6815	7110.25	27.3291	26.7913	27.0602	28.915
ENSG00000271538	LINC02427	chr4	184503271	184537626	-	34356	1404	1294	1349	27.2735	26.7773	27.0254	0.015
ENSG00000222014	RAB6C	chr2	129979666	129982738	+	3073	120	120.25	120.125	26.0613	27.82	26.9407	1.33
ENSG00000163755	HPS3	chr3	149129638	149173732	+	44095	1772.33	1650.5	1711.41	26.8245	26.611	26.7177	69.545
ENSG00000271253	AC011891.2	chr7	12685637	12686033	+	397	20	11	15.5	33.6215	19.6987	26.6601	0
ENSG00000279750	AC239585.2	chrX	52053176	52055684	+	2509	95	98	96.5	25.2697	27.769	26.5193	0
ENSG00000274333	LINC03104	chr21	5553637	5614880	+	61244	2405	2290.5	2347.75	26.2077	26.589	26.3984	4.98
ENSG00000179909	ZNF154	chr19	57696275	57709204	-	12930	511.99	477.33	494.66	26.4265	26.2455	26.336	0.255
ENSG00000143942	CHAC2	chr2	53767804	53775196	+	7393	286	278.5	282.25	25.818	26.7818	26.2999	1.02
ENSG00000251445	CBR4-DT	chr4	169010430	169010939	+	510	22.5	16.5	19.5	29.4435	23.0011	26.2223	0
ENSG00000214880	OR7E5P	chr11	55979398	55980103	-	706	20	33	26.5	18.9061	33.2311	26.0686	0
ENSG00000236417	CTSLP1	chr10	87386685	87390203	-	3519	125	140	132.5	23.7065	28.2842	25.9953	0
ENSG00000258350	SYF2P1	chr14	30541776	30542188	-	413	14.5	16.5	15.5	23.4312	28.4033	25.9172	0
ENSG00000254087	LYN	chr8	55879835	56014169	+	134335	5288	4797	5042.5	26.2712	25.3873	25.8292	10.925
ENSG00000204437	CTSLP6	chr10	79870375	79873903	-	3529	107	155	131	20.2353	31.2259	25.7306	0
ENSG00000241665	RN7SL418P	chr3	69769487	69769773	-	287	13.5	8	10.75	31.3927	19.8172	25.6049	0
ENSG00000212450	RNU6-241P	chr7	45789585	45789688	+	104	4	3.7	3.85	25.6687	25.2932	25.4809	0
ENSG00000217026	RPL10P1	chr21	27420380	27421023	-	644	18.58	28.5	23.54	19.2547	31.4626	25.3587	0.11
ENSG00000256400	AC018630.1	chr12	11097179	11097274	-	96	3.75	3.25	3.5	26.0698	24.0684	25.0691	0
ENSG00000222386	RN7SKP86	chr7	103484208	103484539	-	332	14.98	9.33	12.155	30.1128	19.9792	25.046	0.21
ENSG00000258354	AC138932.2	chr16	14909887	14911345	-	1459	56	50	53	25.6159	24.3641	24.99	0.03
ENSG00000266690	MIR4274	chr4	7460028	7460118	+	91	2	4.5	3.25	14.6678	35.1566	24.9122	0
ENSG00000272158	AL139022.2	chr14	65003325	65003767	-	443	18.33	13.67	16	27.6144	21.9382	24.7763	0
ENSG00000146047	H2BC1	chr6	25726777	25727345	+	569	17.67	23	20.335	20.7253	28.7376	24.7314	0
ENSG00000213793	ZNF888	chr19	52904415	52923470	-	19056	675.67	681.33	678.5	23.6636	25.4191	24.5414	0.565
ENSG00000180730	SHISA2	chr13	26044597	26052016	-	7420	272	254	263	24.4648	24.3369	24.4008	0.43
ENSG00000252065	RNU6-864P	chr14	28982303	28982410	-	108	4.33	3.33	3.83	26.7572	21.9208	24.339	0
ENSG00000253562	AC107909.2	chr8	99091738	99094060	-	2323	93.5	70.5	82	26.8621	21.5762	24.2191	0
ENSG00000118263	KLF7	chr2	207074137	207173856	-	99720	3603	3383.33	3493.16	24.1134	24.1211	24.1172	7.705
ENSG00000150403	TMCO3	chr13	113491021	113554590	+	63570	2345	2105	2225	24.6188	23.5416	24.0802	42.09
ENSG00000175928	LRRN1	chr3	3799431	3849834	+	50404	1833.5	1670.5	1752	24.2769	23.5622	23.9196	0
ENSG00000281772	AC019226.2	chr2	148062154	148062577	+	424	16	13.5	14.75	25.1844	22.6362	23.9103	0
ENSG00000287021	ENSG00000287021	chr4	127532828	127623803	-	90976	3378	2935	3156.5	24.7805	22.9359	23.8582	0
ENSG00000260097	SPDYE6	chr7	102345746	102356444	-	10699	354	381	367.5	22.0819	25.3173	23.6996	2.565
ENSG00000224209	LINC00466	chr1	63159083	63317274	-	158192	5767	5133	5450	24.33	23.0686	23.6993	0.12
ENSG00000274893	AL136317.2	chr9	66014525	66020816	-	6292	213.5	219	216.25	22.6457	24.7452	23.6955	0
ENSG00000169327	OR5AU1	chr14	21148370	21159060	-	10691	376	357	366.5	23.4718	23.7402	23.606	0
ENSG00000230011	CTSLP4	chr10	50705380	50708906	-	3527	118	123	120.5	22.3282	24.7933	23.5607	0
ENSG00000196383	OR4Q2	chr14	19999913	20004760	+	4848	150	179	164.5	20.6493	26.2498	23.4495	0
ENSG00000165194	PCDH19	chrX	100291644	100410273	-	118630	4244	3841	4042.5	23.8758	23.0189	23.4474	0
ENSG00000106346	USP42	chr7	6104949	6161564	+	56616	1982	1872	1927	23.3637	23.5073	23.4355	7.86
ENSG00000235438	ESRRAP2	chr13	21260032	21261580	+	1549	49.5	55.5	52.5	21.3271	25.4728	23.4	0
ENSG00000222225	RNU6-447P	chr11	152999	153102	-	104	3	4	3.5	19.2515	27.344	23.2978	0
ENSG00000128731	HERC2	chr15	28111040	28322179	-	211140	7473.5	6694	7083.75	23.6228	22.5398	23.0813	53.955
ENSG00000278936	AC244517.4	chr5	141183401	141201396	-	17996	633.99	569.59	601.79	23.5117	22.502	23.0069	0.075
ENSG00000291177	ZNF56P	chr19	19776561	19836196	+	59636	2121	1859	1990	23.7361	22.1619	22.949	3.695
ENSG00000211829	TRDC	chr14	22462932	22465787	+	2856	97	93	95	22.6668	23.1505	22.9087	0
ENSG00000160392	C19orf47	chr19	40319536	40348527	-	28992	1033	890	961.5	23.7793	21.8246	22.802	6.165
ENSG00000233087	RAB6D	chr2	131360492	131364168	-	3677	132	111.75	121.875	23.9584	21.6067	22.7826	0
ENSG00000251549	AC091965.3	chr5	8410789	8410996	-	208	6.67	7	6.835	21.4013	23.926	22.6637	0
ENSG00000225792	SNX10-AS1	chr7	26369310	26376701	-	7392	244.75	241.5	243.125	22.0972	23.2269	22.6621	0.535
ENSG00000196274	Metazoa_SRP	chr15	76230048	76230390	-	343	14.33	8.33	11.33	27.8823	17.2658	22.574	0.2
ENSG00000253991	AP001207.2	chr8	101528723	101529569	-	847	30.5	25	27.75	24.0322	20.9842	22.5082	0
ENSG00000287741	ENSG00000287741	chr15	70556521	70562722	+	6202	191	212	201.5	20.5532	24.3018	22.4275	0.055
ENSG00000030419	IKZF2	chr2	212999691	213152427	-	152737	5296	4653	4974.5	23.1409	21.6583	22.3996	0.82
ENSG00000143036	SLC44A3	chr1	94820342	94895246	+	74905	2464.5	2386	2425.25	21.9581	22.6462	22.3022	10.97
ENSG00000278497	RN7SL759P	chr15	20570886	20571175	+	290	13.5	5.5	9.5	31.068	13.4834	22.2757	0
ENSG00000152253	SPC25	chr2	168834132	168913371	-	79240	2623.5	2496	2559.75	22.096	22.3942	22.2451	5.965
ENSG00000184523	PTGER4P2	chr9	62843919	62844170	+	252	9.33	7	8.165	24.7092	19.7484	22.2288	0
ENSG00000254582	PSMA2P1	chr11	87329407	87330052	-	646	21	20.5	20.75	21.6952	22.5609	22.1281	0.1
ENSG00000286250	ENSG00000286250	chr20	52840936	52843775	-	2840	93	88	90.5	21.8545	22.0292	21.9418	0
ENSG00000259408	AC010809.2	chr15	33851785	33856809	-	5025	166.7	152.5	159.6	22.1399	21.5759	21.8579	0.065
ENSG00000281560	LSINCT5	chr5	2712591	2715237	+	2647	77	90	83.5	19.4139	24.1726	21.7933	0
ENSG00000249742	AC110772.1	chr4	186979490	187027451	-	47962	1583.5	1442	1512.75	22.0342	21.3749	21.7046	0
ENSG00000230896	AL604028.1	chr1	45694684	45697075	-	2392	86.5	64.5	75.5	24.1341	19.1705	21.6523	2.76
ENSG00000172752	COL6A5	chr3	130345516	130484846	+	139331	4539.5	4205	4372.25	21.7439	21.4562	21.6	0
ENSG00000196724	ZNF418	chr19	57921882	57935402	-	13521	434	414	424	21.4219	21.7684	21.5952	0.41
ENSG00000235397	EPN2-AS1	chr17	19296596	19306261	-	9666	311.5	294.5	303	21.5074	21.6608	21.5841	0.1
ENSG00000204839	MROH6	chr8	143566192	143572772	-	6581	200.5	208.33	204.415	20.3329	22.5058	21.4194	6.115
ENSG00000287308	ENSG00000287308	chr2	105601146	105636637	+	35492	1111	1090	1100.5	20.8911	21.8339	21.3625	0.19
ENSG00000228935	AL353132.1	chr20	22960534	22966063	-	5530	177	164	170.5	21.3612	21.084	21.2226	0.09
ENSG00000222359	RNU6-355P	chr16	90144592	90144695	+	104	2.67	3.67	3.17	17.1338	25.0881	21.1109	0
ENSG00000251258	RFPL4B	chr6	112347330	112351294	+	3965	128.5	113.5	121	21.629	20.3511	20.9901	0
ENSG00000179136	LINC00670	chr17	12549764	12642854	+	93091	2868	2803	2835.5	20.5612	21.4067	20.984	0
ENSG00000128833	MYO5C	chr15	52192322	52295804	-	103483	3259	3004	3131.5	21.018	20.6379	20.828	0.035
ENSG00000222976	RN7SKP94	chr17	57789449	57789732	+	284	7.5	9.5	8.5	17.6246	23.7816	20.7031	0
ENSG00000286902	ENSG00000286902	chr21	26317390	26320773	-	3384	117	87	102	23.0745	18.2778	20.6761	0
ENSG00000131781	FMO5	chr1	147175351	147243050	-	67700	2118.33	1947.5	2032.91	20.8825	20.4514	20.6669	2.045
ENSG00000228149	RPL3P1	chr21	36168970	36170180	-	1211	37.33	35.33	36.33	20.5727	20.7412	20.6569	0
ENSG00000090487	SPG21	chr15	64963022	64990310	-	27289	772	860	816	18.8802	22.4051	20.6426	91.325
ENSG00000266923	AC063949.2	chr12	92421531	92483680	+	62150	1899	1824	1861.5	20.392	20.865	20.6285	0
ENSG00000262529	AC130650.1	chr16	14191820	14200277	-	8458	240.5	263.5	252	18.9769	22.1487	20.5628	0
ENSG00000128294	TPST2	chr22	26521996	26596717	-	74722	2355	2084	2219.5	21.0339	19.8283	20.4311	10.15
ENSG00000215546	DKKL1P1	chr20	31274170	31274867	+	698	17	24	20.5	16.2544	24.4451	20.3498	0
ENSG00000267413	LINC01901	chr18	39841174	39924840	-	83667	2630	2315.5	2472.75	20.9787	19.6755	20.3271	0
ENSG00000236212	AC009262.1	chr7	34209465	34299012	+	89548	2646	2630	2638	19.7202	20.8802	20.3002	0
ENSG00000143921	ABCG8	chr2	43831942	43882988	+	51047	1506	1500.5	1503.25	19.6894	20.8978	20.2936	0.02
ENSG00000287211	ENSG00000287211	chr20	26135983	26188191	+	52209	1595	1476	1535.5	20.3888	20.0991	20.244	0
ENSG00000222792	RNU6-860P	chr3	198196746	198196849	+	104	2	4	3	12.8343	27.344	20.0892	0
ENSG00000259060	AL163195.3	chr14	20582892	20609795	-	26904	821	743.5	782.25	20.3659	19.6471	20.0065	0
ENSG00000173464	RNASE11	chr14	20582892	20609884	-	26993	821	743.5	782.25	20.2987	19.5824	19.9406	0
ENSG00000198744	MTCO3P12	chr1	634376	634922	+	547	15.5	16	15.75	18.9113	20.7954	19.8533	5.525
ENSG00000047457	CP	chr3	149162410	149221829	-	59420	1772.33	1650.5	1711.41	19.9062	19.7478	19.827	0.095
ENSG00000162398	CIMAP2	chr1	54806063	54842252	+	36190	1117	958	1037.5	20.5988	18.8197	19.7093	0
ENSG00000237541	HLA-DQA2	chr6	32741391	32747198	+	5808	179	152	165.5	20.5685	18.606	19.5873	0
ENSG00000153561	RMND5A	chr2	86720291	86778041	+	57751	1742	1544	1643	20.131	19.0074	19.5692	18.76
ENSG00000289752	ENSG00000289752	chr5	141087470	141089210	+	1741	46.67	51	48.835	17.8902	20.826	19.3581	0
ENSG00000266076	AC004805.1	chr17	65538102	65641033	-	102932	3003.5	2771.5	2887.5	19.474	19.1425	19.3083	0
ENSG00000224942	EEDP1	chrX	140397062	140398311	+	1250	36	34	35	19.2207	19.3377	19.2792	0
ENSG00000266840	AC068254.1	chr18	69704978	69724975	-	19998	587.33	532.5	559.915	19.6007	18.9308	19.2658	0
ENSG00000251446	AC113391.2	chr5	176726942	176739458	-	12517	368	332	350	19.6212	18.857	19.2391	0
ENSG00000136110	CNMD	chr13	52703264	52739820	-	36557	1071	957	1014	19.5522	18.6113	19.0817	0
ENSG00000250971	AC108474.1	chr4	187005944	187060930	+	54987	1583.5	1442	1512.75	19.2192	18.6441	18.9317	0
ENSG00000178081	ULK4P3	chr15	30110302	30127785	+	17484	504.16	455.24	479.7	19.2444	18.5112	18.8778	0
ENSG00000202151	RNY4P28	chr13	60187738	60187830	-	93	1	4	2.5	7.1762	30.5782	18.8772	0
ENSG00000260128	ULK4P2	chr15	30579285	30596738	+	17454	497.99	458.33	478.16	19.0416	18.6689	18.8553	0
ENSG00000222329	RNU6-1076P	chr19	223158	223261	-	104	1.5	4	2.75	9.6258	27.344	18.4849	0
ENSG00000274568	RN7SL545P	chr15	22429200	22429489	-	290	8.33	7.2	7.765	19.1701	17.651	18.4106	0
ENSG00000212230	RNU6-747P	chr1	243081156	243081259	-	104	2	3.5	2.75	12.8343	23.926	18.3802	0
ENSG00000288996	ENSG00000288996	chr3	129161398	129162642	+	1245	35	31.5	33.25	18.7619	17.9877	18.3748	0.195
ENSG00000275016	AC015574.1	chr15	95638316	95826499	+	188184	5299	4665.5	4982.25	18.7927	17.6259	18.2093	0
ENSG00000270016	AC026150.3	chr15	30607695	30608193	-	499	13	13.33	13.165	17.3868	18.9917	18.1893	0.295
ENSG00000226010	LOC100419786	chrX	64144872	64147052	-	2181	59	56	57.5	18.054	18.2544	18.1542	0
ENSG00000167562	ZNF701	chr19	52555822	52587174	+	31353	869	773.5	821.25	18.4977	17.5395	18.0186	2.01
ENSG00000250280	AC026124.1	chr12	65281657	65286728	+	5072	145.5	118	131.75	19.1452	16.5401	17.8426	0.015
ENSG00000234120	AF228730.2	chr8	7112314	7113728	-	1415	29.5	43	36.25	13.9137	21.6047	17.7592	0
ENSG00000259287	AC010809.1	chr15	33858602	33864825	-	6224	166.7	152.5	159.6	17.8749	17.4195	17.6472	0.295
ENSG00000236004	RPL9P12	chr1	52189916	52190309	-	394	8.5	11.5	10	14.3979	20.7509	17.5744	0
ENSG00000198771	RCSD1	chr1	167630093	167708696	+	78604	2113	1873	1993	17.9404	16.9406	17.4405	0.01
ENSG00000089692	LAG3	chr12	6772512	6778455	+	5944	138	161	149.5	15.4945	19.2567	17.3756	0.595
ENSG00000223504	LOC102723883	chr6	68055351	68060502	+	5152	147.5	113	130.25	19.107	15.5933	17.3501	0
ENSG00000275004	ZNF280B	chr22	22484421	22508742	-	24322	609	614	611.5	16.7107	17.9475	17.3291	9.235
ENSG00000227395	EIF2AP4	chr10	44806443	44808223	+	1781	42.75	46.5	44.625	16.0195	18.562	17.2907	0
ENSG00000282949	PCMTD1P7	chr20	29321310	29321666	-	357	10.5	7.5	9	19.629	14.9358	17.2824	0
ENSG00000140943	MBTPS1	chr16	84053761	84116942	-	63182	1603	1513	1558	16.9323	17.0248	16.9785	48.035
ENSG00000288262	ZNF73P	chr22	11474744	11479643	+	4900	119	120	119.5	16.2079	17.4109	16.8094	0.44
ENSG00000212157	RNU6-1319P	chr1	223976146	223976249	-	104	2	3	2.5	12.8343	20.508	16.6712	0
ENSG00000206384	COL6A6	chr3	130517177	130677044	+	159868	4113	3624	3868.5	17.1702	16.1162	16.6432	0.025
ENSG00000106105	GARS1	chr7	30580533	30634033	+	53501	1365	1223.5	1294.25	17.0274	16.2584	16.6429	377.71
ENSG00000127952	STYXL1	chr7	75996338	76048004	-	51667	1262.83	1231	1246.91	16.3121	16.9387	16.6254	51.65
ENSG00000121274	TENT4B	chr16	50152911	50235310	+	82400	2092	1883	1987.5	16.9438	16.2464	16.5951	5.93
ENSG00000185947	ZNF267	chr16	31873807	31917357	+	43551	1109	990	1049.5	16.9946	16.1612	16.5779	5.795
ENSG00000222399	RNU6-791P	chr1	222503632	222503735	-	104	2.5	2.5	2.5	16.0429	17.09	16.5664	0
ENSG00000082516	GEMIN5	chr5	154887411	154938211	-	50801	1242	1187	1214.5	16.3165	16.6117	16.4641	7.06
ENSG00000239828	CCDC54-AS1	chr3	107272611	107421356	-	148746	3643.5	3441	3542.25	16.3475	16.4465	16.397	0
ENSG00000257522	LOC102724934	chr14	29210986	29392048	-	181063	4444.83	4161.83	4303.33	16.3833	16.3414	16.3623	0
ENSG00000254627	AL035078.2	chr11	32064912	32072173	+	7262	176.33	167.33	171.83	16.2049	16.3815	16.2932	0
ENSG00000207475	SNORA80E	chr1	155919909	155920045	-	137	4.5	2	3.25	21.9214	10.3787	16.1501	0
ENSG00000175773	ZBTB44-DT	chr11	130314993	130403657	+	88665	2108	2043	2075.5	15.867	16.3814	16.1242	0.035
ENSG00000286878	ENSG00000286878	chr8	48818293	48824062	+	5770	119	150	134.5	13.7641	18.4821	16.1231	0
ENSG00000199282	LOC124900344	chr13	72586680	72586810	+	131	1	5	3	5.0945	27.1353	16.1149	0
ENSG00000150457	LATS2	chr13	20973036	21061586	-	88551	2107	2034	2070.5	15.8799	16.3302	16.105	21.5
ENSG00000132436	FIGNL1	chr7	50444128	50450390	-	6263	160.5	133	146.75	17.1029	15.0975	16.1002	24.97
ENSG00000279404	AC008739.5	chr19	20926777	20928714	-	1938	44.5	46	45.25	15.3244	16.8748	16.0996	0.06
ENSG00000144834	TAGLN3	chr3	111998739	112013887	+	15149	322.5	373	347.75	14.2077	17.5049	15.8563	0
ENSG00000232316	LINC02518	chr6	113428540	113433555	-	5016	122	108.5	115.25	16.2323	15.3783	15.8053	0
ENSG00000271410	LOC100419851	chr5	55356308	55357523	-	1216	31.75	24	27.875	17.4256	14.0318	15.7287	0
ENSG00000143363	PRUNE1	chr1	151008420	151035713	+	27294	617.5	626.5	622	15.099	16.3188	15.7089	15.42
ENSG00000287324	ENSG00000287324	chr20	63116218	63117205	+	988	22	23	22.5	14.8608	16.5503	15.7056	0
ENSG00000112706	IMPG1	chr6	75921114	76072678	-	151565	3672	3241	3456.5	16.1689	15.2025	15.6857	0.405
ENSG00000125170	DOK4	chr16	57471922	57487327	-	15406	372	330	351	16.115	15.2286	15.6718	8.125
ENSG00000289748	ENSG00000289748	chr19	37696863	37697402	-	540	10.42	14	12.21	12.8781	18.4319	15.655	0.165
ENSG00000259072	AL161751.1	chr14	38256202	38371338	+	115137	2701	2532	2616.5	15.6562	15.6345	15.6454	0
ENSG00000260953	AC009093.4	chr16	29262273	29264479	-	2207	48.5	51	49.75	14.6662	16.4287	15.5474	0.115
ENSG00000285590	AC010291.1	chr5	163597352	163612516	-	15165	359	326	342.5	15.799	15.2831	15.5411	0
ENSG00000278590	RN7SL113P	chr2	85368282	85368580	+	299	4.67	8.67	6.67	10.4237	20.615	15.5193	0.465
ENSG00000263969	RN7SL678P	chr21	37215605	37215903	+	299	7.5	6	6.75	16.7404	14.2664	15.5034	0.47
ENSG00000235602	POU5F1P3	chr12	8133772	8134849	-	1078	26.75	21.75	24.25	16.5608	14.3442	15.4525	0
ENSG00000135407	AVIL	chr12	57797376	57818734	-	21359	468	489	478.5	14.6232	16.2766	15.4499	2.26
ENSG00000198429	ZNF69	chr19	11887782	11914329	+	26548	612	578	595	15.385	15.4786	15.4318	0
ENSG00000149089	APIP	chr11	34853094	34916379	-	63286	1434	1399	1416.5	15.1223	15.7161	15.4192	25.03
ENSG00000117143	UAP1	chr1	162561722	162601240	+	39519	910	852	881	15.3678	15.3274	15.3476	15.32
ENSG00000174125	TLR1	chr4	38790677	38856817	-	66141	1542.83	1406.5	1474.66	15.5677	15.1183	15.343	3.31
ENSG00000289972	ENSG00000289972	chr10	103660159	103660774	+	616	15	12.5	13.75	16.2513	14.4266	15.339	0.4
ENSG00000237451	CDK2AP2P2	chr9	62844818	62845184	+	367	9.33	7	8.165	16.9665	13.5602	15.2634	0
ENSG00000275417	AC068726.1	chr15	56248787	56249127	+	341	9	6	7.5	17.6143	12.5093	15.0618	0.2
ENSG00000287347	ENSG00000287347	chr6	16901104	16952699	-	51596	1147	1109	1128	14.8363	15.281	15.0587	0
ENSG00000260802	SERTM2	chrX	111511645	111522399	+	10755	244	226.5	235.25	15.1411	14.9725	15.0568	0.04
ENSG00000008197	TFAP2D	chr6	50713526	50773033	+	59508	1308	1282	1295	14.6693	15.3161	14.9927	0
ENSG00000200034	RNU4-73P	chr2	9740643	9740783	-	141	1	5	3	4.7332	25.2108	14.972	0
ENSG00000292995	TPRXL	chr3	13937273	14082811	+	145539	3095	3113	3104	14.1925	15.2067	14.6996	0.94
ENSG00000222032	AC112721.2	chr2	237428920	237434883	-	5964	122	132	127	13.6521	15.7352	14.6936	0
ENSG00000225957	AC231532.1	chrX	52382053	52385614	+	3562	80	72	76	14.989	14.3706	14.6798	0
ENSG00000229145	ACTBP1	chrX	46288016	46289128	-	1113	26	21.5	23.75	15.5903	13.7334	14.6618	0
ENSG00000271901	AL161716.1	chr13	34545929	34696612	-	150684	3319	3074	3196.5	14.7	14.5035	14.6017	0
ENSG00000237550	RPL9P8	chr15	82372310	82372888	-	579	9	15.33	12.165	10.3739	18.8234	14.5986	283.985
ENSG00000196730	DAPK1	chr9	87497228	87708634	+	211407	4458	4387.5	4422.75	14.0734	14.7548	14.4141	92.755
ENSG00000166446	CDYL2	chr16	80597907	80804598	-	206692	4355	4278	4316.5	14.0618	14.7147	14.3882	0.34
ENSG00000275068	U6	chr9	64082429	64082534	+	106	3.5	1	2.25	22.0363	6.707	14.3717	0
ENSG00000065150	IPO5	chr13	97953658	98024296	+	70639	1526	1418.5	1472.25	14.4174	14.2764	14.3469	67.565
ENSG00000197619	ZNF615	chr19	51991332	52008230	-	16899	348.5	353.5	351	13.7632	14.8718	14.3175	2.125
ENSG00000104518	GSDMD	chr8	143553207	143563062	+	9856	200.5	208.33	204.415	13.5766	15.0275	14.302	15.98
ENSG00000266952	LINC01538	chr18	64181314	64260055	-	78742	1670	1590	1630	14.1543	14.3558	14.2551	0
ENSG00000244561	RLIG1P2	chr3	109396616	109397870	+	1255	30	22	26	15.9534	12.4628	14.2081	0
ENSG00000293555	FAM169BP	chr15	98437162	98514382	-	77221	1664.5	1522.5	1593.5	14.3855	14.0171	14.2013	0.02
ENSG00000282501	AC073488.9	chrX	9406025	9406778	+	754	15.23	15.72	15.475	13.4805	14.8223	14.1514	0
ENSG00000213051	RPL5P5	chr1	185226808	185227700	-	893	24	13	18.5	17.9365	10.3497	14.1431	0
ENSG00000087448	KLHL42	chr12	27780048	27803040	+	22993	480.5	462.5	471.5	13.9468	14.3005	14.1236	9.91
ENSG00000115425	PECR	chr2	215996329	216082955	-	86627	1823	1726.83	1774.91	14.0446	14.172	14.1083	25.82
ENSG00000282358	AC073488.8	chrX	9406952	9407708	+	757	15.23	15.72	15.475	13.4271	14.7636	14.0953	0
ENSG00000117322	CR2	chr1	207453024	207489895	+	36872	752.5	750.5	751.5	13.6203	14.4707	14.0455	0.075
ENSG00000259536	AC091045.1	chr15	40488041	40558019	+	69979	1536	1322	1429	14.6487	13.4307	14.0397	0.915
ENSG00000226237	GAS1RR	chr9	86948629	87002033	+	53405	1102	1068	1085	13.7714	14.2175	13.9945	2.195
ENSG00000254854	NECTIN1-DT	chr11	119729583	119739623	+	10041	213	195	204	14.1573	13.8068	13.982	0.61
ENSG00000162727	OR2M5	chr1	248145148	248146086	+	939	19	19	19	13.5041	14.3854	13.9448	0
ENSG00000124203	ZNF831	chr20	59123381	59259113	+	135733	2816	2678.5	2747.25	13.846	14.0295	13.9377	0
ENSG00000285519	AC104781.2	chr2	54768492	54801540	-	33049	691	638.5	664.75	13.9539	13.7353	13.8446	0
ENSG00000283597	FAM169BP	chr15	98441071	98520386	-	79316	1664.5	1522.5	1593.5	14.0055	13.6468	13.8262	0
ENSG00000186566	GPATCH8	chr17	44395281	44503430	-	108150	2321.5	2004	2162.75	14.3258	13.1737	13.7498	27.44
ENSG00000286800	ENSG00000286800	chr18	64872264	64992828	-	120565	2436	2375.5	2405.75	13.4844	14.0078	13.7461	0
ENSG00000282306	AC073488.7	chrX	9404954	9405731	+	778	15.23	15.72	15.475	13.0646	14.3651	13.7149	0
ENSG00000286274	ENSG00000286274	chr5	129150677	129173257	+	22581	440.33	448.67	444.5	13.014	14.126	13.57	0.015
ENSG00000226994	AC012593.1	chr2	34799850	35185689	+	385840	7982.5	7223	7602.75	13.8073	13.309	13.5581	0
ENSG00000270467	IGHV3OR16-12	chr16	33802764	33803217	+	454	12	6	9	17.6402	9.3957	13.518	0
ENSG00000118894	EEF2KMT	chr16	5084284	5097795	-	13512	276	251	263.5	13.6322	13.2065	13.4193	8.28
ENSG00000118242	MREG	chr2	215942584	216034096	-	91513	1826	1730.83	1778.41	13.3167	13.4464	13.3816	68.965
ENSG00000117266	CDK18	chr1	205504596	205532793	+	28198	547	548	547.5	12.9463	13.8165	13.3814	120.635
ENSG00000206418	RAB12	chr18	8609437	8639383	+	29947	615	550	582.5	13.7056	13.057	13.3813	33.145
ENSG00000205500	MAPRE3-AS1	chr2	26984776	27014612	-	29837	597.24	558.66	577.95	13.3589	13.3115	13.3352	0.165
ENSG00000259167	NMNAT1P1	chr14	81032529	81033404	+	876	18	15.67	16.835	13.7134	12.7175	13.2155	0
ENSG00000248950	LDHBP3	chr5	92840807	92841628	-	822	17	14.5	15.75	13.8024	12.541	13.1717	0
ENSG00000242595	RPL26P26	chr8	58113189	58113622	-	434	7.5	9	8.25	11.5332	14.7431	13.1381	0
ENSG00000240875	LINC00886	chr3	156747343	156817062	-	69720	1368	1292	1330	13.095	13.1747	13.1349	0.17
ENSG00000100601	ALKBH1	chr14	77672404	77708023	-	35620	681.83	674.83	678.33	12.775	13.469	13.122	6.335
ENSG00000160710	ADAR	chr1	154581695	154628013	-	46319	908.32	849.99	879.155	13.0875	13.0464	13.067	46.725
ENSG00000226920	AL160004.1	chr1	229440284	229441020	-	737	15.5	12.5	14	14.0359	12.0581	13.047	0
ENSG00000225057	AC012485.1	chr2	238231684	238255633	+	23950	461.5	443.5	452.5	12.8601	13.1651	13.0126	0.08
ENSG00000169876	MUC17	chr7	101020072	101058859	+	38788	727	724.33	725.665	12.5088	13.2762	12.8925	0
ENSG00000101892	ATP1B4	chrX	120362085	120383249	+	21165	373	414	393.5	11.7616	13.9065	12.834	0
ENSG00000273981	RN7SL106P	chr15	23165897	23166186	+	290	6.67	4.2	5.435	15.3499	10.2964	12.8232	0
ENSG00000226429	AL590399.2	chr9	62395370	62395678	-	309	6	5.5	5.75	12.9589	12.6543	12.8066	0
ENSG00000224164	LINC02828	chr6	24721658	24751960	+	30303	582	544	563	12.8178	12.7629	12.7904	0.1
ENSG00000106052	TAX1BP1	chr7	27739331	27844564	+	105234	1939	1955	1947	12.297	13.2077	12.7523	149.805
ENSG00000162407	PLPP3	chr1	56494761	56645301	-	150541	2926.5	2625.5	2776	12.9739	12.3992	12.6866	10.595
ENSG00000240983	RPS21P6	chr18	46722975	46723223	+	249	6.25	3	4.625	16.7517	8.5656	12.6586	0
ENSG00000165637	VDAC2	chr10	75210154	75231448	+	21295	390.5	388.5	389.5	12.2383	12.9703	12.6043	144.1
ENSG00000259882	AC142384.1	chr16	33577502	33622547	+	45046	886	763.5	824.75	13.1267	12.05	12.5884	0
ENSG00000223181	RNU6-1199P	chr1	758233	758336	-	104	1.5	2.25	1.875	9.6258	15.381	12.5034	0
ENSG00000257230	LINC02448	chr12	59523278	59524184	-	907	18	15	16.5	13.2447	11.7576	12.5012	0
ENSG00000277099	BX571673.1	chr1	242060490	242062595	-	2106	38.5	37.5	38	12.2005	12.6593	12.4299	0
ENSG00000198648	STK39	chr2	167954020	168247595	-	293576	5554	5051	5302.5	12.6259	12.2318	12.4289	15.585
ENSG00000060718	COL11A1	chr1	102876467	103108872	-	232406	4394	3990	4192	12.618	12.2056	12.4118	0
ENSG00000136305	CIDEB	chr14	24305187	24311430	-	6244	111	113.66	112.33	11.8642	12.9414	12.4028	2.13
ENSG00000289002	ENSG00000289002	chr2	213188417	213201737	+	13321	244	231.5	237.75	12.2245	12.3552	12.2898	0
ENSG00000132394	EEFSEC	chr3	128153481	128408646	+	255166	4816	4299	4557.5	12.5962	11.9779	12.2871	9.855
ENSG00000213906	LTB4R2	chr14	24305734	24312053	+	6320	111	113.66	112.33	11.7215	12.7857	12.2536	5.465
ENSG00000166321	NUDT13	chr10	73110375	73131828	+	21454	404	359	381.5	12.5675	11.8966	12.232	3.5
ENSG00000225669	RPL23AP27	chr2	104678223	104678673	+	451	8	8	8	11.8383	12.611	12.2247	0
ENSG00000176826	FKBP9P1	chr7	55682652	55713252	-	30601	535	549.5	542.25	11.668	12.7664	12.2172	0.335
ENSG00000253944	MTUS1-DT	chr8	17801345	17861069	+	59725	1077.5	1041	1059.25	12.0403	12.3917	12.216	0.125
ENSG00000237292	LINC01732	chr1	181174484	181182208	+	7725	142	132	137	12.2678	12.1482	12.208	0
ENSG00000223189	RNU6-177P	chr7	128627172	128627275	+	104	1.67	2	1.835	10.7167	13.672	12.1944	0
ENSG00000260834	AC009055.2	chr16	65190973	65234933	-	43961	773	781	777	11.7352	12.6304	12.1828	0
ENSG00000246273	SBF2-AS1	chr11	9758268	9811335	+	53068	997	881	939	12.5383	11.8026	12.1705	4.155
ENSG00000154640	BTG3	chr21	17593653	17612945	-	19293	337.5	343.5	340.5	11.6748	12.6579	12.1663	50.37
ENSG00000228929	RPS13P2	chr1	52772194	52772648	-	455	7.5	8.5	8	11.0009	13.2814	12.1411	0
ENSG00000282668	AC073488.10	chrX	9407861	9408638	+	778	13.73	13.63	13.68	11.7779	12.4552	12.1166	0
ENSG00000241767	LINC01324	chr3	164714095	164831480	-	117386	2173.5	1951.5	2062.5	12.3572	11.8192	12.0882	0.115
ENSG00000175931	UBE2O	chr17	76389456	76453152	-	63697	1135	1099	1117	11.892	12.2663	12.0792	30.095
ENSG00000287744	ENSG00000287744	chr7	153715074	153748986	-	33913	597.25	586	591.625	11.7535	12.2848	12.0191	0
ENSG00000289131	ENSG00000289131	chr18	73647570	73691293	-	43724	745	779	762	11.3714	12.6664	12.0189	0
ENSG00000244342	LINC00698	chr3	62950430	63125062	+	174633	3174	2921	3047.5	12.1299	11.8916	12.0107	0.25
ENSG00000282299	AC073488.5	chrX	9408818	9409571	+	754	14	12.33	13.165	12.3918	11.6259	12.0089	0
ENSG00000136574	GATA4	chr8	11676959	11760002	+	83044	1448	1433	1440.5	11.6369	12.268	11.9525	0
ENSG00000159079	CFAP298	chr21	32592079	32612603	-	20525	392	319.5	355.75	12.7462	11.0668	11.9065	38.74
ENSG00000226372	DCAF8L1	chrX	27977992	27981449	-	3458	46	72	59	8.8779	14.8028	11.8404	0
ENSG00000253796	AC104248.1	chr8	108871128	109063417	-	192290	3448.5	3158	3303.25	11.9688	11.6759	11.8224	0
ENSG00000290723	ULK4P2	chr15	30572738	30600647	+	27910	497.99	458.33	478.16	11.908	11.6749	11.7914	0
ENSG00000290997	ULK4P3	chr15	30103720	30131757	+	28038	505.16	455.24	480.2	12.0243	11.5433	11.7838	0
ENSG00000236737	GAGE12B	chrX	49529869	49529985	+	117	2	2	2	11.4083	12.1529	11.7806	0
ENSG00000132554	RGS22	chr8	99960936	100131268	-	170333	3003	2817	2910	11.7661	11.7577	11.7619	0
ENSG00000277991	FP236241.1	chr21	7669397	7681742	-	12346	230	192.5	211.25	12.4331	11.0851	11.7591	1.745
ENSG00000293320	ENSG00000293320	chr15	82372196	82372916	-	721	9	15.33	12.165	8.3308	15.1162	11.7235	48.485
ENSG00000284430	AC020912.1	chr19	31100304	31147981	+	47678	869	755.33	812.165	12.1641	11.263	11.7135	0
ENSG00000286477	LOC102723684	chr7	56659149	56675086	+	15938	284	258	271	11.8922	11.5086	11.7004	0
ENSG00000238005	LNCATV	chr1	234957342	234970062	-	12721	211.75	219	215.375	11.1091	12.2393	11.6742	0.245
ENSG00000277613	U6	chr17	90796	90899	-	104	1.5	2	1.75	9.6258	13.672	11.6489	0
ENSG00000291072	LOC124900584	chr1	16618253	16680618	-	62366	1048	1059	1053.5	11.2148	12.0721	11.6434	43.43
ENSG00000160360	GPSM1	chr9	136327476	136359605	+	32130	552	534	543	11.4658	11.8159	11.6409	13.935
ENSG00000285894	AL136372.2	chr1	188013642	188144768	+	131127	2268.5	2109	2188.75	11.5458	11.4346	11.4902	0
ENSG00000228024	CYP1D1P	chr9	73042745	73056528	+	13784	226.5	231.5	229	10.9665	11.9402	11.4534	0
ENSG00000181450	ZNF678	chr1	227563543	227677443	+	113901	1949	1840	1894.5	11.4199	11.4849	11.4524	0.87
ENSG00000236378	AL133319.1	chr6	135807148	135808466	-	1319	20	23.5	21.75	10.1196	12.6665	11.3931	0
ENSG00000237188	AC242426.2	chr1	147172755	147295734	+	122980	2118.33	1947.5	2032.91	11.4957	11.2584	11.3771	1.805
ENSG00000279032	AL079305.1	chr14	30370108	30373115	+	3008	52	47	49.5	11.5373	11.1085	11.3229	0.04
ENSG00000279303	CU634019.3	chr21	7135334	7137789	-	2456	35	45	40	9.5108	13.0262	11.2685	0.375
ENSG00000286476	ENSG00000286476	chr12	77129178	77163638	+	34461	561	556	558.5	10.8646	11.4705	11.1676	0
ENSG00000071243	ING3	chr7	120950763	120977216	+	26454	436	418	427	10.9995	11.2336	11.1166	6.39
ENSG00000233656	AL445430.1	chr6	11417207	11481324	+	64118	1086	983.5	1034.75	11.3039	10.9051	11.1045	0
ENSG00000233615	HNRNPA1P42	chr1	240919653	240920609	+	957	13.5	17	15.25	9.4145	12.6291	11.0218	0.025
ENSG00000173473	SMARCC1	chr3	47585269	47782106	-	196838	3323	2979	3151	11.2667	10.7596	11.0131	41.985
ENSG00000166664	CHRFAM7A	chr15	30360566	30393849	-	33284	544.36	518.66	531.51	10.9151	11.0785	10.9968	0.295
ENSG00000176986	SEC24C	chr10	73744372	73772161	+	27790	450	437	443.5	10.8069	11.1796	10.9932	30.465
ENSG00000281039	AC005154.5	chr7	30497077	30550761	-	53685	913.65	800.32	856.985	11.3581	10.5985	10.9783	1.225
ENSG00000104365	IKBKB	chr8	42271302	42332460	+	61159	1055	898	976.5	11.5125	10.4388	10.9756	44.56
ENSG00000198796	ALPK2	chr18	58481247	58629091	-	147845	2440	2254	2347	11.0144	10.8388	10.9266	0
ENSG00000279186	FP236315.2	chr21	5703182	5705637	-	2456	41	37	39	11.1412	10.7105	10.9259	0.375
ENSG00000133818	RRAS2	chr11	14277922	14364506	-	86585	1400	1342	1371	10.791	11.0191	10.905	15.105
ENSG00000279797	LINC02339	chr13	61424689	61427946	-	3258	52.5	50.5	51.5	10.7544	11.0198	10.8871	0
ENSG00000260052	AC023813.3	chr16	48637143	48638719	+	1577	23.33	26.33	24.83	9.8732	11.8701	10.8717	1.065
ENSG00000156042	CFAP70	chr10	73253762	73358864	-	105103	1646	1659	1652.5	10.4518	11.2219	10.8369	0.145
ENSG00000288786	ENSG00000288786	chr2	2846699	2847049	-	351	5	6	5.5	9.5069	12.1529	10.8299	0
ENSG00000064989	CALCRL	chr2	187341964	187448460	-	106497	1764	1568.33	1666.16	11.0545	10.4697	10.7621	0
ENSG00000186866	POFUT2	chr21	45263928	45287898	-	23971	428	323	375.5	11.9161	9.5797	10.7479	30.275
ENSG00000225698	IGHV3-72	chr14	106790694	106791233	-	540	11	6	8.5	13.5949	7.8994	10.7471	0
ENSG00000169258	GPRIN1	chr5	176595802	176610156	-	14355	230	217	223.5	10.6931	10.7471	10.7201	23.065
ENSG00000250583	AC034232.2	chr5	33519616	33522230	-	2615	43.5	38	40.75	11.1018	10.3311	10.7165	0
ENSG00000212134	LOC124900462	chr20	31376319	31376446	+	128	2.33	1.67	2	12.1485	9.2756	10.712	0
ENSG00000280594	BTG3-AS1	chr21	17611696	17633943	+	22248	337.5	343.5	340.5	10.1242	10.9767	10.5504	1.43
ENSG00000289956	ENSG00000289956	chr7	103152899	103216824	+	63926	1023.65	933.32	978.485	10.6869	10.3798	10.5334	0.12
ENSG00000091262	ABCC6	chr16	16149565	16223522	-	73958	1174	1076	1125	10.594	10.3434	10.4687	0.085
ENSG00000170786	SDR16C5	chr8	56300005	56320776	-	20772	315	316	315.5	10.1207	10.8154	10.468	0
ENSG00000260477	LINC01584	chr15	86078809	86116747	-	37939	616.5	533.5	575	10.8449	9.9973	10.4211	0
ENSG00000137135	ARHGEF39	chr9	35658875	35675866	-	16992	261	253	257	10.2512	10.5855	10.4184	9.645
ENSG00000219481	NBPF1	chr1	16562319	16613562	-	51244	827.5	723	775.25	10.7771	10.0307	10.4039	43.91
ENSG00000267663	PPIAP56	chr18	12246589	12247055	+	467	6	8	7	8.5746	12.1789	10.3767	0
ENSG00000274466	MIR1273H	chr16	24203116	24203231	+	116	2	1.5	1.75	11.5067	9.1932	10.3499	0
ENSG00000254689	LINC02235	chr8	81841952	81924348	+	82397	1300	1167	1233.5	10.5295	10.0692	10.2994	0
ENSG00000109103	UNC119	chr17	28546708	28552631	-	5924	95.33	82	88.665	10.7397	9.8409	10.2903	19.09
ENSG00000185404	SP140L	chr2	230327184	230403732	+	76549	1160	1125	1142.5	10.1134	10.4484	10.2809	8.96
ENSG00000105889	STEAP1B	chr7	22419444	22727613	-	308170	4808	4354	4581	10.4124	10.0446	10.2285	5.79
ENSG00000250057	AC114781.2	chr4	83233512	83247213	-	13702	216.5	190.5	203.5	10.5451	9.8843	10.2147	0
ENSG00000228656	MYO5BP3	chr9	63761546	63762824	-	1279	20.5	17.5	19	10.697	9.7275	10.2122	0
ENSG00000281941	AC073488.2	chrX	9412772	9413522	+	751	12.92	9.17	11.045	11.4815	8.6809	10.0812	0
ENSG00000261261	AC026462.4	chr16	52622115	52677747	+	55633	850.5	774.5	812.5	10.2028	9.8975	10.0502	0
ENSG00000282222	AC073488.4	chrX	9410789	9411545	+	757	12.92	9.17	11.045	11.3905	8.6121	10.0013	0
ENSG00000226677	IGBP1P1	chr14	34939324	34940332	+	1009	11.5	17.5	14.5	7.6065	12.3305	9.9685	0.065
ENSG00000129295	DNAAF11	chr8	132570416	132675592	-	105177	1618	1430	1524	10.2668	9.6661	9.96645	1.97
ENSG00000224174	AL137802.1	chr1	16520694	16521796	+	1103	20	12	16	12.1013	7.7347	9.918	0
ENSG00000274150	FADS2B	chr11	56890613	56927885	+	37273	566	506	536	10.1344	9.6514	9.8929	0.04
ENSG00000196850	PPTC7	chr12	110533245	110583318	-	50074	797	644	720.5	10.6224	9.1434	9.8829	8.205
ENSG00000107551	RASSF4	chr10	44959407	44995891	+	36485	527	512	519.5	9.6399	9.9768	9.80835	9.535
ENSG00000285692	AC023509.6	chr12	53531752	53621218	+	89467	1344.98	1198.65	1271.82	10.033	9.525	9.779	0.075
ENSG00000200924	RNU6-1048P	chr2	43892690	43892796	+	107	1	2	1.5	6.2373	13.2887	9.763	0
ENSG00000255660	RERG-AS1	chr12	15151923	15155283	+	3361	42.5	52.33	47.415	8.4391	11.0692	9.75415	0
ENSG00000281955	AC073488.3	chrX	9411701	9412478	+	778	12.92	9.17	11.045	11.0831	8.3796	9.73135	0
ENSG00000234308	LINC01878	chr2	212795300	212819264	+	23965	337	338.5	337.75	9.3849	10.0419	9.7134	0
ENSG00000240024	SNHG33	chr3	183451741	183455335	+	3595	57	44.67	50.835	10.5816	8.8339	9.70775	0
ENSG00000125089	SH3TC1	chr4	8182072	8241803	+	59732	904	777	840.5	10.1004	9.248	9.6742	27.24
ENSG00000135828	RNASEL	chr1	182573634	182589256	-	15623	227	211	219	9.697	9.6018	9.6494	4.94
ENSG00000204519	ZNF551	chr19	57681969	57717301	+	35333	511.99	477.33	494.66	9.6707	9.6045	9.6376	1.695
ENSG00000258323	AC073575.1	chr12	112063909	112065755	+	1847	24	27.5	25.75	8.672	10.5852	9.6286	0
ENSG00000276023	DUSP14	chr17	37489891	37513501	+	23611	323	332	327.5	9.1299	9.9968	9.56335	47.455
ENSG00000131845	ZNF304	chr19	57351271	57359898	+	8628	114	125	119.5	8.818	10.2999	9.55895	3.54
ENSG00000226519	LINC00390	chr13	44094822	44147765	-	52944	764.5	705.5	735	9.6369	9.4736	9.55525	0.275
ENSG00000232394	AC090696.1	chr15	27775621	27776798	+	1178	15	17.5	16.25	8.4981	10.5616	9.52985	0
ENSG00000141279	NPEPPS	chr17	47522942	47624665	+	101724	1458	1329	1393.5	9.5656	9.2883	9.42695	82.24
ENSG00000286940	MICB-DT	chr6	31479973	31494935	-	14963	222	188	205	9.9017	8.9325	9.4171	0.55
ENSG00000229807	XIST	chrX	73820649	73852723	-	32075	459	413.5	436.25	9.5504	9.1652	9.3578	0
ENSG00000138002	IFT172	chr2	27444377	27489805	-	45429	618.5	609	613.75	9.0862	9.5306	9.3084	17.24
ENSG00000252890	RNU6-699P	chr4	66897262	66897371	+	110	2	1	1.5	12.1343	6.4631	9.2987	0
ENSG00000287443	ENSG00000287443	chr20	47974137	47977584	+	3448	50	43	46.5	9.6779	8.8662	9.27205	0
ENSG00000229028	KRT223P	chr17	40719034	40721932	-	2899	39	39	39	8.9783	9.5643	9.2713	0
ENSG00000053501	USE1	chr19	17215346	17219829	+	4484	54	66	60	8.0372	10.4644	9.2508	29.085
ENSG00000258428	AL161757.2	chr14	56633244	56648658	-	15415	220	193.5	206.75	9.5248	8.9243	9.22455	0.17
ENSG00000236411	NDUFAF4P3	chr3	37789921	37790445	-	525	6.33	7.67	7	8.0468	10.3865	9.21665	0.855
ENSG00000067191	CACNB1	chr17	39173453	39197702	-	24250	350	300	325	9.6324	8.7952	9.2138	6.055
ENSG00000282697	AC073488.11	chrX	9409748	9410501	+	754	10.83	9.33	10.08	9.5859	8.7972	9.19155	0
ENSG00000183549	ACSM5	chr16	20409534	20441336	+	31803	420.5	426.33	423.415	8.8242	9.5304	9.1773	0.185
ENSG00000006327	TNFRSF12A	chr16	3018445	3022383	+	3939	47	57	52	7.9632	10.2878	9.1255	61.035
ENSG00000275443	AC012409.2	chr15	95990582	96300990	+	310409	4139	4060.5	4099.75	8.8989	9.2999	9.0994	0
ENSG00000229505	AC104455.1	chr1	86029854	86030589	+	736	11.5	8	9.75	10.4279	7.7276	9.07775	0
ENSG00000159592	GPBP1L1	chr1	45627304	45688113	-	60810	839	765	802	9.208	8.9438	9.0759	53.235
ENSG00000237939	IDI1P1	chr2	138307319	138307970	+	652	6	11	8.5	6.1416	11.9944	9.068	0
ENSG00000259091	LINC00517	chr14	37896060	37902372	-	6313	84.5	81.5	83	8.933	9.1782	9.0556	0
ENSG00000279587	AC006963.1	chrX	117894632	117895683	-	1052	11.5	16	13.75	7.2956	10.8128	9.0542	0
ENSG00000025039	RRAGD	chr6	89364616	89412273	-	47658	624	626	625	8.7383	9.3384	9.03835	86.83
ENSG00000105675	ATP4A	chr19	35550031	35563658	-	13628	189	167.5	178.25	9.2556	8.7381	8.99685	0.25
ENSG00000135114	OASL	chr12	121017763	121039246	-	21484	259	294	276.5	8.0457	9.729	8.88735	0
ENSG00000271826	PLS3-AS1	chrX	115518182	115562731	-	44550	586	563	574.5	8.7786	8.9845	8.88155	1.09
ENSG00000233810	MOB1AP2	chrX	37291168	37292227	+	1060	11	16	13.5	6.9257	10.7312	8.82845	0
ENSG00000162631	NTNG1	chr1	107140007	107484923	+	344917	4745	4109	4427	9.1812	8.4695	8.82535	0.055
ENSG00000134765	DSC1	chr18	31129236	31162856	-	33621	422.5	438	430.25	8.3867	9.2619	8.8243	0
ENSG00000228639	ROCR	chr17	71829870	72058073	-	228204	3057	2788	2922.5	8.9402	8.6857	8.81295	1.35
ENSG00000068650	ATP11A	chr13	112690038	112887168	+	197131	2601.5	2434	2517.75	8.8074	8.7781	8.79275	51.145
ENSG00000254944	ATP5PBP5	chr11	122960327	122961086	+	760	11.5	8	9.75	10.0986	7.4836	8.7911	0.53
ENSG00000158966	CACHD1	chr1	64470129	64693058	+	222930	2970	2719	2844.5	8.8913	8.6711	8.7812	10.82
ENSG00000140481	CCDC33	chr15	74202705	74336472	+	133768	1806.97	1585.31	1696.14	9.0152	8.4255	8.72035	0.03
ENSG00000254888	AP000827.1	chr11	90074839	90075096	-	258	3	3.5	3.25	7.7603	9.6446	8.70245	0
ENSG00000273550	AL354810.1	chr13	63034668	63097797	+	63130	829	760	794.5	8.7639	8.5588	8.66135	0
ENSG00000078142	PIK3C3	chr18	41955234	42087830	+	132597	1698.83	1618.5	1658.66	8.5505	8.6779	8.6142	39.19
ENSG00000172172	MRPL13	chr8	120380761	120445402	-	64642	840	777	808.5	8.6724	8.5456	8.609	24.03
ENSG00000228876	AC010745.2	chr2	16224047	16333978	+	109932	1430	1308	1369	8.6814	8.459	8.5702	0.03
ENSG00000133104	SPART	chr13	36301638	36370180	-	68543	876	826	851	8.5294	8.5675	8.54845	56.065
ENSG00000104783	KCNN4	chr19	43766533	43780976	-	14444	183	175	179	8.4555	8.6136	8.53455	71.62
ENSG00000187607	ZNF286A	chr17	15699577	15720787	+	21211	254.73	268.73	261.73	8.0149	9.0072	8.51105	6.495
ENSG00000146122	DAAM2	chr6	39792298	39904877	+	112580	1546	1240	1393	9.1648	7.8306	8.4977	69.16
ENSG00000284237	LINC02767	chr1	207959292	207969329	+	10038	117	130	123.5	7.7789	9.2073	8.4931	0.04
ENSG00000225342	LRRK2-DT	chr12	40186009	40224915	-	38907	489	469.5	479.25	8.388	8.5791	8.48355	0
ENSG00000289723	ENSG00000289723	chr14	21861353	21862012	+	660	5	11	8	5.056	11.8491	8.45255	0
ENSG00000236723	AL606760.2	chr1	53209783	53213775	-	3993	50.5	47.5	49	8.4405	8.4573	8.4489	0.325
ENSG00000202532	RNU6-395P	chr2	127845236	127845341	+	106	2.33	0.33	1.33	14.6699	2.2133	8.4416	3.465
ENSG00000272769	AC097532.2	chr2	132345616	132347302	-	1687	23.5	18	20.75	9.2967	7.5856	8.44115	4.16
ENSG00000088854	DNAAF9	chr20	3249306	3407669	-	158364	2020	1847	1933.5	8.5128	8.2917	8.40225	9.675
ENSG00000227674	LINC00355	chr13	63851197	64076044	-	224848	2870	2591	2730.5	8.5186	8.1924	8.3555	1.285
ENSG00000196943	NOP9	chr14	24299850	24309124	+	9275	111	113.66	112.33	7.987	8.7122	8.3496	8.79
ENSG00000100350	FOXRED2	chr22	36487190	36507221	-	20032	226	258	242	7.5294	9.1565	8.34295	22.06
ENSG00000171864	PRND	chr20	4721909	4728460	+	6552	84	74	79	8.5562	8.0296	8.2929	0
ENSG00000224625	TUBB8P6	chr1	242057085	242060242	+	3158	38.5	37.5	38	8.1363	8.4422	8.28925	0
ENSG00000258841	EEF1A1P2	chr14	81661428	81662874	+	1447	22	13	17.5	10.1468	6.3872	8.267	0
ENSG00000267041	ZNF850	chr19	36714383	36772825	-	58443	686	712	699	7.8337	8.6613	8.2475	0.74
ENSG00000267486	GLUD1P4	chr18	59778572	59778989	+	418	5	5	5	7.9831	8.5041	8.2436	0
ENSG00000224688	E2F6P2	chr22	21141624	21142371	-	748	11	7	9	9.8145	6.6532	8.23385	0
ENSG00000222314	RNU6-1118P	chr10	38423625	38423728	+	104	1.5	1	1.25	9.6258	6.836	8.2309	0
ENSG00000229395	AC062039.1	chr2	192629919	192645706	+	15788	189	187.5	188.25	7.9894	8.4432	8.2163	0
ENSG00000007047	MARK4	chr19	45079288	45305284	+	225997	2795.5	2584	2689.75	8.2553	8.1288	8.19205	36.35
ENSG00000287635	ENSG00000287635	chr13	94960771	95007420	-	46650	589	521	555	8.4264	7.94	8.1832	0
ENSG00000254585	MAGEL2	chr15	23643549	23647867	-	4319	60	43	51.5	9.2714	7.0782	8.1748	0
ENSG00000108298	RPL19	chr17	39200283	39204840	+	4558	53	55	54	7.7603	8.5787	8.1695	1779.55
ENSG00000235934	AC007405.2	chr2	170814686	170818037	-	3352	40.33	39	39.665	8.0297	8.2717	8.1507	0.09
ENSG00000038382	TRIO	chr5	14143342	14532128	+	388787	4868	4344.5	4606.25	8.3563	7.9444	8.15035	40.88
ENSG00000204172	AGAP9	chr10	47501854	47523638	-	21785	280.5	235.5	258	8.5931	7.6854	8.13925	5.445
ENSG00000128829	EIF2AK4	chr15	39934115	40035591	+	101477	1205.5	1189.5	1197.5	7.9282	8.3336	8.1309	27.735
ENSG00000232944	AC092423.1	chr7	56408699	56409210	-	512	5	7	6	6.5174	9.7199	8.11865	0.42
ENSG00000253303	IGHVIII-82	chr14	106879563	106879812	-	250	5	1	3	13.3477	2.8438	8.09575	0
ENSG00000141367	CLTC	chr17	59619680	59696956	+	77277	951	865	908	8.2131	7.9579	8.0855	101.93
ENSG00000249128	LINC02215	chr5	118596188	118628092	+	31905	392.5	356.5	374.5	8.2103	7.9439	8.0771	0
ENSG00000214595	EML6	chr2	54723499	54972025	+	248527	2995	2814	2904.5	8.0427	8.0498	8.04625	1.04
ENSG00000254075	IGLVV-66	chr22	22061077	22061538	+	462	9	2	5.5	13.001	3.0777	8.03935	0
ENSG00000154380	ENAH	chr1	225486765	225653142	-	166378	2020	1858	1939	8.1028	7.9394	8.0211	59.78
ENSG00000290416	ENSG00000290416	chr22	16581077	16582602	-	1526	16.33	19	17.665	7.1418	8.8519	7.99685	0.945
ENSG00000170190	SLC16A5	chr17	75087727	75106162	+	18436	249	179	214	9.0138	6.9027	7.95825	0.71
ENSG00000260159	AC091304.2	chr15	28454660	28457783	-	3124	37	35	36	7.9044	7.9651	7.93475	0
ENSG00000258994	LINC02309	chr14	86332376	86401285	+	68910	775	810	792.5	7.5058	8.3568	7.9313	0
ENSG00000132953	XPO4	chr13	20777329	20903048	-	125720	1484	1401	1442.5	7.8778	7.9226	7.9002	8.9
ENSG00000168743	NPNT	chr4	105894775	106004027	+	109253	1242.5	1246	1244.25	7.59	8.1081	7.84905	0
ENSG00000277867	AC138649.4	chr15	22714939	22715225	+	287	3	3.5	3.25	6.9762	8.67	7.8231	0
ENSG00000182095	TNRC18	chr7	5306790	5425414	-	118625	1467	1222	1344.5	8.2534	7.3237	7.78855	97.61
ENSG00000157193	LRP8	chr1	53242364	53328469	-	86106	969	972	970.5	7.5105	8.0254	7.76795	19.915
ENSG00000227757	AP000282.1	chr21	32913649	33071104	-	157456	1874	1675	1774.5	7.9431	7.5629	7.753	0
ENSG00000280418	AC007326.2	chr22	18951934	18959512	-	7579	85.5	85	85.25	7.5289	7.9734	7.75115	0
ENSG00000225975	ZNF567-DT	chr19	36682636	36687468	-	4833	67.5	42	54.75	9.321	6.1783	7.74965	2.06
ENSG00000225952	AL512444.1	chr1	22835713	22836849	-	1137	13	12.5	12.75	7.6306	7.816	7.7233	0
ENSG00000153250	RBMS1	chr2	160272151	160493807	-	221657	2552.5	2405	2478.75	7.6853	7.7138	7.69955	27.215
ENSG00000257181	AC025423.4	chr12	68841288	68843237	-	1950	21.75	21.75	21.75	7.4439	7.9298	7.68685	18.99
ENSG00000259362	LOC101929457	chr15	77525540	77534110	+	8571	83	107	95	6.4628	8.8754	7.6691	0.03
ENSG00000173757	STAT5B	chr17	42199176	42288633	-	89458	985	995	990	7.3484	7.9075	7.62795	35.425
ENSG00000148541	FAM13C	chr10	59246130	59363181	-	117052	1382	1205	1293.5	7.8796	7.3189	7.59925	0.76
ENSG00000188342	GTF2F2	chr13	45120510	45284893	+	164384	1874	1739	1806.5	7.6083	7.521	7.56465	21.54
ENSG00000214878	RPL5P31	chr13	51161723	51162357	-	635	8	6	7	8.408	6.7176	7.5628	0
ENSG00000137628	DDX60	chr4	168216291	168318883	-	102593	1142	1110	1126	7.4289	7.692	7.56045	1.49
ENSG00000234986	AL731661.2	chr6	170695313	170696950	+	1638	20.5	15.5	18	8.3525	6.7275	7.54	0
ENSG00000206987	U8	chr15	32426288	32426420	-	133	2.2	0.75	1.475	11.0395	4.0091	7.5243	0
ENSG00000115041	KCNIP3	chr2	95297327	95386077	+	88751	948	988	968	7.1287	7.9144	7.52155	8.62
ENSG00000204816	FGF7P5	chr9	42625436	42626813	+	1378	14	16	15	6.7804	8.2548	7.5176	0.905
ENSG00000157954	WIPI2	chr7	5190196	5233840	+	43645	498	449.5	473.75	7.615	7.322	7.4685	70.295
ENSG00000196295	GARS1-DT	chr7	30516309	30595286	-	78978	913.65	800.32	856.985	7.7206	7.2043	7.46245	31.295
ENSG00000248131	LINC01194	chr5	12574830	12804363	+	229534	2568	2402	2485	7.4666	7.4398	7.4532	0.045
ENSG00000281896	AC018638.8	chr7	128617865	128625905	+	8041	92.17	82	87.085	7.6499	7.25	7.44995	0.675
ENSG00000170653	ATF7	chr12	53507856	53626410	-	118555	1344.98	1198.65	1271.82	7.5713	7.188	7.37965	18.55
ENSG00000240591	AL096701.3	chr22	31452881	31464304	+	11424	123.66	120.66	122.16	7.2242	7.509	7.3666	0.105
ENSG00000243795	LINC02044	chr3	113142350	113167819	-	25470	271	272	271.5	7.101	7.5923	7.34665	0.07
ENSG00000248727	LINC01948	chr5	56451627	56481946	-	30320	335	312	323.5	7.3738	7.3158	7.3448	0.07
ENSG00000267281	ATF7-NPFF	chr12	53506691	53625979	-	119289	1344.98	1198.65	1271.82	7.5248	7.1438	7.3343	0.065
ENSG00000172995	ARPP21	chr3	35638945	35794496	+	155552	1768	1546	1657	7.5855	7.0659	7.3257	0
ENSG00000279729	AC092326.2	chr16	16760905	16762465	+	1561	14	19	16.5	5.9855	8.6534	7.31945	0
ENSG00000276757	RN7SL192P	chr19	11011708	11012006	+	299	3.67	2.67	3.17	8.1917	6.3486	7.27015	0.465
ENSG00000124486	USP9X	chrX	41085445	41236579	+	151135	1643.5	1543	1593.25	7.2574	7.2583	7.25785	32.88
ENSG00000282300	AC073488.6	chrX	9413816	9414569	+	754	8.92	7	7.96	7.8953	6.6003	7.2478	0
ENSG00000222623	RNU6-1100P	chr1	157784	157887	-	104	1.33	0.87	1.1	8.5348	5.9473	7.24105	0
ENSG00000282137	OR4G3P	chr19	94062	94974	+	913	7	12	9.5	5.1169	9.3443	7.2306	0
ENSG00000240445	FOXO3B	chr17	18667629	18682314	-	14686	159.73	147.4	153.565	7.2587	7.1356	7.19715	2.845
ENSG00000086300	SNX10	chr7	26291862	26374383	+	82522	860.08	858.5	859.29	6.9558	7.3962	7.176	50.515
ENSG00000091583	APOH	chr17	66212033	66256525	-	44493	474.5	452.5	463.5	7.1174	7.2304	7.1739	0
ENSG00000243414	TICAM2	chr5	115578496	115602479	-	23984	258	241	249.5	7.1792	7.1438	7.1615	0.245
ENSG00000279469	AC109454.4	chr5	134394360	134395008	-	649	7.5	6	6.75	7.7125	6.5727	7.1426	0.385
ENSG00000170629	DPY19L2P2	chr7	103175343	103277638	-	102296	1111.15	1011.57	1061.36	7.2492	7.0303	7.13975	0.035
ENSG00000181381	DDX60L	chr4	168356735	168537786	-	181052	1948.5	1788	1868.25	7.1825	7.021	7.10175	4.64
ENSG00000275771	OR4G6P	chr15	101937591	101938470	-	880	7	11	9	5.3088	8.8868	7.0978	0
ENSG00000134369	NAV1	chr1	201539127	201826969	+	287843	2977.67	2942.5	2960.09	6.904	7.2677	7.08585	36.355
ENSG00000242753	AL445430.2	chr6	11414636	11515710	+	101075	1086	983.5	1034.75	7.1707	6.9178	7.04425	0.09
ENSG00000286406	ENSG00000286406	chr22	11883602	11904000	+	20399	216	201	208.5	7.0668	7.0052	7.036	0.125
ENSG00000084764	MAPRE3	chr2	26970637	27027219	+	56583	597.24	558.66	577.95	7.0443	7.0193	7.0318	17.28
ENSG00000251224	CNOT10-AS1	chr3	32730635	32737454	-	6820	69.5	69.5	69.5	6.8011	7.245	7.02305	0
ENSG00000228599	RPL7P52	chr22	40106325	40107066	-	742	7	8	7.5	6.2961	7.6652	6.98065	0.085
ENSG00000089195	TRMT6	chr20	5937228	5950558	-	13331	146	124	135	7.3092	6.6129	6.96105	8.435
ENSG00000291139	DPY19L2P2	chr7	103175133	103280410	-	105278	1111.15	1011.57	1061.36	7.0439	6.8311	6.9375	0.83
ENSG00000157570	TSPAN18	chr11	44726465	44932423	+	205959	2164	1985	2074.5	7.0122	6.852	6.9321	0.09
ENSG00000261250	AL160286.3	chr1	179543201	179548922	-	5722	54	60	57	6.2983	7.4548	6.87655	0
ENSG00000258028	LOC107984685	chr14	28936889	29372406	+	435518	4488.67	4202.67	4345.67	6.8784	6.8605	6.86945	0
ENSG00000257126	FOXG1-AS1	chr14	28726675	28765292	-	38618	408	363	385.5	7.0509	6.6827	6.8668	0
ENSG00000265994	AC090365.1	chr18	28638714	28789580	+	150867	1460.67	1530	1495.34	6.4615	7.21	6.83575	0
ENSG00000227189	AC092535.1	chr4	1151372	1153701	+	2330	20.5	25	22.75	5.8719	7.6282	6.75005	0
ENSG00000164603	BMT2	chr7	112819147	112939875	-	120729	1194.25	1159	1176.62	6.6018	6.8251	6.71345	8.265
ENSG00000184697	CLDN6	chr16	3014712	3020071	-	5360	47	57	52	5.8521	7.5604	6.70625	0.14
ENSG00000230286	AC013472.2	chr2	26950308	27009807	-	59500	597.24	558.66	577.95	6.699	6.6752	6.6871	0
ENSG00000173678	SPDYE2B	chr7	102650319	102662625	+	12307	122.83	116	119.415	6.6608	6.701	6.6809	4.32
ENSG00000265544	AA06	chr17	33529787	33533760	-	3974	42	35	38.5	7.0534	6.2615	6.65745	0
ENSG00000247828	TMEM161B-DT	chr5	88268864	88439337	+	170474	1643	1643	1643	6.4322	6.852	6.6421	20.205
ENSG00000124535	WRNIP1	chr6	2765393	2786952	+	21560	201	211.5	206.25	6.2219	6.9742	6.59805	47.82
ENSG00000232838	PET117	chr20	18137863	18143169	+	5307	59.5	42.5	51	7.4825	5.6934	6.58795	2.51
ENSG00000293270	PGAM1P5	chr12	95551582	95673999	+	122418	1197	1127	1162	6.5257	6.5451	6.5354	0
ENSG00000236678	LINC00347	chr13	74434538	74565445	+	130908	1286	1194	1240	6.5562	6.4845	6.52035	0
ENSG00000225680	AL163953.1	chr14	53599832	53614026	-	14195	140.5	127.5	134	6.6057	6.3857	6.4957	0
ENSG00000204740	MALRD1	chr10	19048801	19790401	+	741601	7338	6644.5	6991.25	6.6037	6.3698	6.48675	0
ENSG00000253868	FER1L6-AS2	chr8	124044395	124171522	-	127128	1253.5	1127.5	1190.5	6.5805	6.3054	6.44295	0
ENSG00000282894	DUX4L33	chr20	29324092	29325049	+	958	10.5	7.5	9	7.3148	5.5658	6.4403	0
ENSG00000075426	FOSL2	chr2	28392448	28417317	+	24870	218	245	231.5	5.85	7.0037	6.42685	18.805
ENSG00000134453	RBM17	chr10	6089034	6117457	+	28424	262	265	263.5	6.1517	6.6282	6.38995	77.275
ENSG00000069509	FUNDC1	chrX	44523639	44542859	-	19221	166	189	177.5	5.7638	6.9907	6.37725	10.745
ENSG00000243960	AL390195.1	chr1	111438638	111441364	-	2727	26.83	23.67	25.25	6.5662	6.1709	6.36855	4.115
ENSG00000166016	ABTB2	chr11	34150987	34358010	-	207024	1931	1883	1907	6.225	6.4664	6.3457	10.775
ENSG00000291087	CRYBB2P1	chr22	25448080	25520856	+	72777	660	678	669	6.0524	6.6232	6.3378	9.54
ENSG00000237460	LINC01661	chr1	106818224	106865316	+	47093	441	424	432.5	6.2497	6.401	6.32535	0
ENSG00000160336	ZNF761	chr19	53431984	53461862	+	29879	279.67	268.83	274.25	6.2468	6.3966	6.3217	8.055
ENSG00000250666	LINC01596	chr4	189881515	189884868	+	3354	28	33.33	30.665	5.5715	7.0649	6.3182	0
ENSG00000273727	U1	chr1	120354987	120355148	+	162	2	1	1.5	8.2393	4.3885	6.3139	0
ENSG00000205592	MUC19	chr12	40393395	40570832	+	177438	1677.5	1576	1626.75	6.3095	6.3146	6.31205	0
ENSG00000184984	CHRM5	chr15	33968497	34067458	+	98962	957	855	906	6.4539	6.1423	6.2981	0.22
ENSG00000113658	SMAD5	chr5	136132845	136188747	+	55903	507	509	508	6.0527	6.4732	6.26295	25.47
ENSG00000288715	LOC128462377	chr16	89317046	89418292	-	101247	940.5	895	917.75	6.1995	6.2846	6.24205	0
ENSG00000234117	AL445224.1	chr6	116492297	116497099	+	4803	44	43	43.5	6.1139	6.3649	6.2394	0
ENSG00000201165	RNU6-1229P	chr7	65023204	65023310	-	107	2	0	1	12.4745	0	6.23725	0
ENSG00000125386	FAM193A	chr4	2536647	2732573	+	195927	1897	1650	1773.5	6.4617	5.9872	6.22445	10.635
ENSG00000204904	LINC01545	chrX	46887417	46899703	-	12287	129	94	111.5	7.0068	5.439	6.2229	0.615
ENSG00000249641	HOXC13-AS	chr12	53935328	53939643	-	4316	36.5	41	38.75	5.644	6.7536	6.1988	0
ENSG00000196208	GREB1	chr2	11482341	11642788	+	160448	1446	1438	1442	6.0147	6.3718	6.19325	34.185
ENSG00000171316	CHD7	chr8	60678740	60868028	+	189289	1765	1638	1701.5	6.223	6.1521	6.18755	19.255
ENSG00000161405	IKZF3	chr17	39757718	39864312	-	106595	959.5	953	956.25	6.0074	6.3561	6.18175	0.015
ENSG00000029153	BMAL2	chr12	27332836	27425289	+	92454	884	777	830.5	6.3812	5.9749	6.17805	0
ENSG00000133030	MPRIP	chr17	17042457	17217679	+	175223	1551	1585	1568	5.9074	6.4309	6.16915	83.28
ENSG00000172331	BPGM	chr7	134646811	134679816	+	33006	316	276	296	6.3896	5.945	6.1673	12.215
ENSG00000006459	KDM7A	chr7	140084746	140176983	-	92238	853	798	825.5	6.1719	6.1508	6.16135	4.5
ENSG00000247345	AC092343.1	chr5	59039761	59063503	+	23743	204	217.33	210.665	5.7342	6.5076	6.1209	0.515
ENSG00000111906	HDDC2	chr6	125219962	125302078	-	82117	728	725	726.5	5.9166	6.2768	6.0967	120.945
ENSG00000080166	DCT	chr13	94436811	94479682	-	42872	399	360	379.5	6.2112	5.9699	6.09055	572.535
ENSG00000143393	PI4KB	chr1	151291797	151327715	-	35919	326	309	317.5	6.0572	6.116	6.0866	41.17
ENSG00000132670	PTPRA	chr20	2873420	3039076	+	165657	1544	1385	1464.5	6.2203	5.944	6.08215	41.86
ENSG00000159197	KCNE2	chr21	34364006	34371381	+	7376	64	65	64.5	5.7908	6.2651	6.02795	1.285
ENSG00000228170	AL031963.1	chr6	3138394	3153062	-	14669	128.5	127	127.75	5.8463	6.1551	6.0007	0.49
ENSG00000248187	LOC124900778	chr4	128567972	128570531	-	2560	15	29	22	3.9105	8.0537	5.9821	0
ENSG00000226620	LINC00343	chr13	105702699	105797539	+	94841	796	847.5	821.75	5.6014	6.353	5.9772	0.025
ENSG00000290615	RAB6C-AS1	chr2	129966592	129980466	-	13875	120	120.25	120.125	5.772	6.1615	5.96675	0
ENSG00000142864	SERBP1	chr1	67407810	67430415	-	22606	201.5	190	195.75	5.9488	5.9754	5.9621	264.465
ENSG00000171533	MAP6	chr11	75586918	75669038	-	82121	712	707	709.5	5.7863	6.1207	5.9535	0
ENSG00000184530	C6orf58	chr6	127519455	127591820	+	72366	669	581	625	6.1698	5.7079	5.93885	0.1
ENSG00000130988	RGN	chrX	47078355	47093314	+	14960	122	133	127.5	5.4426	6.3206	5.8816	0
ENSG00000142192	APP	chr21	25880535	26171128	-	290594	2672.5	2290	2481.25	6.1377	5.6025	5.8701	637.49
ENSG00000260289	AC093515.1	chr16	7878799	8112756	-	233958	2106	1876	1991	6.0076	5.7007	5.85415	0
ENSG00000261235	HSD17B2-AS1	chr16	82044336	82139631	-	95296	894.5	725.5	810	6.2644	5.4125	5.83845	0.185
ENSG00000249459	ZNF286B	chr17	18661937	18681846	-	19910	173.73	162.4	168.065	5.8235	5.799	5.81125	0.105
ENSG00000163946	TASOR	chr3	56620132	56683265	-	63134	592	476	534	6.258	5.3602	5.8091	23.405
ENSG00000287039	ENSG00000287039	chr7	51849086	51864798	+	15713	136	129	132.5	5.7764	5.8367	5.80655	0
ENSG00000259602	AC091073.1	chr15	48938236	48948031	+	9796	81.5	83.5	82.5	5.5525	6.06	5.80625	0
ENSG00000181744	DIPK2A	chr3	143971823	144048719	+	76897	681	615.5	648.25	5.9104	5.6905	5.80045	3.84
ENSG00000252428	RNA5SP285	chr9	72299720	72299838	-	119	1	1	1	5.6083	5.9743	5.7913	0
ENSG00000233073	GRM3-AS1	chr7	86782357	86803409	-	21053	178.5	175	176.75	5.6585	5.9096	5.78405	0
ENSG00000268020	OR4G4P	chr1	52473	53312	+	840	6	8	7	4.767	6.7709	5.76895	0.075
ENSG00000198929	NOS1AP	chr1	162069691	162370475	+	300785	2605	2419	2512	5.78	5.7176	5.7488	0.825
ENSG00000251322	SHANK3	chr22	50674408	50733212	+	58805	522	460	491	5.9242	5.5613	5.74275	14.39
ENSG00000184374	COLEC10	chr8	118995452	119108455	+	113004	968	914	941	5.7169	5.7503	5.7336	0
ENSG00000237766	GGTA2P	chr12	67265842	67266966	-	1125	6	12.5	9.25	3.5594	7.8994	5.7294	0.485
ENSG00000272609	AC016252.1	chr3	138004649	138005122	-	474	6	2	4	8.4479	2.9998	5.72385	0
ENSG00000170959	DCDC1	chr11	30830369	31369810	-	539442	4539	4385	4462	5.6156	5.7791	5.69735	0.02
ENSG00000229286	AP000522.1	chr22	15901791	15901911	+	121	1	1	1	5.5156	5.8756	5.6956	0
ENSG00000135443	KRT85	chr12	52360006	52367481	-	7476	70	54	62	6.2489	5.1352	5.69205	0
ENSG00000197016	ZNF470	chr19	56567468	56588911	+	21444	177	176	176.5	5.5086	5.835	5.6718	1.83
ENSG00000172208	OR4X2	chr11	48245104	48246015	+	912	9	6	7.5	6.586	4.6773	5.63165	0
ENSG00000121766	ZCCHC17	chr1	31296982	31364953	+	67972	590	521	555.5	5.7929	5.4493	5.6211	72.8
ENSG00000259647	AC111152.2	chr15	30005443	30045848	-	40406	329	327	328	5.4341	5.7536	5.59385	0
ENSG00000249231	CASC16	chr16	52552084	52652132	-	100049	850.5	774.5	812.5	5.6733	5.5036	5.58845	0
ENSG00000285437	POLR2J3	chr7	102562133	102572583	-	10451	82.5	86	84.25	5.2683	5.8503	5.5593	72.445
ENSG00000286648	ENSG00000286648	chr8	31827238	31840709	-	13472	104	113	108.5	5.152	5.9632	5.5576	0
ENSG00000290898	AGAP12P	chr10	48010132	48031640	-	21509	183.33	164	173.665	5.6884	5.4207	5.55455	0
ENSG00000173950	XXYLT1	chr3	195068284	195271159	-	202876	1763	1503	1633	5.7996	5.267	5.5333	9.97
ENSG00000277304	AC142086.6	chr16	32916974	32946392	+	29419	234	237	235.5	5.3084	5.7274	5.5179	0
ENSG00000075568	TMEM131	chr2	97756333	97995948	-	239616	1990.5	1847	1918.75	5.544	5.4801	5.51205	17.595
ENSG00000265018	AGAP12P	chr10	48009873	48031599	-	21727	183.33	164	173.665	5.6313	5.3664	5.49885	0.135
ENSG00000286745	ENSG00000286745	chr5	118581242	118628178	-	46937	392.5	356.5	374.5	5.5809	5.3998	5.49035	0
ENSG00000136636	KCTD3	chr1	215567304	215621807	+	54504	484.5	386.5	435.5	5.9326	5.0415	5.48705	31.915
ENSG00000227053	MUC12-AS1	chr7	101014319	101017665	-	3347	32.5	21	26.75	6.4804	4.4607	5.47055	0
ENSG00000216829	FGF7P4	chr9	42667506	42668887	-	1382	12	10	11	5.795	5.1443	5.46965	0
ENSG00000238284	LINC01448	chr7	42661716	42706447	-	44732	364	346	355	5.4308	5.4991	5.46495	0
ENSG00000141867	BRD4	chr19	15235519	15332545	-	97027	796	740	768	5.4752	5.4222	5.4487	44.605
ENSG00000229528	AC119677.1	chr1	40863914	40876670	+	12757	98	103.5	100.75	5.1269	5.768	5.44745	0
ENSG00000280069	AC127024.8	chr17	30738182	30740275	+	2094	20.33	13	16.665	6.4794	4.4137	5.44655	0.365
ENSG00000227408	AMYP1	chr1	103713723	103719871	+	6149	42.5	54	48.25	4.6128	6.2434	5.4281	0.065
ENSG00000172765	TMCC1	chr3	129647792	129893711	-	245920	1904	1956	1930	5.1671	5.6547	5.4109	4.34
ENSG00000143149	ALDH9A1	chr1	165662216	165698562	-	36347	292	275	283.5	5.3616	5.379	5.3703	60.82
ENSG00000075142	SRI	chr7	88205115	88226993	-	21879	192	150	171	5.8567	4.8742	5.36545	136.955
ENSG00000148950	IMMP1L	chr11	31432401	31509645	-	77245	595	606	600.5	5.1407	5.5775	5.3591	8.375
ENSG00000169016	E2F6	chr2	11444375	11466177	-	21803	197	143	170	6.0301	4.6629	5.3465	13.865
ENSG00000288755	ENSG00000288755	chr10	3785551	3806592	+	21042	158	165	161.5	5.0113	5.5748	5.29305	0
ENSG00000163491	NEK10	chr3	27106484	27369460	-	262977	2137	1908	2022.5	5.4233	5.1582	5.29075	0.385
ENSG00000142945	KIF2C	chr1	44739818	44767767	+	27950	201	227	214	4.7994	5.774	5.2867	30.57
ENSG00000165417	GTF2A1	chr14	81175452	81221377	-	45926	388	316	352	5.6383	4.8917	5.265	10.47
ENSG00000279558	AC244517.9	chr5	141078076	141084481	+	6406	46.67	51	48.835	4.8621	5.66	5.26105	0
ENSG00000256774	AC087241.2	chr12	22596228	22596551	+	324	3.5	1.5	2.5	7.2094	3.2914	5.2504	0
ENSG00000111802	TDP2	chr6	24649979	24666930	-	16952	135	123	129	5.3148	5.1585	5.23665	28.125
ENSG00000232463	RPL13P7	chr1	176231200	176231830	-	631	3.5	6	4.75	3.7018	6.7602	5.231	0
ENSG00000266573	AC018697.1	chr18	24725762	24986980	+	261219	2005	1959	1982	5.1226	5.3317	5.22715	0.215
ENSG00000155189	AGPAT5	chr8	6708642	6761503	+	52862	367	426	396.5	4.6334	5.7293	5.18135	16.385
ENSG00000162769	FLVCR1	chr1	212858275	212899363	+	41089	292	324	308	4.7428	5.606	5.1744	3.51
ENSG00000233806	LINC01237	chr2	241881363	242078722	+	197360	1515	1445.5	1480.25	5.1231	5.2071	5.1651	0.77
ENSG00000183421	RIPK4	chr21	41739369	41767089	-	27721	191	222	206.5	4.5983	5.6935	5.1459	31.725
ENSG00000160683	CXCR5	chr11	118883892	118897787	+	13896	110	97	103.5	5.283	4.9627	5.12285	0
ENSG00000171532	NEUROD2	chr17	39603536	39609777	-	6242	50	43	46.5	5.3459	4.8976	5.12175	0.02
ENSG00000283907	AD000090.1	chr19	35557928	35581960	+	24033	190	167.5	178.75	5.2762	4.955	5.1156	359.035
ENSG00000205238	SPDYE2	chr7	102551226	102563538	+	12313	90.67	92	91.335	4.9145	5.312	5.11325	4.84
ENSG00000197969	VPS13A	chr9	77177445	77421537	+	244093	1926	1701	1813.5	5.266	4.9543	5.11015	5.45
ENSG00000224347	SCEL-AS1	chr13	77599755	77606551	-	6797	45	55	50	4.4185	5.7528	5.08565	0
ENSG00000260781	ARHGAP23P1	chr16	33907419	33937024	-	29606	226	211	218.5	5.0945	5.0668	5.08065	0
ENSG00000256951	AC055876.3	chr15	28789199	28789486	+	288	2.25	2	2.125	5.214	4.9371	5.07555	0
ENSG00000188994	ZNF292	chr6	87151803	87265943	+	114141	845.5	825.5	835.5	4.9437	5.1417	5.0427	5.78
ENSG00000076716	GPC4	chrX	133300103	133415489	-	115387	819	866	842.5	4.737	5.3358	5.0364	20.01
ENSG00000163872	YEATS2	chr3	183697797	183812624	+	114828	823	853	838	4.7833	5.2812	5.03225	36.59
ENSG00000224382	LINC00703	chr10	4384246	4410614	+	26369	218	168	193	5.5175	4.5295	5.0235	0
ENSG00000170044	ZPLD1	chr3	102099244	102479841	+	380598	2940	2607	2773.5	5.1553	4.8698	5.01255	0
ENSG00000114867	EIF4G1	chr3	184314495	184335358	+	20864	156	147	151.5	4.99	5.009	4.9995	147.91
ENSG00000151552	QDPR	chr4	17460261	17512206	-	51946	383	371	377	4.9207	5.0776	4.99915	122.57
ENSG00000171522	PTGER4	chr5	40679915	40693735	+	13821	101	99.5	100.25	4.8771	5.1182	4.99765	0.625
ENSG00000279592	AC010653.2	chr16	71859680	71860676	+	997	8	6.5	7.25	5.3552	4.635	4.9951	1.135
ENSG00000291144	ENSG00000291144	chr11	4393775	4520905	+	127131	952.5	891.33	921.915	5.0002	4.9845	4.99235	0
ENSG00000228142	AL354861.2	chr9	95650104	95715721	+	65618	478	471	474.5	4.8616	5.1031	4.98235	0
ENSG00000162772	ATF3	chr1	212565334	212620777	+	55444	428	375	401.5	5.1519	4.8085	4.9802	52.045
ENSG00000175806	MSRA	chr8	10054292	10428891	+	374600	2757.5	2655.5	2706.5	4.9128	5.0398	4.9763	10.845
ENSG00000254929	AL591684.2	chr10	47517816	47553514	-	35699	280.5	235.5	258	5.2439	4.69	4.96695	1.38
ENSG00000171848	RRM2	chr2	10120698	10211725	+	91028	648	663	655.5	4.7509	5.1781	4.9645	36.665
ENSG00000151576	QTRT2	chr3	114005833	114088422	+	82590	575	612	593.5	4.6464	5.2682	4.9573	12.535
ENSG00000113578	FGF1	chr5	142592178	142698070	-	105893	766	755	760.5	4.8277	5.0689	4.9483	0.86
ENSG00000243797	AC004917.1	chr7	106372251	106770207	-	397957	3017.5	2685	2851.25	5.0604	4.7967	4.92855	0.085
ENSG00000047249	ATP6V1H	chr8	53715543	53843558	-	128016	921	909.5	915.25	4.8014	5.051	4.9262	70.075
ENSG00000260785	CASC17	chr17	71097774	71202203	-	104430	766	728	747	4.8953	4.9561	4.9257	0
ENSG00000168079	SCARA5	chr8	27869883	27992673	-	122791	866	886	876	4.7068	5.1298	4.9183	0.02
ENSG00000268074	RPL22P5	chr1	143929994	143930382	-	389	2	3.5	2.75	3.4313	6.3967	4.914	0
ENSG00000003509	NDUFAF7	chr2	37231631	37253403	+	21773	147.5	162.5	155	4.5212	5.306	4.9136	17.88
ENSG00000275993	LOC102724428	chr21	6111131	6123778	+	12648	97.5	83	90.25	5.1447	4.6654	4.90505	8.71
ENSG00000259423	LOC124900600	chr15	39167676	39180048	+	12373	88.33	87.33	87.83	4.7644	5.0179	4.89115	0
ENSG00000222019	URAHP	chr16	90043914	90047597	-	3684	31	21.5	26.25	5.6159	4.1491	4.8825	0
ENSG00000163125	RPRD2	chr1	150363091	150476566	+	113476	812	794.5	803.25	4.7756	4.9777	4.87665	16.82
ENSG00000290687	ZNF286B	chr17	18658429	18682228	-	23800	173.73	162.4	168.065	4.8716	4.8511	4.86135	0.15
ENSG00000230920	LOC105375972	chr9	9799423	9803784	+	4362	32	29.5	30.75	4.896	4.8081	4.85205	0
ENSG00000213781	PSMC1P2	chr7	27461766	27462969	+	1204	10	7	8.5	5.5431	4.1334	4.83825	0
ENSG00000253288	AC046195.1	chr8	137809444	138083657	-	274214	1935.5	1913.5	1924.5	4.7106	4.9611	4.83585	0
ENSG00000069188	SDK2	chr17	73334384	73644445	-	310062	2306	2032.5	2169.25	4.9635	4.6603	4.8119	4.935
ENSG00000287608	ENSG00000287608	chr19	53434661	53473936	-	39276	279.67	268.83	274.25	4.7522	4.8662	4.8092	0.47
ENSG00000265888	DSCAS	chr18	31101540	31163414	+	61875	422.5	438	430.25	4.5571	5.0326	4.79485	0
ENSG00000256223	ZNF10	chr12	133130575	133159465	+	28891	212.5	190	201.25	4.9088	4.6755	4.79215	3.505
ENSG00000158528	PPP1R9A	chr7	94907202	95296415	+	389214	2820	2593.83	2706.91	4.8355	4.7379	4.7867	0.175
ENSG00000174740	PABPC5	chrX	91434595	91438584	+	3990	21	34	27.5	3.5126	6.0582	4.7854	0
ENSG00000070882	OSBPL3	chr7	24796540	24981634	-	185095	1330	1234	1282	4.7955	4.7398	4.76765	17.075
ENSG00000261517	LINC00558	chr13	53815419	53939960	+	124542	906	818	862	4.855	4.6695	4.76225	0
ENSG00000269026	AC003006.1	chr19	57682045	57753575	+	71531	511.99	477.33	494.66	4.7769	4.7442	4.76055	2.885
ENSG00000250750	OR5BM1P	chr3	98053374	98053739	+	366	2	3	2.5	3.6469	5.8274	4.73715	0
ENSG00000224117	PTPN2P2	chr13	30553670	30554693	+	1024	6	8	7	3.9105	5.5542	4.73235	0.13
ENSG00000255366	AC120036.4	chr8	47190772	47193262	+	2491	19.67	14.67	17.17	5.27	4.1869	4.72845	0
ENSG00000214330	ABCD1P5	chr2	91840601	91843802	+	3202	28	16	22	5.836	3.5525	4.69425	0
ENSG00000211952	IGHV4-28	chr14	106324254	106324760	-	507	5	2	3.5	6.5817	2.8045	4.6931	0.155
ENSG00000159082	SYNJ1	chr21	32628759	32728040	-	99282	741	611	676	4.9811	4.3753	4.6782	5.185
ENSG00000156831	NSMCE2	chr8	125091679	125367120	+	275442	1922	1816	1869	4.6569	4.6873	4.6721	22.06
ENSG00000227191	TRGC2	chr7	38239580	38249572	-	9993	76	59	67.5	5.0757	4.1975	4.6366	0
ENSG00000257474	AC027288.1	chr12	79540203	79550535	+	10333	53	85	69	3.4232	5.8483	4.63575	0
ENSG00000232581	AC079742.1	chr7	6578565	6588974	-	10410	70	70	70	4.4877	4.7806	4.63415	0
ENSG00000229011	LINC01038	chr13	79804418	79805685	+	1268	8	9	8.5	4.2106	5.0461	4.62835	0
ENSG00000135835	KIAA1614	chr1	180912897	180951614	+	38718	242	276	259	4.1714	5.0679	4.61965	0.52
ENSG00000164741	DLC1	chr8	13083361	13604610	-	521250	3554.5	3413.5	3484	4.551	4.6557	4.60335	74.445
ENSG00000236699	ARHGEF38	chr4	105552620	105708093	+	155474	1071.5	1006.5	1039	4.5995	4.6025	4.601	0.145
ENSG00000114487	MORC1	chr3	108958248	109118134	-	159887	1023	1108	1065.5	4.2701	4.9268	4.59845	0
ENSG00000132631	SCP2D1	chr20	18813783	18814378	+	596	5	3	4	5.5989	3.5786	4.58875	0
ENSG00000234336	JAZF1-AS1	chr7	28180322	28243917	+	63596	438	409.5	423.75	4.5964	4.5778	4.5871	0.04
ENSG00000008311	AASS	chr7	122064583	122144308	-	79726	527	531	529	4.4115	4.7351	4.5733	27.005
ENSG00000270617	URGCP-MRPS24	chr7	43866558	43906589	-	40032	270	259.83	264.915	4.5013	4.6144	4.55785	0
ENSG00000215041	NEURL4	chr17	7315628	7329393	-	13766	93	89	91	4.5087	4.5964	4.55255	10.74
ENSG00000293271	SLC44A3-AS1	chr1	94613814	94855426	-	241613	1665.5	1520	1592.75	4.6005	4.4726	4.53655	9.625
ENSG00000280388	AC006330.1	chr7	76043977	76045963	-	1987	11.5	14.5	13	3.8626	5.1881	4.52535	0.375
ENSG00000115170	ACVR1	chr2	157736251	157876330	-	140080	951	889	920	4.5309	4.5119	4.5214	21.83
ENSG00000225457	LOC107986837	chr7	113100663	113146330	+	45668	288	310	299	4.2088	4.826	4.5174	0
ENSG00000290093	ENSG00000290093	chr2	219177068	219177530	+	463	2	4	3	2.8829	6.1421	4.5125	0.14
ENSG00000142178	SIK1	chr21	43414483	43427131	-	12649	84.5	81	82.75	4.4584	4.5526	4.5055	3.275
ENSG00000290523	ENSG00000290523	chr21	10413477	10491615	+	78139	504	516.83	510.415	4.3047	4.7024	4.50355	1.57
ENSG00000120693	SMAD9	chr13	36844831	36920887	-	76057	492	501.67	496.835	4.3172	4.6894	4.5033	2.445
ENSG00000111647	BLTP3B	chr12	100028455	100142874	-	114420	790	704	747	4.6079	4.3743	4.4911	6.845
ENSG00000185040	SPDYE16	chr7	76531313	76543297	-	11985	83	73.5	78.25	4.6219	4.36	4.49095	2.4
ENSG00000136478	TEX2	chr17	64147227	64263260	-	116034	797	711	754	4.5841	4.3563	4.4702	17.905
ENSG00000089248	ERP29	chr12	112013348	112023449	+	10102	60	70.5	65.25	3.9639	4.9615	4.4627	169.365
ENSG00000173226	IQCB1	chr3	121769761	121835079	-	65319	459	389	424	4.6898	4.2339	4.46185	15.21
ENSG00000164508	H2AC1	chr6	25723397	25726562	-	3166	17.67	23	20.335	3.7248	5.1648	4.4448	0
ENSG00000215193	PEX26	chr22	18077923	18105396	+	27474	173.25	180.75	177	4.2085	4.6773	4.4429	17.055
ENSG00000131171	SH3BGRL	chrX	81202102	81298547	+	96446	663	583	623	4.5878	4.2975	4.44265	61.275
ENSG00000102900	NUP93	chr16	56730118	56850286	+	120169	800	748	774	4.443	4.4253	4.43415	84.48
ENSG00000268845	AC025278.1	chr19	6953211	6954904	+	1694	10.33	11.33	10.83	4.0697	4.755	4.41235	0
ENSG00000289309	LOC107984536	chr12	83888705	84186576	-	297872	1954	1857	1905.5	4.378	4.4322	4.4051	0
ENSG00000288701	PRRC2B	chr9	131373636	131500197	+	126562	819	798	808.5	4.3187	4.4826	4.40065	31.19
ENSG00000267354	AC091151.1	chr18	45507202	45550183	+	42982	283	265.33	274.165	4.3942	4.3887	4.39145	0
ENSG00000211745	TRBV4-2	chr7	142345421	142345985	+	565	1	6	3.5	1.1812	7.5498	4.3655	0
ENSG00000268055	LOC124904710	chr19	38535512	38537142	-	1631	10.5	10	10.25	4.2965	4.3589	4.3277	0
ENSG00000228618	AC012462.2	chr2	215476667	215480248	+	3582	23	22	22.5	4.2853	4.3665	4.3259	0
ENSG00000243480	AMY2A	chr1	103617427	103625780	+	8354	46.5	58	52.25	3.7148	4.9359	4.32535	0
ENSG00000135269	TES	chr7	116210506	116258783	+	48278	313	292	302.5	4.3269	4.3	4.31345	90.195
ENSG00000236137	CD101-AS1	chr1	117025482	117059490	-	34009	212	213	212.5	4.1602	4.4527	4.30645	0.1
ENSG00000225791	TRAM2-AS1	chr6	52576787	52643058	+	66272	409.25	418	413.625	4.1213	4.4842	4.30275	4.675
ENSG00000218069	RSL24D1P1	chr6	27780619	27781111	-	493	1	5	3	1.3537	7.2104	4.28205	0
ENSG00000115109	EPB41L5	chr2	120013077	120179119	+	166043	1042	1015	1028.5	4.1882	4.3459	4.26705	6.775
ENSG00000123609	NMI	chr2	151270470	151289894	-	19425	122	118	120	4.1916	4.3187	4.25515	3.72
ENSG00000060140	STYK1	chr12	10618923	10674318	-	55396	350	334	342	4.2166	4.2865	4.25155	0
ENSG00000169129	AFAP1L2	chr10	114294824	114404756	-	109933	692	665	678.5	4.201	4.3006	4.2508	0.26
ENSG00000290490	ENSG00000290490	chr13	52219344	52334277	-	114934	751.33	668	709.665	4.3627	4.132	4.24735	0.06
ENSG00000229876	CASC20	chr20	6446723	6528459	+	81737	486	520	503	3.9682	4.5229	4.24555	0
ENSG00000125810	CD93	chr20	23079360	23086324	-	6965	46	40	43	4.4077	4.083	4.24535	0
ENSG00000168016	TRANK1	chr3	36826819	36945057	-	118239	759	697	728	4.2841	4.1909	4.2375	1.115
ENSG00000228655	AC096558.1	chr2	143295421	143598002	-	302582	1944	1779	1861.5	4.2878	4.1799	4.23385	0
ENSG00000239880	RALBP1P1	chr3	180323107	180325059	+	1953	14	10	12	4.7841	3.6403	4.2122	0
ENSG00000203668	CHML	chr1	241628851	241640369	-	11519	83	58.5	70.75	4.8088	3.6106	4.2097	7.3
ENSG00000132170	PPARG	chr3	12287368	12434356	+	146989	919	875	897	4.1726	4.2321	4.20235	0.46
ENSG00000232556	PRCPP1	chr2	101520834	101521976	-	1143	8	6	7	4.6711	3.732	4.20155	0
ENSG00000154188	ANGPT1	chr8	107249482	107498055	-	248574	1510	1518.5	1514.25	4.0541	4.343	4.19855	0.39
ENSG00000146476	ARMT1	chr6	151452258	151470101	+	17844	119	97	108	4.4507	3.8647	4.1577	18.415
ENSG00000273659	AC108125.1	chr16	76582556	76583098	+	543	2.5	4	3.25	3.0727	5.2372	4.15495	0
ENSG00000237637	FRY-AS1	chr13	32025314	32031639	-	6326	40	36.33	38.165	4.22	4.0829	4.15145	0.06
ENSG00000291261	ENSG00000291261	chr15	22606022	22608126	-	2105	16.2	9.33	12.765	5.1362	3.1511	4.14365	0
ENSG00000070476	ZXDC	chr3	126437601	126475891	-	38291	225	235	230	3.9216	4.3632	4.1424	21.86
ENSG00000291106	SNHG33	chr3	183447582	183456017	+	8436	57	44.67	50.835	4.5094	3.7646	4.137	17.92
ENSG00000184349	EFNA5	chr5	107376894	107670937	-	294044	1722	1800	1761	3.9084	4.3521	4.13025	5.385
ENSG00000225350	FREM2-AS1	chr13	38821798	38827570	-	5773	31.5	37	34.25	3.6415	4.5565	4.099	0
ENSG00000277067	LOC102724843	chr21	7048891	7087229	+	38339	238	218.5	228.25	4.143	4.0518	4.0974	1.705
ENSG00000133687	TMTC1	chr12	29500840	29784759	-	283920	1708	1658	1683	4.0148	4.1517	4.08325	2.525
ENSG00000100583	SAMD15	chr14	77376689	77392163	+	15475	87.5	95	91.25	3.7736	4.3644	4.069	0.12
ENSG00000086758	HUWE1	chrX	53532096	53686752	-	154657	948	878	913	4.0909	4.0361	4.0635	76.275
ENSG00000132837	DMGDH	chr5	78997564	79236038	-	238475	1515	1302.5	1408.75	4.2398	3.883	4.0614	0.525
ENSG00000231475	IGHV4-31	chr14	106349283	106349792	-	510	3	3	3	3.9258	4.182	4.0539	0
ENSG00000232111	AC073488.1	chrX	9402751	9404802	+	2052	12.07	12.05	12.06	3.9256	4.1749	4.05025	0
ENSG00000232738	AL353612.1	chr20	9575608	9577689	+	2082	10.67	13.67	12.17	3.4203	4.6679	4.0441	0
ENSG00000229618	AC011287.1	chr7	12726152	13751920	+	1025769	6424	5630	6027	4.1796	3.9021	4.04085	0.045
ENSG00000136247	ZDHHC4	chr7	6577434	6589374	+	11941	70	70	70	3.9123	4.1677	4.04	0.63
ENSG00000260058	AC018767.3	chr16	8309962	8357860	+	47899	261	299	280	3.6366	4.4379	4.03725	0
ENSG00000276077	LINC03105	chr21	7430659	7469007	+	38349	235.5	212	223.75	4.0984	3.9302	4.0143	2.525
ENSG00000228600	POLR2CP1	chr21	14757588	14758352	+	765	6	3	4.5	5.2344	2.788	4.0112	0
ENSG00000228229	AC243961.1	chr1	13324039	13324518	+	480	2	3.5	2.75	2.7808	5.184	3.9824	0
ENSG00000164867	NOS3	chr7	150991017	151014588	+	23572	136.33	136	136.165	3.8599	4.1018	3.98085	0.015
ENSG00000253619	AC068413.1	chr8	120913065	121119754	+	206690	1169	1207	1188	3.7746	4.1517	3.96315	0.08
ENSG00000128641	MYO1B	chr2	191245185	191425389	+	180205	1100	973	1036.5	4.0738	3.8387	3.95625	33.185
ENSG00000082258	CCNT2	chr2	134918235	134959342	+	41108	247	225	236	4.01	3.8913	3.95065	14.455
ENSG00000117523	PRRC2C	chr1	171485530	171593511	+	107982	661	579	620	4.0853	3.8121	3.9487	61.65
ENSG00000196482	ESRRG	chr1	216503246	217137755	-	634510	3882	3401	3641.5	4.0831	3.8107	3.9469	0
ENSG00000160999	SH2B2	chr7	102285091	102321711	+	36621	221	199	210	4.0275	3.8633	3.9454	6.97
ENSG00000115421	PAPOLG	chr2	60756253	60802086	+	45834	286	237	261.5	4.1644	3.6762	3.9203	4.98
ENSG00000241490	AC093010.2	chr3	114214313	114236204	+	21892	131	118	124.5	3.9936	3.8321	3.91285	0
ENSG00000275496	LOC102724701	chr21	6228966	6267317	-	38352	213.5	221	217.25	3.7152	4.0968	3.906	1.04
ENSG00000255104	ZNF286A-TBC1D26	chr17	15699552	15745940	+	46389	254.73	268.73	261.73	3.6647	4.1185	3.8916	0
ENSG00000254738	MRGPRX11P	chr11	18956055	18957015	-	961	8	3	5.5	5.5558	2.2194	3.8876	0
ENSG00000258863	SETP1	chr14	20528115	20528959	-	845	4.5	5	4.75	3.5541	4.2068	3.88045	0
ENSG00000233489	PAXBP1P1	chr7	153449429	153449875	+	447	2	3	2.5	2.9861	4.7714	3.87875	0
ENSG00000182247	UBE2E2	chr3	23203020	23591794	+	388775	2335	2048	2191.5	4.0083	3.7451	3.8767	32.555
ENSG00000227258	SMIM2-AS1	chr13	44110451	44240517	+	130067	760.5	703.5	732	3.9022	3.8453	3.87375	3.575
ENSG00000039319	ZFYVE16	chr5	80408013	80483379	+	75367	447.33	401	424.165	3.9612	3.7827	3.87195	73.245
ENSG00000134686	PHC2	chr1	33323623	33431095	-	107473	648	559	603.5	4.024	3.6978	3.8609	111.13
ENSG00000182150	ERCC6L2	chr9	95871264	96121154	+	249891	1410	1389	1399.5	3.7657	3.9517	3.8587	3.49
ENSG00000280029	AC244517.11	chr5	141136683	141245380	-	108698	634.32	569.92	602.12	3.8946	3.7276	3.8111	0
ENSG00000132561	MATN2	chr8	97868840	98036724	+	167885	943	909.33	926.165	3.7487	3.8507	3.7997	3.325
ENSG00000233420	AC002127.2	chr7	88420167	88756725	+	336559	1984	1733.67	1858.84	3.9342	3.6622	3.7982	0
ENSG00000159217	IGF2BP1	chr17	48997385	49056145	+	58761	344.99	304	324.495	3.9183	3.6781	3.7982	0
ENSG00000249042	FAM151B-DT	chr5	80411231	80488095	-	76865	447.33	401	424.165	3.884	3.7089	3.79645	0.74
ENSG00000251555	AC096711.2	chr4	131930031	131975952	-	45922	256.5	248	252.25	3.7277	3.8394	3.78355	0.58
ENSG00000253968	AC016573.1	chr5	173383941	173451591	+	67651	376	367	371.5	3.7093	3.8568	3.78305	0
ENSG00000137601	NEK1	chr4	169369704	169612632	-	242929	1355	1303	1329	3.7225	3.8133	3.7679	7.635
ENSG00000215474	SKOR2	chr18	47206169	47251660	-	45492	259	239	249	3.7996	3.7351	3.76735	0
ENSG00000106018	VIPR2	chr7	159028175	159144867	-	116693	672	605.5	638.75	3.8433	3.689	3.76615	0.015
ENSG00000005893	LAMP2	chrX	120426148	120469365	-	43218	235	237	236	3.6289	3.8987	3.7638	173.445
ENSG00000289253	ENSG00000289253	chr2	241102451	241103635	+	1185	7.5	5.5	6.5	4.224	3.2997	3.76185	0.1
ENSG00000238087	FMO8P	chr1	166566178	166580705	+	14528	91	68	79.5	4.1803	3.3277	3.754	0
ENSG00000287057	LOC105378402	chr10	85199002	85212800	+	13799	87	64	75.5	4.2077	3.2974	3.75255	0
ENSG00000176753	PAK6-AS1	chr15	40250664	40252969	-	2306	16.33	9	12.665	4.7261	2.7747	3.7504	0
ENSG00000070614	NDST1	chr5	150485818	150558211	+	72394	403	382	392.5	3.7152	3.7514	3.7333	50.735
ENSG00000125788	DEFB126	chr20	142590	145751	+	3162	15	19	17	3.166	4.272	3.719	0
ENSG00000251526	LINC02435	chr4	123505279	123527525	+	22247	126	114	120	3.7799	3.6431	3.7115	0.22
ENSG00000236975	LINC02814	chr1	229087114	229205428	-	118315	672.5	598	635.25	3.7934	3.5933	3.69335	0.05
ENSG00000163630	SYNPR	chr3	63228315	63616924	+	388610	2144	1997	2070.5	3.682	3.6534	3.6677	0
ENSG00000211579	MIR759	chr13	52810050	52810140	+	91	1	0	0.5	7.3339	0	3.66695	0
ENSG00000146426	TIAM2	chr6	154832697	155257723	+	425027	2443	2084	2263.5	3.836	3.4859	3.66095	7.145
ENSG00000265697	AC011824.3	chr17	33534110	33541339	+	7230	42	35	38.5	3.8769	3.4416	3.65925	0
ENSG00000171587	DSCAM	chr21	40010999	40847158	-	836160	4671.83	4209.5	4440.66	3.7288	3.5791	3.65395	0
ENSG00000287008	ENSG00000287008	chr1	214946909	214988040	+	41132	206	229	217.5	3.3424	3.9581	3.65025	0
ENSG00000170310	STX8	chr17	9250471	9576591	-	326121	1798	1661	1729.5	3.6795	3.621	3.65025	25.525
ENSG00000248676	AC083902.1	chr4	99594799	99625913	-	31115	156.5	172	164.25	3.3568	3.93	3.6434	0
ENSG00000048405	ZNF800	chr7	127346790	127431924	-	85135	436	461.5	448.75	3.4179	3.8539	3.6359	18.445
ENSG00000251201	TMED7-TICAM2	chr5	115578642	115626161	-	47520	258	241	249.5	3.6234	3.6056	3.6145	3.02
ENSG00000187537	POTEG	chr14	19402486	19434341	-	31856	155	178.33	166.665	3.2473	3.9799	3.6136	0
ENSG00000276293	PIP4K2B	chr17	38765691	38800126	-	34436	197	162.5	179.75	3.818	3.3549	3.58645	36.39
ENSG00000233072	RPS15AP6	chr1	21003550	21003934	-	385	2	2	2	3.4669	3.6932	3.58005	0.175
ENSG00000010379	SLC6A13	chr12	220621	262873	-	42253	204	231	217.5	3.2222	3.8868	3.5545	0.12
ENSG00000259986	AC103876.1	chr15	83179182	83439445	+	260264	1320	1345	1332.5	3.3848	3.674	3.5294	0.725
ENSG00000235731	LINC02250	chr15	25456271	25578813	-	122543	671	586	628.5	3.6544	3.3997	3.52705	0.025
ENSG00000070831	CDC42	chr1	22052627	22101360	+	48734	241.5	256.33	248.915	3.3072	3.7394	3.5233	88.285
ENSG00000156502	SUPV3L1	chr10	69180234	69209099	+	28866	138	156	147	3.1906	3.8421	3.51635	22.49
ENSG00000287763	ENSG00000287763	chr2	87311460	87348728	-	37269	196	184.5	190.25	3.5098	3.5195	3.51465	0
ENSG00000272247	AC080013.5	chr3	158801257	158801935	-	679	5	2	3.5	4.9145	2.0941	3.5043	0.095
ENSG00000233985	LINC01681	chr1	170173865	170304358	+	130494	638	686	662	3.2629	3.7374	3.50015	0
ENSG00000186197	EDARADD	chr1	236348257	236502915	+	154659	767	798	782.5	3.3098	3.6683	3.48905	0.415
ENSG00000143190	POU2F1	chr1	167220876	167427345	+	206470	1039.5	1049	1044.25	3.36	3.6121	3.48605	4.685
ENSG00000091428	RAPGEF4	chr2	172735274	173052893	+	317620	1707	1510	1608.5	3.5868	3.3799	3.48335	1.885
ENSG00000172380	GNG12	chr1	67701475	67833467	-	131993	675	656	665.5	3.4129	3.5334	3.47315	109.73
ENSG00000123364	HOXC13	chr12	53938831	53946544	+	7714	36.5	41	38.75	3.1578	3.7787	3.46825	5.58
ENSG00000168658	VWA3B	chr2	98087116	98313299	+	226184	1180	1093	1136.5	3.4817	3.4355	3.4586	0
ENSG00000290095	ENSG00000290095	chr7	151736621	151738828	+	2208	8.5	13.5	11	2.5692	4.3468	3.458	0.385
ENSG00000170929	OR1M1	chr19	9087061	9095669	+	8609	37	49	43	2.8683	4.0465	3.4574	0
ENSG00000152578	GRIA4	chr11	105609535	105982090	+	372556	1977.5	1754	1865.75	3.5424	3.3471	3.44475	0.31
ENSG00000111907	TPD52L1	chr6	125119049	125264407	+	145359	728	725	726.5	3.3425	3.5459	3.4442	4.845
ENSG00000075651	PLD1	chr3	171600404	171810950	-	210547	1081	1022	1051.5	3.4265	3.4509	3.4387	36.495
ENSG00000267220	AC011447.2	chr19	20131894	20151908	-	20015	104.5	95.5	100	3.4845	3.3922	3.43835	0
ENSG00000279709	CU633906.3	chr21	6309161	6312948	+	3788	25	13	19	4.4046	2.4399	3.42225	0
ENSG00000107560	RAB11FIP2	chr10	118004916	118046941	-	42026	223.5	193.5	208.5	3.5492	3.2734	3.4113	11.28
ENSG00000113249	HAVCR1	chr5	157026742	157069396	-	42655	210	212	211	3.2857	3.5335	3.4096	0
ENSG00000009709	PAX7	chr1	18630846	18748866	+	118021	609.5	557.5	583.5	3.4466	3.3583	3.40245	0
ENSG00000260916	CCPG1	chr15	55340032	55408510	-	68479	345.83	330.5	338.165	3.3704	3.4312	3.4008	73.625
ENSG00000114302	PRKAR2A	chr3	48744597	48847874	-	103278	515	502	508.5	3.3279	3.4557	3.3918	48.825
ENSG00000227449	FGF7P6	chr9	62432876	62434255	+	1380	5.5	8	6.75	2.6599	4.1214	3.39065	2.015
ENSG00000169857	AVEN	chr15	33858782	34075155	-	216374	1123.7	1007.5	1065.6	3.466	3.3104	3.3882	3.08
ENSG00000198961	PJA2	chr5	109334713	109409974	-	75262	382	358	370	3.3874	3.3818	3.3846	25.42
ENSG00000271499	AC011477.6	chr19	19750618	19752544	+	1927	11	8	9.5	3.8097	2.9515	3.3806	0
ENSG00000198535	C2CD4A	chr15	62066977	62070917	+	3941	25	14	19.5	4.2336	2.5256	3.3796	0
ENSG00000279647	CU633904.2	chr21	7385058	7388799	-	3742	17	19.5	18.25	3.032	3.7048	3.3684	0.07
ENSG00000249593	AC011405.1	chr5	139012647	139051203	+	38557	179	196	187.5	3.0983	3.614	3.35615	0
ENSG00000274775	FSIP2LP	chrX	130445085	130523536	-	78452	384	380	382	3.2667	3.4436	3.35515	0.005
ENSG00000118849	RARRES1	chr3	158696892	158732489	-	35598	164	182	173	3.0746	3.6348	3.3547	0.12
ENSG00000177182	CLVS1	chr8	61057158	61501645	+	444488	2223	2107	2165	3.3378	3.3701	3.35395	0.025
ENSG00000235840	AC012363.2	chr2	120319007	120326298	+	7292	45	26.5	35.75	4.1185	2.5837	3.3511	0.115
ENSG00000166441	RPL27A	chr11	8682788	8714759	+	31972	161.58	149	155.29	3.3728	3.3132	3.343	1778.79
ENSG00000085982	USP40	chr2	233475526	233566782	-	91257	416	465	440.5	3.0423	3.6226	3.33245	16.58
ENSG00000286806	ENSG00000286806	chr3	128563316	128564431	+	1116	9	2	5.5	5.3821	1.2741	3.3281	0
ENSG00000268058	BNIP3P40	chr19	24098425	24098980	-	556	5	0.5	2.75	6.0017	0.6393	3.3205	0
ENSG00000129680	MAP7D3	chrX	136213220	136256482	-	43263	212	205	208.5	3.2704	3.3688	3.3196	16.655
ENSG00000136270	TBRG4	chr7	45100100	45112047	-	11948	56.25	58.75	57.5	3.142	3.4958	3.3189	160.025
ENSG00000224074	LINC00691	chr3	24096269	24103238	-	6970	32	35	33.5	3.064	3.57	3.317	0
ENSG00000223208	RNU6-1217P	chr4	119434005	119434108	-	104	0.5	0.5	0.5	3.2086	3.418	3.3133	0
ENSG00000287783	ENSG00000287783	chr5	87767608	87774070	-	6463	31	31	31	3.2011	3.4101	3.3056	0
ENSG00000267559	AL158154.2	chr9	81930226	81977089	-	46864	225.5	224	224.75	3.2113	3.3982	3.30475	0.27
ENSG00000154493	C10orf90	chr10	126424997	126798708	-	373712	1995	1599	1797	3.5627	3.0419	3.3023	43.675
ENSG00000233780	HNRNPA1P30	chr13	20948294	20949599	-	1306	6	6.5	6.25	3.0661	3.5384	3.30225	0
ENSG00000184304	PRKD1	chr14	29576479	30191898	-	615420	2975.5	2902.5	2939	3.2268	3.353	3.2899	14.205
ENSG00000283480	AL512380.2	chr6	21528739	21595593	-	66855	321.33	316.33	318.83	3.2077	3.3639	3.2858	0.07
ENSG00000129204	USP6	chr17	5116032	5175034	+	59003	280	282	281	3.1671	3.3979	3.2825	0.085
ENSG00000205221	VIT	chr2	36696690	36814794	+	118105	580	546	563	3.2775	3.2867	3.2821	0.045
ENSG00000153029	MR1	chr1	181033374	181061938	+	28565	136	136	136	3.1775	3.3849	3.2812	15.23
ENSG00000138650	PCDH10	chr4	133149294	133208606	+	59313	297	268	282.5	3.3418	3.2123	3.27705	0.03
ENSG00000185722	ANKFY1	chr17	4163821	4263995	-	100175	443	507	475	2.9514	3.5982	3.2748	14.955
ENSG00000235621	LINC00494	chr20	48359884	48370636	+	10753	49	53	51	3.0412	3.5041	3.27265	0.02
ENSG00000104447	TRPS1	chr8	115408496	115809673	-	401178	2009	1798.33	1903.66	3.3421	3.1869	3.2645	4.605
ENSG00000239498	AC019211.1	chr2	220105656	220450778	+	345123	1661	1603	1632	3.212	3.3021	3.25705	0
ENSG00000102935	ZNF423	chr16	49487524	49857919	-	370396	1755	1745	1750	3.1622	3.3494	3.2558	0.385
ENSG00000188677	PARVB	chr22	43999211	44172939	+	173729	814.5	826.5	820.5	3.1289	3.3823	3.2556	248.25
ENSG00000248946	MTND3P22	chr4	49246601	49246915	+	315	2	1	1.5	4.2374	2.257	3.2472	1.495
ENSG00000095397	WHRN	chr9	114402080	114505473	-	103394	474.5	496.5	485.5	3.0628	3.414	3.2384	19.05
ENSG00000228318	MX1-AS1	chr21	41441056	41445708	-	4653	18.5	25	21.75	2.6535	3.8198	3.23665	0.055
ENSG00000279788	CU638689.3	chr21	6676178	6679962	-	3785	18.5	17	17.75	3.262	3.1931	3.22755	0
ENSG00000102572	STK24	chr13	98445185	98577940	-	132756	631	609	620	3.1721	3.2614	3.21675	122.61
ENSG00000151893	CACUL1	chr10	118674167	118755249	-	81083	371	384	377.5	3.0537	3.3669	3.2103	15.355
ENSG00000118922	KLF12	chr13	73686089	74134404	-	448316	2127	2046	2086.5	3.1664	3.2446	3.2055	5.28
ENSG00000182185	RAD51B	chr14	67819779	68730218	+	910440	4393.83	4062	4227.91	3.2208	3.1719	3.19635	8.44
ENSG00000257923	CUX1	chr7	101815904	102283958	+	468055	2257	2086	2171.5	3.2182	3.1685	3.19335	69.765
ENSG00000266988	AC021517.1	chr18	45483343	45529855	+	46513	224	207.33	215.665	3.214	3.169	3.1915	0
ENSG00000269228	RPS27AP19	chr19	7665717	7666476	+	760	3	4	3.5	2.6344	3.7418	3.1881	0
ENSG00000279633	AL137918.1	chr14	61801713	61803634	+	1922	13	5	9	4.5141	1.8495	3.1818	0.09
ENSG00000225121	EEF1B2P5	chr6	63480134	63481876	+	1743	7.5	8.5	8	2.8717	3.467	3.16935	0
ENSG00000143995	MEIS1	chr2	66433452	66573869	+	140418	662	630.5	646.25	3.1464	3.1923	3.16935	7.775
ENSG00000279669	AC079801.1	chr21	5232668	5243833	-	11166	46	56.33	51.165	2.7494	3.5866	3.168	0
ENSG00000235147	AC128677.1	chr2	92006680	92007121	-	442	1	3	2	1.5099	4.8254	3.16765	0
ENSG00000259683	AC243562.2	chr15	84389729	84395903	+	6175	34	23	28.5	3.6747	2.648	3.16135	0
ENSG00000261064	LINC02256	chr15	32536047	32587613	+	51567	231.5	241	236.25	2.9961	3.3226	3.15935	1.44
ENSG00000279477	CU634019.5	chr21	7003248	7007022	-	3775	24	11	17.5	4.243	2.0716	3.1573	0
ENSG00000148942	SLC5A12	chr11	26667020	26723427	-	56408	277	240	258.5	3.2773	3.0249	3.1511	0
ENSG00000123496	IL13RA2	chrX	115003975	115019977	-	16003	77	69	73	3.2112	3.0654	3.1383	0
ENSG00000112144	CILK1	chr6	53001279	53061824	-	60546	287	265	276	3.1635	3.1117	3.1376	5.535
ENSG00000269813	AC010336.6	chr19	7959123	7960012	+	890	2.5	5.5	4	1.8747	4.3935	3.1341	0
ENSG00000081800	SLC13A1	chr7	123113531	123199972	-	86442	399	384	391.5	3.0805	3.1582	3.11935	0
ENSG00000246695	RASSF8-AS1	chr12	25936683	25959765	-	23083	90	118	104	2.6021	3.6343	3.1182	12.06
ENSG00000165490	DDIAS	chr11	82899975	82958277	+	58303	284	244.5	264.25	3.2509	2.9814	3.11615	1.32
ENSG00000251387	AC008667.3	chr5	139772528	139775406	-	2879	13	13	13	3.0136	3.2102	3.1119	0
ENSG00000225311	AL024474.2	chr6	144311699	144333301	-	21603	98	96.5	97.25	3.0275	3.1758	3.10165	0
ENSG00000070190	DAPP1	chr4	99816827	99870190	+	53364	239	241	240	2.989	3.2107	3.09985	0.02
ENSG00000004948	CALCR	chr7	93424486	93574730	-	150245	711	640.5	675.75	3.1583	3.0308	3.09455	0.03
ENSG00000248139	CUL4AP1	chr4	116425983	116430892	-	4910	21	23	22	2.8544	3.3303	3.09235	0
ENSG00000232046	LINC01798	chr2	66574030	66971462	+	397433	1787	1771	1779	3.0008	3.168	3.0844	0.09
ENSG00000110713	NUP98	chr11	3671083	3797792	-	126710	571	562	566.5	3.0075	3.1533	3.0804	22.57
ENSG00000122194	PLG	chr6	160702194	160754097	+	51904	219	244	231.5	2.8159	3.3421	3.079	0.335
ENSG00000224141	MIR548XHG	chr21	18561265	18760320	-	199056	944.5	832	888.25	3.1667	2.9716	3.06915	0.05
ENSG00000237877	LINC01473	chr2	186032884	186486005	-	453122	2092	1945	2018.5	3.0812	3.0517	3.06645	2.3
ENSG00000214814	FER1L6	chr8	123851987	124120061	+	268075	1253.5	1127.5	1190.5	3.1206	2.9902	3.0554	0
ENSG00000173674	EIF1AX	chrX	20124525	20141838	-	17314	81	72	76.5	3.1222	2.9564	3.0393	45.185
ENSG00000115966	ATF2	chr2	175072250	175168382	-	96133	431	417	424	2.9921	3.0839	3.038	21.355
ENSG00000226885	E2F6P3	chr22	21268161	21268903	+	743	2.5	4	3.25	2.2456	3.8274	3.0365	0
ENSG00000260880	HCCAT5	chr16	73092349	73099337	+	6989	31	30.5	30.75	2.9602	3.1026	3.0314	8.555
ENSG00000164023	SGMS2	chr4	107824563	107915047	+	90485	387	408	397.5	2.8544	3.2057	3.03005	0.52
ENSG00000257171	CR383658.2	chr14	18395626	18412264	-	16639	69	77	73	2.7676	3.29	3.0288	0.04
ENSG00000232084	LINC01104	chr2	100208254	100251484	+	43231	182	197	189.5	2.8097	3.2397	3.0247	0
ENSG00000120659	TNFSF11	chr13	42562736	42608013	+	45278	183	213	198	2.6974	3.3445	3.02095	0
ENSG00000121310	ECHDC2	chr1	52895910	52927212	-	31303	152.5	122.17	137.335	3.2513	2.7747	3.013	0.05
ENSG00000258766	DIO2-AS1	chr14	80211419	80455469	+	244051	1068	1066	1067	2.9206	3.1054	3.013	0
ENSG00000188596	CFAP54	chr12	96489571	96875555	+	385985	1753	1620	1686.5	3.031	2.9839	3.00745	0.05
ENSG00000284696	LINC02808	chr1	50229662	50321192	-	91531	388	410	399	2.829	3.1846	3.0068	0
ENSG00000166509	CLEC3A	chr16	78022515	78066761	+	44247	197.33	189	193.165	2.9764	3.0368	3.0066	0
ENSG00000133119	RFC3	chr13	33818069	33966558	+	148490	674	622	648	3.0293	2.978	3.00365	7.345
ENSG00000290067	ENSG00000290067	chr6	131217724	131443800	-	226077	977	992	984.5	2.8841	3.1195	3.0018	0
ENSG00000226808	LINC00840	chr10	43778946	43901004	+	122059	535.5	528	531.75	2.928	3.0754	3.0017	0
ENSG00000196091	MYBPC1	chr12	101568353	101686028	+	117676	546	479	512.5	3.0966	2.8939	2.99525	0.45
ENSG00000105810	CDK6	chr7	92604921	92836573	-	231653	1017	995	1006	2.9299	3.0537	2.9918	13.98
ENSG00000134986	NREP	chr5	111662621	111997464	-	334844	1479	1424	1451.5	2.9478	3.0234	2.9856	23.585
ENSG00000249489	GAPDHP70	chr11	88408179	88409223	-	1045	4	5	4.5	2.5546	3.4016	2.9781	0.12
ENSG00000187701	OR2T27	chr1	248649838	248655528	-	5691	22	27	24.5	2.5799	3.373	2.97645	0
ENSG00000261540	AC079414.1	chr16	78014683	78059454	-	44772	197.33	189	193.165	2.9415	3.0012	2.97135	0
ENSG00000224161	RPS26P54	chr18	59761558	59761905	+	348	1.5	1.5	1.5	2.8767	3.0644	2.97055	0
ENSG00000215367	TMED11P	chr4	1115263	1153726	-	38464	162.5	168.5	165.5	2.8195	3.1144	2.96695	0
ENSG00000112494	UNC93A	chr6	167271169	167316014	+	44846	204.5	182	193.25	3.0433	2.8852	2.96425	0
ENSG00000255256	AL136146.2	chr11	35972428	35989007	+	16580	78	65	71.5	3.1397	2.7872	2.96345	0
ENSG00000258803	LOC101927690	chr14	56514331	56551309	+	36979	176.5	142	159.25	3.1854	2.73	2.9577	0
ENSG00000200752	Y_RNA	chr18	50959267	50959379	-	113	1	0	0.5	5.9061	0	2.95305	0
ENSG00000267134	LINC01924	chr18	64041555	64423601	+	382047	1677	1596	1636.5	2.9295	2.97	2.94975	0
ENSG00000113742	CPEB4	chr5	173888349	173961980	+	73632	317.5	312.5	315	2.8778	3.0173	2.94755	19.25
ENSG00000267652	NPM1P1	chr18	41789162	41789395	-	234	1	1	1	2.8521	3.0382	2.94515	0
ENSG00000223646	LINC03076	chr7	112616440	112896625	+	280186	1215.25	1179	1197.12	2.8947	2.9916	2.94315	0.08
ENSG00000164022	AIMP1	chr4	106315544	106349456	+	33913	143	145.33	144.165	2.8141	3.0467	2.9304	46.025
ENSG00000212040	MIR543	chr14	101031987	101032064	+	78	0.33	0.33	0.33	2.8236	3.0078	2.9157	0
ENSG00000151320	AKAP6	chr14	32329298	32837684	+	508387	2071.5	2216	2143.75	2.7194	3.0989	2.90915	1.3
ENSG00000156299	TIAM1	chr21	31118416	31559977	-	441562	1912	1806	1859	2.8898	2.9078	2.8988	12.93
ENSG00000141568	FOXK2	chr17	82519713	82644662	+	124950	479	569	524	2.5584	3.2375	2.89795	39.63
ENSG00000167522	ANKRD11	chr16	89267630	89490561	-	222932	952.5	919	935.75	2.8515	2.9307	2.8911	82.315
ENSG00000258456	PTCD2P1	chr14	20524287	20525422	-	1136	4.5	5	4.75	2.6437	3.1292	2.88645	0
ENSG00000083844	ZNF264	chr19	57191500	57222846	+	31347	143	120	131.5	3.0445	2.7216	2.88305	5.625
ENSG00000280070	AL049833.3	chr14	96992864	96996601	+	3738	12	19	15.5	2.1425	3.6137	2.8781	0
ENSG00000227255	CDRT15P2	chr17	15764703	15765664	+	962	3.5	4.5	4	2.4281	3.3256	2.87685	0
ENSG00000230408	BZW1-AS1	chr2	200780495	200812170	-	31676	125	139	132	2.6336	3.1197	2.87665	0.27
ENSG00000135763	URB2	chr1	229626247	229660200	+	33954	155	129	142	3.0466	2.7011	2.87385	3.225
ENSG00000225011	AL671862.1	chr1	29488193	29496893	-	8701	30	42	36	2.3011	3.4317	2.8664	0
ENSG00000138653	NDST4	chr4	114827763	115113876	-	286114	1224	1147	1185.5	2.8551	2.8501	2.8526	0
ENSG00000252070	RNA5SP341	chr11	57450183	57450299	+	117	1	0	0.5	5.7042	0	2.8521	0
[truncated: 4,855 more rows]

## Sheet: 4C Matrigel
GeneID	GeneName	Chr	Start	End	Strand	Length	Matrigel.rep1	Matrigel.rep2	MeanCounts	Matrigel.rep1.RPKM	Matrigel.rep2.RPKM	MeanRPKMs	Matrigel.TPM
[truncated: 5,100 more rows]
