# Supplementary material for: Formation of the Vasculogenic Mimicry Phenotype in Melanoma Mel Z Cells Is Coupled with Changes in Inter-Chromosomal Contacts of Developmental Genes with rDNA Clusters
Source: Int J Mol Sci. 2025 Aug 21;26(16):8085. doi: 10.3390/ijms26168085 (PMC12386866; doi:10.3390/ijms26168085)
Supplement: Supplementary file 1 [file ijms-26-08085-s001.zip › Table S6.xlsx]

## Sheet: DIff.4C.DESeq.1.5.downreg
GeneID	Gene name	baseMean	log2FoldChange	lfcSE	stat	pvalue	padj	Plastic.rep1	Plastic.rep2	Matrigel.rep1	Matrigel.rep2	Plastic.TPM	Matrigel.TPM
ENSG00000158966	CACHD1	1516.71	-3.93978	0.0943804	-41.7436	0	0	2883.82	2811.87	191.035	180.125	10.82	2.95
ENSG00000237505	PKN2-AS1	1222.79	-3.98891	0.104429	-38.1974	0	0	2298.32	2303.06	147.483	142.308	0.665	0.08
ENSG00000198929	NOS1AP	1294.97	-5.07878	0.13247	-38.339	0	0	2529.41	2501.62	78.1956	70.6566	0.825	1.82
ENSG00000162631	NTNG1	2247.9	-6.03626	0.136061	-44.3643	0	0	4607.32	4249.34	75.2261	59.7098	0.055	0
ENSG00000170044	ZPLD1	1510.02	-3.50411	0.0883085	-39.6803	0	0	2854.69	2696.04	235.577	253.767	0	0
ENSG00000169855	ROBO1	1312.56	-4.45975	0.114434	-38.9723	0	0	2605.15	2416.82	114.819	113.449	33.09	14.53
ENSG00000157445	CACNA2D3	1727.03	-3.73278	0.0871666	-42.8236	0	0	3313	3111.77	240.526	242.82	0.085	0.135
ENSG00000085377	PREP	3629.92	-5.66386	0.0970972	-58.3318	0	0	7191.1	7047.76	147.483	133.352	28.915	37.475
ENSG00000105855	ITGB8	3166.39	-4.21738	0.0734503	-57.4181	0	0	5986.11	6033.26	308.823	337.361	7.36	7.935
ENSG00000105889	STEAP1B	2417.1	-4.20527	0.0822138	-51.1504	0	0	4668.49	4502.71	255.373	241.825	5.79	5.96
ENSG00000250349	AF241726.2	2350.52	-7.06975	0.180066	-39.2621	0	0	4747.14	4585.44	27.7149	41.7969	0.54	0
ENSG00000164741	DLC1	1819.06	-4.56581	0.0999637	-45.6746	0	0	3450.88	3530.6	151.442	143.304	74.445	11.37
ENSG00000204740	MALRD1	3577.42	-5.4799	0.0936831	-58.494	0	0	7125.08	6870.92	146.493	167.188	0	0
ENSG00000182185	RAD51B	2256.78	-3.91897	0.0809122	-48.4349	0	0	4266.5	4200.73	254.383	305.515	8.44	5.34
ENSG00000275443	AC012409.2	2332.26	-2.88598	0.0678708	-42.5217	0	0	4018.9	4198.67	575.084	536.393	0	0
ENSG00000128731	HERC2	3582.15	-6.57375	0.126993	-51.7647	0	0	7257.13	6922.63	77.2058	71.6518	53.955	60.1
ENSG00000228639	ROCR	1488.69	-5.82513	0.153208	-38.0211	0	0	2968.3	2883.22	44.5418	58.7147	1.35	0.42
ENSG00000279501	CR392039.3	3307.25	-2.70143	0.0588812	-45.8793	0	0	5584.13	5882.27	886.876	875.744	0	0
ENSG00000162599	NFIA	1277.59	-3.69533	0.099071	-37.2998	1.65314e-304	4.78289e-302	2327.45	2416.82	204.892	161.217	2.38	0.55
ENSG00000243797	AC004917.1	1448.61	-6.03026	0.165315	-36.4774	2.53475e-291	6.62388e-289	2930.43	2776.7	49.4909	37.8162	0.085	0
ENSG00000038382	TRIO	2316.44	-7.62689	0.216998	-35.1472	1.28102e-270	2.88265e-268	4726.75	4492.37	24.7454	21.8936	40.88	14.31
ENSG00000288187	ENSG00000288187	1082.87	-5.24658	0.150915	-34.7652	8.17118e-265	1.78905e-262	2082.76	2137.6	59.389	51.7485	0.62	0.52
ENSG00000075884	ARHGAP15	987.172	-4.08783	0.117661	-34.7425	1.79635e-264	3.82954e-262	1888.56	1840.79	110.86	108.473	1.6	0.74
ENSG00000159216	RUNX1	1529.28	-6.57459	0.189421	-34.7089	5.79213e-264	1.20313e-261	3056.66	2996.98	37.6131	25.8743	5.82	7.94
ENSG00000187391	MAGI2	2358.96	-2.11719	0.0610185	-34.6975	8.59034e-264	1.73976e-261	3845.09	3823.27	905.683	861.812	0.01	0.115
ENSG00000088854	DNAAF9	999.13	-4.95241	0.144656	-34.2356	7.13449e-257	1.40967e-254	1961.39	1910.08	63.3483	61.7002	9.675	2.35
ENSG00000188107	EYS	977.274	-3.89572	0.11389	-34.2062	1.95879e-256	3.77814e-254	1875.94	1787.02	122.737	123.4	0.005	0.005
ENSG00000155849	ELMO1	1111.26	-3.191	0.0935972	-34.0929	9.38852e-255	1.72856e-252	1985.66	2020.74	223.699	214.955	5.37	1.95
ENSG00000147481	SNTG1	946.261	-4.80184	0.142492	-33.6991	5.96449e-249	1.07374e-246	1838.07	1815.97	67.3076	63.6905	0.225	0.18
ENSG00000163491	NEK10	1037.58	-5.30774	0.157518	-33.6961	6.58749e-249	1.16011e-246	2074.99	1973.17	61.3687	40.8017	0.385	0.02
ENSG00000251314	LOC101929710	1062.96	-3.16416	0.0952043	-33.2354	3.3138e-242	5.47859e-240	1942.94	1882.16	216.77	209.98	0.135	0
ENSG00000078142	PIK3C3	875.672	-4.20911	0.129141	-32.593	5.14788e-233	7.58236e-231	1649.7	1673.26	74.2363	105.487	39.19	30.69
ENSG00000108684	ASIC2	883.001	-4.14767	0.128075	-32.3848	4.48997e-230	6.38127e-228	1589.5	1753.93	93.0428	95.5357	0	0
ENSG00000124486	USP9X	850.603	-3.9232	0.121182	-32.3743	6.30484e-230	8.80613e-228	1596.3	1595.7	103.931	106.483	32.88	15.07
ENSG00000144455	SUMF1	904.268	-5.11827	0.158589	-32.2738	1.6312e-228	2.23972e-226	1784.67	1731.17	51.4705	49.7582	26.645	23.13
ENSG00000160145	KALRN	861.199	-4.74224	0.147729	-32.101	4.27357e-226	5.49527e-224	1619.6	1701.18	71.2668	52.7437	3.42	1.39
ENSG00000171316	CHD7	877.729	-5.04514	0.157658	-32.0005	1.07316e-224	1.35839e-222	1713.79	1693.94	57.4094	45.7775	19.255	13.755
ENSG00000267134	LINC01924	848.738	-4.81945	0.150699	-31.9805	2.03342e-224	2.53427e-222	1628.34	1650.51	61.3687	54.734	0	0
ENSG00000260289	AC093515.1	1014.86	-5.7426	0.180003	-31.9027	2.44634e-223	3.00269e-221	2044.89	1940.07	28.7047	45.7775	0	0.28
ENSG00000124203	ZNF831	1388.09	-6.82234	0.214494	-31.8066	5.24768e-222	6.25168e-220	2734.29	2769.47	27.7149	20.8984	0	0.005
ENSG00000121274	TENT4B	1012.27	-5.8194	0.18381	-31.6598	5.55796e-220	6.52537e-218	2031.3	1947.31	37.6131	32.8404	5.93	7.17
ENSG00000151322	NPAS3	1472.39	-2.48001	0.0785973	-31.5534	1.61296e-218	1.86666e-216	2454.65	2539.88	481.051	413.988	1.025	0.36
ENSG00000259345	AC013652.1	1156.95	-2.67049	0.0848904	-31.458	3.25832e-217	3.7177e-215	2011.88	1987.64	310.803	317.457	0.23	0
ENSG00000175600	SUGCT	1223.42	-2.527	0.0814099	-31.0405	1.53178e-211	1.69986e-209	2091.5	2078.65	356.334	367.215	5.545	4.045
ENSG00000131374	TBC1D5	885.441	-3.27053	0.106057	-30.8374	8.26655e-209	8.94833e-207	1553.57	1655.68	161.34	171.168	37.555	11.04
ENSG00000185532	PRKG1	1651.91	-2.19984	0.0716813	-30.6891	7.94809e-207	8.36201e-205	2646.9	2779.81	611.707	569.234	0.085	0
ENSG00000274333	LINC03104	1422.01	-2.25608	0.0744224	-30.3145	7.37369e-202	7.3746e-200	2335.22	2368.21	483.031	501.563	4.98	1.115
ENSG00000140481	CCDC33	954.605	-2.99847	0.0990364	-30.2765	2.33871e-201	2.31047e-199	1754.57	1639.13	224.689	200.028	0.03	0
ENSG00000143341	HMCN1	810.457	-3.42035	0.114082	-29.9815	1.70782e-197	1.60873e-195	1479.78	1485.05	119.768	157.236	92.17	20.79
ENSG00000152208	GRID2	1720.69	-7.70845	0.257215	-29.9688	2.50002e-197	2.32789e-195	3452.82	3397.2	15.8371	16.9178	0	0
ENSG00000185942	NKAIN3	771.849	-5.05263	0.168765	-29.939	6.12728e-197	5.64058e-195	1540.95	1456.09	37.6131	52.7437	0.035	0
ENSG00000155093	PTPRN2	690.038	-3.91415	0.133523	-29.3145	6.78649e-189	6.04147e-187	1287.52	1300.97	93.0428	78.618	0	0
ENSG00000206120	EGFEM1P	726.252	-5.117	0.176539	-28.9852	1.01169e-184	8.71884e-183	1456.48	1367.15	41.5723	39.8066	0.195	0
ENSG00000293389	ENSG00000293389	726.252	-5.117	0.176539	-28.9852	1.01169e-184	8.71884e-183	1456.48	1367.15	41.5723	39.8066	4.2	0.37
ENSG00000091428	RAPGEF4	918.633	-2.82132	0.0973914	-28.9689	1.62237e-184	1.38346e-182	1657.47	1561.57	238.546	216.946	1.885	0.445
ENSG00000173950	XXYLT1	928.938	-2.86141	0.0990781	-28.8803	2.11099e-183	1.78137e-181	1711.84	1554.33	228.648	220.926	9.97	9.92
ENSG00000131558	EXOC4	718.503	-3.45476	0.119917	-28.8097	1.62329e-182	1.3557e-180	1306.94	1326.82	107.89	132.357	59.09	29.105
ENSG00000287722	ENSG00000287722	1050.2	-2.63757	0.092113	-28.634	2.53351e-180	2.07313e-178	1767.19	1852.17	318.721	262.723	0	0
ENSG00000258028	LOC107984685	2919.88	-1.54935	0.0555027	-27.9148	1.76285e-171	1.33466e-169	4358.75	4346.55	1535.21	1439.01	0	0
ENSG00000008197	TFAP2D	724.88	-3.09525	0.111401	-27.7848	6.61967e-170	4.91981e-168	1270.05	1325.79	154.412	149.275	0	0
ENSG00000171587	DSCAM	2991.69	-1.53105	0.055268	-27.7024	6.53831e-169	4.81517e-167	4536.44	4353.79	1569.85	1506.68	0	0
ENSG00000285579	AC015687.1	638.265	-4.72124	0.171533	-27.5239	9.09834e-167	6.58086e-165	1310.83	1148.95	47.5112	45.7775	0	0
ENSG00000151789	ZNF385D	1227.53	-2.13795	0.0778	-27.4801	3.03945e-166	2.15988e-164	2020.62	1980.41	455.316	453.795	0.115	0
ENSG00000205592	MUC19	966.393	-2.4261	0.088639	-27.3706	6.13949e-165	4.28759e-163	1629.31	1629.83	297.935	308.501	0	0.11
ENSG00000091262	ABCC6	587.979	-4.50462	0.165287	-27.2534	1.51522e-163	1.04024e-161	1139.93	1112.75	52.4603	46.7727	0.085	0.06
ENSG00000198010	DLGAP2	979.149	-2.47621	0.0914131	-27.0881	1.36016e-161	9.10632e-160	1599.21	1720.83	285.067	311.486	0	0.035
ENSG00000120594	PLXDC2	840.679	-6.31602	0.233464	-27.0535	3.47004e-161	2.30416e-159	1663.29	1657.75	22.7658	18.9081	0	0
ENSG00000236212	AC009262.1	1688.23	-1.85292	0.0686231	-27.0015	1.42067e-160	9.28134e-159	2569.22	2719.83	740.383	723.484	0	0
ENSG00000146122	DAAM2	776.027	-3.1188	0.115956	-26.8965	2.41206e-159	1.56321e-157	1501.14	1282.35	152.432	168.183	69.16	39.685
ENSG00000073910	FRY	781.695	-6.14181	0.229364	-26.7776	5.89547e-158	3.79041e-156	1569.11	1514	21.776	21.8936	2.54	1.315
ENSG00000142192	APP	1247.62	-7.48079	0.280643	-26.6558	1.53172e-156	9.77045e-155	2594.47	2368.21	12.8676	14.9275	637.49	354.825
ENSG00000176204	LRRTM4	595.065	-3.50584	0.131986	-26.5621	1.86209e-155	1.16936e-153	1057.4	1130.33	98.9817	93.5454	0	0
ENSG00000157570	TSPAN18	1046.2	-7.07707	0.267262	-26.4799	1.65129e-154	1.02901e-152	2101.21	2052.8	12.8676	17.913	0.09	0
ENSG00000137628	DDX60	581.815	-5.00096	0.189584	-26.3785	2.41651e-153	1.49436e-151	1108.86	1147.91	31.6742	38.8114	1.49	0.905
ENSG00000259986	AC103876.1	680.811	-5.72211	0.216975	-26.3722	2.85448e-153	1.75183e-151	1281.7	1390.94	26.7251	23.8839	0.725	0.34
ENSG00000132837	DMGDH	716.042	-5.91691	0.22458	-26.3465	5.62812e-153	3.40249e-151	1471.04	1346.47	20.7862	25.8743	0.525	0
ENSG00000133424	LARGE1	606.066	-3.23174	0.12353	-26.1616	7.26829e-151	4.29784e-149	1085.56	1105.51	123.727	109.468	13.69	6.48
ENSG00000106052	TAX1BP1	983.325	-7.08349	0.276753	-25.595	1.73359e-144	1.01034e-142	1882.74	2021.77	12.8676	15.9226	149.805	97.8
ENSG00000139734	DIAPH3	1128.71	-2.15788	0.0845294	-25.5282	9.58384e-144	5.54562e-142	1934.2	1753.93	417.703	409.012	4.26	1.53
ENSG00000229618	AC011287.1	3170.74	-4.27458	0.167602	-25.5043	1.76804e-143	1.01581e-141	6237.6	5822.29	348.416	274.665	0.045	0
ENSG00000250971	AC108474.1	765.766	-6.48829	0.258197	-25.1292	2.38444e-139	1.33216e-137	1538.04	1491.25	10.888	22.8888	0	0
ENSG00000239828	CCDC54-AS1	1778.66	-8.63389	0.344445	-25.0661	1.16526e-138	6.46561e-137	3538.26	3558.52	9.89817	7.96131	0	0.115
ENSG00000178568	ERBB4	1222.33	-1.94429	0.0776438	-25.0411	2.18118e-138	1.20202e-136	1944.88	1935.94	481.051	527.437	0.495	0.32
ENSG00000113638	TTC33	491.557	-3.84386	0.153627	-25.0207	3.63887e-138	1.99179e-136	930.202	907.987	62.3585	65.6808	15.36	7.97
ENSG00000293385	ENSG00000293385	631.551	-2.80834	0.112659	-24.9278	3.71741e-137	1.99435e-135	1119.54	1091.03	154.412	161.217	1.375	0.255
ENSG00000285713	AC098588.1	482.761	-4.08894	0.164089	-24.9191	4.62209e-137	2.44729e-135	928.26	895.578	50.4807	56.7243	0.05	0.035
ENSG00000141367	CLTC	477.8	-4.28466	0.173357	-24.7159	7.22339e-135	3.79979e-133	923.405	894.543	54.44	38.8114	101.93	131.435
ENSG00000197125	OR8B8	477.18	-3.9223	0.160136	-24.4935	1.73083e-132	8.93086e-131	881.653	909.022	70.277	47.7679	0	0
ENSG00000232046	LINC01798	1116.44	-1.98763	0.0813924	-24.4204	1.03911e-131	5.32776e-130	1735.15	1831.49	465.214	433.891	0.09	0
ENSG00000042781	USH2A	696.313	-2.54333	0.10515	-24.1877	2.99966e-129	1.51876e-127	1227.32	1149.98	196.974	210.975	0.02	0.015
ENSG00000186153	WWOX	454.402	-4.65309	0.194142	-23.9674	6.07969e-127	3.00314e-125	868.059	880.065	32.664	36.8211	7.55	6.095
ENSG00000182667	NTM	1089.55	-7.70128	0.321362	-23.9645	6.52588e-127	3.20401e-125	2191.51	2145.87	11.8778	8.95648	0.21	0
ENSG00000148541	FAM13C	655.197	-6.30455	0.263551	-23.9216	1.82713e-126	8.86321e-125	1341.9	1246.16	19.7963	12.9371	0.76	0.405
ENSG00000259867	DYNLRB2-AS1	440.27	-4.4625	0.187946	-23.7435	1.2817e-124	6.14381e-123	858.349	826.289	34.6436	41.7969	0.185	0.175
ENSG00000150995	ITPR1	537.405	-5.80717	0.248456	-23.3731	8.03196e-121	3.73948e-119	1046.72	1065.18	17.8167	19.9033	62.935	28.175
ENSG00000164162	ANAPC10	427.071	-3.90113	0.166959	-23.3658	9.53071e-121	4.4119e-119	823.394	777.684	50.4807	56.7243	8.695	8.13
ENSG00000132561	MATN2	475.337	-5.34488	0.230126	-23.2259	2.49423e-119	1.12881e-117	915.637	940.046	20.7862	24.8791	3.325	2.24
ENSG00000171444	MCC	777.896	-7.01818	0.303293	-23.14	1.83485e-118	8.21224e-117	1529.3	1558.47	12.8676	10.9468	17.055	7.445
ENSG00000133812	SBF2	492.207	-5.5312	0.239366	-23.1077	3.87239e-118	1.72364e-116	993.316	933.841	23.7556	17.913	25.23	5.06
ENSG00000286800	ENSG00000286800	1209.84	-8.1588	0.35552	-22.9489	1.51038e-116	6.68611e-115	2365.32	2457.15	6.92872	9.95164	0	0
ENSG00000105810	CDK6	585.521	-2.6306	0.115269	-22.8214	2.81384e-115	1.23216e-113	987.49	1028.98	148.473	177.139	13.98	2.06
ENSG00000224209	LINC00466	2729.72	-9.96471	0.437984	-22.7513	1.39325e-114	6.06812e-113	5599.66	5308.31	4.94909	5.97098	0.12	0.33
ENSG00000151320	AKAP6	1080.36	-7.91177	0.347979	-22.7364	1.9579e-114	8.48178e-113	2011.88	2291.69	6.92872	10.9468	1.3	0.05
ENSG00000113578	FGF1	400	-4.33682	0.190797	-22.73	2.26304e-114	9.75156e-113	743.773	780.786	35.6334	39.8066	0.86	1.155
ENSG00000047617	ANO2	597.169	-2.51648	0.11076	-22.7201	2.83834e-114	1.21658e-112	998.171	1035.19	176.187	179.13	0.1	0.37
ENSG00000187672	ERC2	699.402	-6.86338	0.304087	-22.5705	8.45644e-113	3.568e-111	1364.23	1409.55	10.888	12.9371	0	0.185
ENSG00000182247	UBE2E2	1100.51	-8.02217	0.356255	-22.5181	2.76247e-112	1.14763e-110	2267.25	2117.95	11.8778	4.97582	32.555	13.98
ENSG00000228956	SATB1-AS1	389.664	-4.20044	0.186756	-22.4916	5.01584e-112	2.07313e-110	724.354	753.898	37.6131	42.792	1.66	0.595
ENSG00000089177	KIF16B	610.5	-2.43029	0.109081	-22.2797	5.81028e-110	2.33015e-108	1020.5	1039.33	179.157	203.013	12.74	4.4
ENSG00000280145	CU638689.4	1136.31	-1.70659	0.0783807	-21.7731	4.17821e-105	1.63515e-103	1743.89	1735.31	508.766	557.292	1.125	0.395
ENSG00000253276	CCDC71L	1428.49	-8.78768	0.404721	-21.7129	1.54843e-104	6.00185e-103	2928.49	2772.57	5.9389	6.96615	6.06	4.535
ENSG00000137601	NEK1	841.478	-1.92203	0.0891872	-21.5505	5.23747e-103	2.00136e-101	1315.68	1347.5	342.477	360.249	7.635	3.29
ENSG00000105738	SIPA1L3	6070.64	-11.7708	0.546782	-21.5274	8.63297e-103	3.28337e-101	12178.1	12097.5	3.95927	2.98549	7.03	7.085
ENSG00000148848	ADAM12	620.75	-6.81665	0.317562	-21.4656	3.26808e-102	1.22568e-100	1241.89	1219.27	8.90836	12.9371	0.1	0.205
ENSG00000196353	CPNE4	418.011	-5.39843	0.252065	-21.4168	9.31136e-102	3.4761e-100	756.396	876.963	23.7556	14.9275	0.03	0.03
ENSG00000027075	PRKCH	366.379	-3.63447	0.170957	-21.2596	2.68874e-100	9.85589e-99	642.791	713.566	57.4094	51.7485	9.765	4.17
ENSG00000290599	CYP4F62P	350.162	-4.46793	0.210476	-21.2277	5.29835e-100	1.92475e-98	654.443	685.644	26.7251	33.8356	0	0
ENSG00000114166	KAT2B	2683.55	-10.2297	0.483371	-21.1632	2.08567e-99	7.50934e-98	5355.95	5369.33	6.92872	1.99033	34.965	15.655
ENSG00000156831	NSMCE2	1226.05	-1.69043	0.0799763	-21.1366	3.66418e-99	1.31343e-97	1866.23	1878.02	627.544	532.413	22.06	13.69
ENSG00000233985	LINC01681	351.837	-4.08232	0.193954	-21.0479	2.39087e-98	8.53234e-97	619.488	709.43	34.6436	43.7872	0	0
ENSG00000155966	AFF2	589.956	-2.34104	0.111237	-21.0455	2.51472e-98	8.93497e-97	1023.42	947.285	182.126	206.994	3.94	1.055
ENSG00000280330	CTBP2P10	363.385	-4.97933	0.237367	-20.9773	1.05666e-97	3.73801e-96	693.282	715.635	29.6945	14.9275	0.05	0
ENSG00000185760	KCNQ5	622.008	-6.95815	0.332063	-20.9543	1.7136e-97	6.03561e-96	1229.27	1238.92	9.89817	9.95164	11.74	3.09
ENSG00000278903	CU633906.2	1126.82	-1.63497	0.0780945	-20.9358	2.52914e-97	8.83127e-96	1668.15	1741.52	564.196	533.408	4.445	2.01
ENSG00000206384	COL6A6	1937.84	-9.60756	0.459719	-20.8988	5.49347e-97	1.90998e-95	3993.66	3747.77	3.95927	5.97098	0.025	0
ENSG00000102935	ZNF423	880.886	-7.88046	0.379244	-20.7794	6.65063e-96	2.30242e-94	1704.08	1804.6	10.888	3.98066	0.385	0.15
ENSG00000170396	ZNF804A	330.676	-4.02751	0.194241	-20.7346	1.68741e-95	5.81689e-94	617.546	628.766	43.552	32.8404	0	0.115
ENSG00000102572	STK24	327.492	-4.2023	0.203115	-20.6893	4.3282e-95	1.47944e-93	612.691	629.8	35.6334	31.8452	122.61	58.94
ENSG00000141867	BRD4	392.234	-5.64377	0.275986	-20.4495	6.06989e-93	2.04884e-91	772.903	765.274	16.8269	13.9323	44.605	30.705
ENSG00000153956	CACNA2D1	416.577	-2.79027	0.136833	-20.3917	1.97986e-92	6.62761e-91	702.021	753.898	108.88	101.507	0.01	0
ENSG00000079841	RIMS1	1060.82	-1.63527	0.080348	-20.3524	4.42289e-92	1.47448e-90	1590.47	1619.49	491.939	541.369	0	0
ENSG00000196628	TCF4	446.944	-6.15062	0.302506	-20.3322	6.67106e-92	2.21485e-90	862.233	900.748	15.8371	8.95648	0.38	0
ENSG00000172172	MRPL13	411.494	-5.91708	0.292882	-20.203	9.2212e-91	3.03662e-89	815.626	803.538	10.888	15.9226	24.03	33.04
ENSG00000231304	SGO1-AS1	694.8	-2.05811	0.102433	-20.0923	8.61815e-90	2.80384e-88	1062.26	1178.94	253.393	284.617	1.625	0.205
ENSG00000275016	AC015574.1	2494.63	-10.2946	0.51285	-20.0732	1.2647e-89	4.09812e-88	5145.24	4825.36	5.9389	1.99033	0	0
ENSG00000184530	C6orf58	323.775	-4.80768	0.239521	-20.0721	1.29476e-89	4.17882e-88	649.588	600.844	20.7862	23.8839	0.1	0
ENSG00000145934	TENM2	983.951	-1.68294	0.0839416	-20.0489	2.06373e-89	6.608e-88	1561.34	1439.54	467.194	467.727	0.015	0
ENSG00000261517	LINC00558	437.369	-6.17906	0.308285	-20.0434	2.30655e-89	7.35643e-88	879.711	845.938	10.888	12.9371	0	0
ENSG00000106536	POU6F2	403.599	-2.73807	0.136705	-20.029	3.07512e-89	9.76922e-88	689.398	714.601	106.9	103.497	0.01	0
ENSG00000226674	TEX41	317.319	-4.6813	0.235388	-19.8876	5.21545e-88	1.6504e-86	646.675	574.99	28.7047	18.9081	77.005	29.5
ENSG00000138829	FBN2	322.455	-3.39215	0.171083	-19.8275	1.7223e-87	5.40789e-86	575.793	601.878	56.4196	55.7292	0.555	0.32
ENSG00000279177	CTBP2P9	357.959	-5.55675	0.282525	-19.6682	4.0385e-86	1.26316e-84	671.921	730.113	9.89817	19.9033	0.05	0
ENSG00000069188	SDK2	1087.85	-8.63537	0.440071	-19.6227	9.90038e-86	3.07291e-84	2239.09	2101.4	4.94909	5.97098	4.935	2.065
ENSG00000230448	LINC00276	342.154	-5.44247	0.278075	-19.572	2.68084e-85	8.28911e-84	672.892	664.961	15.8371	14.9275	0	0
ENSG00000114805	PLCH1	414.791	-6.16438	0.317749	-19.4002	7.69229e-84	2.36043e-82	885.537	750.796	10.888	11.942	0.095	0.015
ENSG00000250546	LINC02994	301.594	-4.84027	0.249599	-19.3922	8.98723e-84	2.74738e-82	585.503	580.161	16.8269	23.8839	0.33	0.04
ENSG00000234663	LINC01934	546.949	-2.1557	0.11129	-19.3701	1.38066e-83	4.20479e-82	894.276	892.475	185.096	215.951	0.005	0.005
ENSG00000258583	LINC01500	297.702	-3.80738	0.196713	-19.355	1.8491e-83	5.61032e-82	577.735	533.624	30.6843	48.763	0	0
ENSG00000198648	STK39	2655.83	-10.5776	0.547561	-19.3177	3.81103e-83	1.15198e-81	5392.84	5223.51	2.96945	3.98066	15.585	5.59
ENSG00000132394	EEFSEC	2282.26	-10.3588	0.547872	-18.9074	9.91112e-80	2.95184e-78	4676.26	4445.83	2.96945	3.98066	9.855	16.755
ENSG00000146147	MLIP	317.442	-5.48197	0.291958	-18.7766	1.17428e-78	3.45922e-77	620.458	621.527	14.8473	12.9371	2.075	2.535
ENSG00000290523	ENSG00000290523	276.357	-3.6528	0.195706	-18.6647	9.5828e-78	2.78245e-76	489.376	534.658	38.6029	42.792	1.57	0.67
ENSG00000224141	MIR548XHG	448.476	-6.719	0.36161	-18.5808	4.59739e-77	1.33012e-75	916.608	860.416	6.92872	9.95164	0.05	0
ENSG00000185774	KCNIP4	541.794	-2.07902	0.111959	-18.5696	5.66614e-77	1.62771e-75	915.637	836.631	197.963	216.946	0.065	0.155
ENSG00000273550	AL354810.1	402.197	-6.47667	0.352972	-18.349	3.36509e-75	9.4655e-74	804.945	785.957	4.94909	12.9371	0	0
ENSG00000143190	POU2F1	527.132	-7.23567	0.395137	-18.3118	6.66291e-75	1.86125e-73	1009.82	1084.83	9.89817	3.98066	4.685	2.51
ENSG00000058091	CDK14	332.058	-5.90275	0.324186	-18.2079	4.46593e-74	1.24325e-72	647.646	658.756	11.8778	9.95164	1.625	0.52
ENSG00000184156	KCNQ3	340.519	-2.84236	0.156133	-18.2048	4.72997e-74	1.31224e-72	638.907	556.375	73.2465	93.5454	1.32	0.365
ENSG00000077092	RARB	251.77	-4.1815	0.229805	-18.1959	5.56441e-74	1.53847e-72	477.724	476.745	24.7454	27.8646	5.33	0.845
ENSG00000206559	ZCWPW2	274.788	-5.118	0.28217	-18.138	1.59751e-73	4.38691e-72	538.896	529.487	14.8473	15.9226	1.6	0.265
ENSG00000157954	WIPI2	254.845	-3.75155	0.206846	-18.137	1.62812e-73	4.45587e-72	483.55	465.369	36.6232	33.8356	70.295	60.81
ENSG00000114757	PEX5L	323.709	-2.81897	0.155453	-18.1339	1.72045e-73	4.6927e-72	594.242	539.829	83.1447	77.6228	0.26	0.125
ENSG00000198382	UVRAG	311.724	-5.68278	0.313737	-18.1132	2.50853e-73	6.81933e-72	640.849	582.229	11.8778	11.942	11.625	5.285
ENSG00000272602	ZNF595	2423.52	-10.668	0.591123	-18.047	8.33519e-73	2.25078e-71	4877.25	4810.89	2.96945	2.98549	4.265	2.715
ENSG00000254021	AC027031.1	288.516	-3.05389	0.16978	-17.9873	2.44836e-72	6.54594e-71	524.331	505.701	67.3076	56.7243	0	0
ENSG00000184588	PDE4B	287.254	-5.50194	0.308707	-17.8225	4.7257e-71	1.24295e-69	570.938	553.273	13.8574	10.9468	2.23	0.93
ENSG00000004948	CALCR	408.769	-2.25749	0.12704	-17.7699	1.20843e-70	3.15791e-69	690.369	661.859	143.524	139.323	0.03	0.03
ENSG00000181355	OFCC1	431.132	-2.15872	0.122955	-17.557	5.2544e-69	1.3556e-67	725.325	683.576	154.412	161.217	0.095	0
ENSG00000154975	CA10	271.494	-5.419	0.31049	-17.4531	3.26178e-68	8.33555e-67	554.432	506.736	12.8676	11.942	0	0
ENSG00000082293	COL19A1	239.885	-4.77788	0.274704	-17.3928	9.35394e-68	2.3829e-66	457.333	468.472	18.8065	14.9275	4.535	3.165
ENSG00000168016	TRANK1	452.78	-2.04484	0.117866	-17.3488	2.01271e-67	5.11127e-66	736.977	720.805	174.208	179.13	1.115	0.835
ENSG00000151693	ASAP2	267.287	-5.33654	0.307689	-17.3439	2.1924e-67	5.55019e-66	478.695	564.648	12.8676	12.9371	49.64	8.895
ENSG00000157764	BRAF	338.06	-2.48047	0.143524	-17.2826	6.36306e-67	1.60583e-65	557.345	589.468	105.91	99.5164	12.335	6.835
ENSG00000048405	ZNF800	244.15	-3.57768	0.207478	-17.2437	1.2488e-66	3.14177e-65	423.349	477.779	29.6945	45.7775	18.445	16.87
ENSG00000258766	DIO2-AS1	537.581	-7.61415	0.443239	-17.1784	3.85115e-66	9.59944e-65	1037.01	1102.41	7.91854	2.98549	0	0
ENSG00000196569	LAMA2	333.063	-6.37266	0.376064	-16.9457	2.07095e-64	5.09932e-63	621.429	694.952	9.89817	5.97098	1.04	0.765
ENSG00000257923	CUX1	1088.93	-9.28999	0.549077	-16.9193	3.2433e-64	7.9618e-63	2191.51	2157.25	3.95927	2.98549	69.765	41.465
ENSG00000282944	AC140481.3	238.449	-5.22625	0.312523	-16.7228	8.94386e-63	2.16929e-61	456.362	472.608	9.89817	14.9275	0	0
ENSG00000290699	CYP4F30P	236.491	-5.21396	0.312817	-16.6677	2.24964e-62	5.44011e-61	449.565	471.574	9.89817	14.9275	0	0
ENSG00000132670	PTPRA	819.187	-3.08582	0.186095	-16.5819	9.41583e-62	2.26343e-60	1499.2	1432.3	197.963	147.284	41.86	24.205
ENSG00000151067	CACNA1C	944.7	-9.08452	0.549471	-16.5332	2.11562e-61	5.04078e-60	1871.09	1900.78	4.94909	1.99033	15.22	2.65
ENSG00000177570	SAMD12	230.964	-5.30302	0.324679	-16.3331	5.73815e-60	1.34349e-58	456.362	444.686	14.8473	7.96131	0.045	0
ENSG00000189108	IL1RAPL2	673.722	-8.40289	0.515974	-16.2855	1.25121e-59	2.92106e-58	1379.77	1307.17	1.97963	5.97098	0	0
ENSG00000155189	AGPAT5	212.128	-3.94752	0.242561	-16.2744	1.50026e-59	3.49242e-58	356.351	440.55	25.7353	25.8743	16.385	32.31
ENSG00000273167	AL359736.1	200.564	-3.95359	0.243637	-16.2274	3.22993e-59	7.4546e-58	369.945	383.671	22.7658	25.8743	0	0
ENSG00000182957	SPATA13	200.564	-3.95359	0.243637	-16.2274	3.22993e-59	7.4546e-58	369.945	383.671	22.7658	25.8743	9.88	4.42
ENSG00000170558	CDH2	383.508	-2.10873	0.130064	-16.213	4.08177e-59	9.39387e-58	650.559	594.639	140.554	148.279	15.485	7.785
ENSG00000287635	ENSG00000287635	334.755	-2.28296	0.141285	-16.1585	9.89742e-59	2.25856e-57	571.909	538.794	105.91	122.405	0	0
ENSG00000154678	PDE1C	201.069	-3.69759	0.229592	-16.1051	2.35021e-58	5.34804e-57	380.626	366.091	29.6945	27.8646	0.405	0.24
ENSG00000249857	AC027338.2	3116.32	-11.616	0.722872	-16.0693	4.1886e-58	9.42551e-57	6219.15	6242.15	2.96945	0.995164	0	0
ENSG00000197442	MAP3K5	247.264	-2.81449	0.175572	-16.0304	7.839e-58	1.75911e-56	423.349	442.618	57.4094	65.6808	2.3	1.225
ENSG00000292998	MIR3171HG	192.338	-3.88966	0.245029	-15.8742	9.55593e-57	2.1151e-55	367.032	353.681	22.7658	25.8743	0	0
ENSG00000266076	AC004805.1	1447.12	-10.1868	0.647857	-15.7238	1.03938e-55	2.25738e-54	2916.83	2866.68	2.96945	1.99033	0	0
ENSG00000205174	LINC02903	2616.58	-11.3638	0.723017	-15.7172	1.15324e-55	2.49796e-54	5232.63	5229.72	2.96945	0.995164	0	0
ENSG00000234718	RPL23AP51	189.373	-4.51385	0.287948	-15.6759	2.20923e-55	4.74722e-54	353.438	372.296	15.8371	15.9226	0	0
ENSG00000293038	ENSG00000293038	189.373	-4.51385	0.287948	-15.6759	2.20923e-55	4.74722e-54	353.438	372.296	15.8371	15.9226	0	0
ENSG00000137766	UNC13C	188.129	-4.32544	0.277584	-15.5825	9.57886e-55	2.04745e-53	332.076	384.705	16.8269	18.9081	0.27	0.24
ENSG00000157827	FMNL2	526.147	-8.0449	0.517015	-15.5603	1.35493e-54	2.88849e-53	1058.37	1038.29	6.92872	0.995164	54.365	12.735
ENSG00000248587	GDNF-AS1	184.985	-3.89338	0.250268	-15.5568	1.42999e-54	3.04051e-53	343.728	349.544	19.7963	26.8694	0.115	0.13
ENSG00000206052	DOK6	345.299	-2.1016	0.135297	-15.5332	2.06673e-54	4.37144e-53	569.967	550.17	123.727	137.333	0	0
ENSG00000228033	LOC105369165	364.873	-2.01884	0.130204	-15.5051	3.20199e-54	6.75503e-53	571.909	598.775	145.503	143.304	0.375	0
ENSG00000111218	PRMT8	235.263	-5.86458	0.380188	-15.4255	1.10337e-53	2.31564e-52	467.043	458.13	7.91854	7.96131	0	0
ENSG00000170959	DCDC1	2236.51	-11.1372	0.723217	-15.3995	1.64984e-53	3.44469e-52	4407.29	4534.77	0.989817	2.98549	0.02	0.015
ENSG00000196730	DAPK1	2217.62	-11.1249	0.723314	-15.3804	2.21496e-53	4.60087e-52	4328.64	4537.87	2.96945	0.995164	92.755	9.095
ENSG00000177640	CASC2	180.963	-3.76346	0.246754	-15.2518	1.6005e-52	3.29077e-51	318.483	355.749	25.7353	23.8839	0.91	0.025
ENSG00000071189	SNX13	211.912	-5.53691	0.363938	-15.2139	2.85985e-52	5.83568e-51	391.306	438.481	9.89817	7.96131	20.47	11.615
ENSG00000224271	EPIC1	260.891	-6.3198	0.416179	-15.1853	4.42533e-52	8.96239e-51	514.621	516.043	6.92872	5.97098	11.58	8.135
ENSG00000225424	AL391869.1	1939.5	-10.9316	0.723325	-15.113	1.32929e-51	2.67875e-50	3879.08	3874.98	2.96945	0.995164	0	0
ENSG00000282943	PSG11-AS1	250.247	-2.51659	0.166537	-15.1114	1.36297e-51	2.7398e-50	413.639	438.481	75.2261	73.6421	0	0
ENSG00000183671	CMKLR2	1903.6	-10.9049	0.723579	-15.0707	2.52328e-51	5.03476e-50	3924.72	3685.73	1.97963	1.99033	0.04	0
ENSG00000279220	CMKLR2-AS	1903.6	-10.9049	0.723579	-15.0707	2.52328e-51	5.03476e-50	3924.72	3685.73	1.97963	1.99033	0.07	0
ENSG00000281641	SAMD12-AS1	178.171	-4.73447	0.31435	-15.0612	2.91618e-51	5.80442e-50	346.641	340.237	12.8676	12.9371	0	0
ENSG00000118922	KLF12	1046.53	-9.71853	0.648507	-14.986	9.06524e-51	1.79994e-49	2065.28	2115.88	2.96945	1.99033	5.28	0.55
ENSG00000154175	ABI3BP	266.177	-6.46629	0.431896	-14.9719	1.12109e-50	2.20973e-49	539.867	512.94	7.91854	3.98066	0.185	0.04
ENSG00000224184	MIR3681HG	168.242	-3.95754	0.265675	-14.8962	3.48903e-50	6.84373e-49	311.686	320.588	19.7963	20.8984	25.655	4.98
ENSG00000128641	MYO1B	520.312	-8.2223	0.552048	-14.8942	3.59658e-50	7.03766e-49	1068.08	1006.23	5.9389	0.995164	33.185	19.4
ENSG00000284430	AC020912.1	408.128	-7.67716	0.518948	-14.7937	1.60833e-49	3.11701e-48	843.785	780.786	3.95927	3.98066	0	0
ENSG00000226994	AC012593.1	3805.77	-12.3197	0.834213	-14.7681	2.35375e-49	4.53993e-48	7750.39	7469.7	1.97963	0.995164	0	0
ENSG00000124191	TOX2	223.716	-2.66214	0.180645	-14.7368	3.73905e-49	7.17774e-48	376.742	396.081	67.3076	54.734	8.73	3.06
ENSG00000091831	ESR1	492.36	-8.1416	0.552485	-14.7363	3.76722e-49	7.21472e-48	942.825	1019.68	4.94909	1.99033	1.235	0.17
ENSG00000287021	ENSG00000287021	1579.8	-10.6358	0.723929	-14.6918	7.28088e-49	1.3911e-47	3279.98	3035.24	1.97963	1.99033	0	0
ENSG00000197969	VPS13A	908.544	-9.51468	0.649033	-14.6598	1.1668e-48	2.21883e-47	1870.11	1759.1	1.97963	2.98549	5.45	2.065
ENSG00000233005	AC018742.1	284.785	-6.82956	0.469743	-14.5389	6.86679e-48	1.29067e-46	541.809	587.4	3.95927	5.97098	0	0
ENSG00000227646	STEAP2-AS1	255.989	-2.31149	0.15954	-14.4885	1.43226e-47	2.67344e-46	427.233	425.037	88.0937	83.5938	0	0
ENSG00000179136	LINC00670	1421.87	-10.4833	0.723832	-14.483	1.55097e-47	2.88837e-46	2784.78	2898.73	1.97963	1.99033	0	0.03
ENSG00000186866	POFUT2	191.623	-5.47454	0.378409	-14.4673	1.9504e-47	3.6239e-46	415.581	334.032	6.92872	9.95164	30.275	28.94
ENSG00000229876	CASC20	255.145	-6.53035	0.451393	-14.4671	1.95489e-47	3.62393e-46	471.898	537.76	4.94909	5.97098	0	0
ENSG00000162849	KIF26B	537.987	-1.50811	0.104342	-14.4535	2.38118e-47	4.40409e-46	802.032	790.094	268.241	291.583	0.13	0.025
ENSG00000136111	TBC1D4	197.852	-5.7047	0.394718	-14.4526	2.41317e-47	4.45309e-46	383.538	392.979	6.92872	7.96131	12.21	6.415
ENSG00000127955	GNAI1	183.575	-5.41044	0.375479	-14.4095	4.51267e-47	8.30844e-46	369.945	347.476	6.92872	9.95164	36.495	25.91
ENSG00000049759	NEDD4L	159.442	-3.83764	0.266471	-14.4018	5.04474e-47	9.22515e-46	296.15	299.905	15.8371	25.8743	135.31	50.545
ENSG00000283480	AL512380.2	176.998	-3.19962	0.222917	-14.3534	1.01437e-46	1.83015e-45	311.686	326.793	27.7149	41.7969	0.07	0.035
ENSG00000259030	FPGT-TNNI3K	225.749	-6.22548	0.434158	-14.3392	1.24509e-46	2.24143e-45	450.536	440.55	5.9389	5.97098	0.11	0.025
ENSG00000116783	TNNI3K	225.232	-6.22216	0.434214	-14.3297	1.42748e-46	2.56408e-45	450.536	438.481	5.9389	5.97098	0.17	0.09
ENSG00000288714	ENSG00000288714	344.062	-7.42902	0.519917	-14.2889	2.56776e-46	4.59192e-45	681.63	686.678	3.95927	3.98066	0.2	0
ENSG00000234147	AL035446.1	344.062	-7.42902	0.519917	-14.2889	2.56776e-46	4.59192e-45	681.63	686.678	3.95927	3.98066	12.18	9.03
ENSG00000154646	TMPRSS15	239.907	-6.44117	0.451007	-14.2818	2.84329e-46	5.07345e-45	470.927	477.779	4.94909	5.97098	0	0
ENSG00000258732	AC025884.1	2823.75	-11.8889	0.834328	-14.2497	4.50143e-46	7.97945e-45	5641.41	5650.62	1.97963	0.995164	0	0
ENSG00000227195	MIR663AHG	182.129	-3.03148	0.21325	-14.2156	7.33272e-46	1.29417e-44	322.367	326.793	47.5112	31.8452	16.21	15.46
ENSG00000146776	ATXN7L1	236.794	-2.3782	0.168035	-14.153	1.78865e-45	3.13633e-44	411.697	382.637	76.2159	76.6276	6.41	4.275
ENSG00000115239	ASB3	150.969	-3.90787	0.276952	-14.1102	3.28441e-45	5.73426e-44	278.672	287.495	19.7963	17.913	11.9	9.295
ENSG00000183715	OPCML	213.17	-6.14095	0.436269	-14.0761	5.32997e-45	9.28562e-44	397.132	443.652	8.90836	2.98549	0	0
ENSG00000254087	LYN	2524.59	-11.7274	0.834478	-14.0536	7.3183e-45	1.27222e-43	5134.56	4960.84	1.97963	0.995164	10.925	16.26
ENSG00000287334	ENSG00000287334	2392.33	-11.6497	0.834474	-13.9606	2.71263e-44	4.68551e-43	4825.79	4740.56	0.989817	1.99033	0	0
ENSG00000232679	LINC01705	473.68	-8.30917	0.595471	-13.9539	2.97677e-44	5.11992e-43	947.68	941.08	1.97963	3.98066	0.33	0.505
ENSG00000106483	SFRP4	160.332	-5.04397	0.363112	-13.891	7.18652e-44	1.23343e-42	287.411	335.066	10.888	7.96131	0.12	0.095
ENSG00000175773	ZBTB44-DT	1040.9	-10.033	0.724345	-13.8511	1.25338e-43	2.14212e-42	2046.83	2112.78	0.989817	2.98549	0.035	0.185
ENSG00000151835	SACS	162.106	-3.15368	0.22811	-13.8253	1.79479e-43	3.06096e-42	291.295	291.631	33.6538	31.8452	4.97	13.99
ENSG00000172752	COL6A5	2189.96	-11.5222	0.834545	-13.8065	2.32797e-43	3.94538e-42	4408.27	4348.62	1.97963	0.995164	0	0
ENSG00000237877	LINC01473	1011.67	-9.99205	0.724358	-13.7944	2.75614e-43	4.65156e-42	2031.3	2011.43	2.96945	0.995164	2.3	1.03
ENSG00000166446	CDYL2	2163.93	-11.5047	0.834653	-13.7838	3.18975e-43	5.37218e-42	4228.63	4424.11	0.989817	1.99033	0.34	0.275
ENSG00000237813	AC002066.1	165.197	-5.34382	0.387725	-13.7825	3.24822e-43	5.45931e-42	324.309	320.588	5.9389	9.95164	0	0
ENSG00000280870	MIR325HG	631.078	-2.45257	0.178287	-13.7563	4.66513e-43	7.82447e-42	1098.18	1036.22	220.729	169.178	0	0
ENSG00000165194	PCDH19	2024	-11.4085	0.83468	-13.6681	1.57388e-42	2.62345e-41	4120.85	3972.19	1.97963	0.995164	0	0.165
ENSG00000273118	AC093865.1	568.934	-8.83788	0.650321	-13.59	4.58847e-42	7.61705e-41	1132.17	1138.6	1.97963	2.98549	0	0
ENSG00000101935	AMMECR1	145.56	-4.75089	0.350242	-13.5646	6.49317e-42	1.07349e-40	272.846	288.529	5.9389	14.9275	5.525	7.265
ENSG00000109339	MAPK10	139.357	-4.00169	0.295523	-13.5411	8.94804e-42	1.47633e-40	265.079	259.573	11.8778	20.8984	0.24	0.05
ENSG00000161040	FBXL13	317.358	-7.50628	0.556195	-13.4958	1.65619e-41	2.72146e-40	670.95	591.536	3.95927	2.98549	0.72	0.35
ENSG00000257335	MGAM	149.515	-3.2865	0.244109	-13.4632	2.57421e-41	4.21287e-40	261.195	281.29	28.7047	26.8694	1.5	0.705
ENSG00000112706	IMPG1	1730.03	-11.1821	0.834967	-13.3923	6.70974e-41	1.08711e-39	3565.45	3351.69	1.97963	0.995164	0.405	0.07
ENSG00000156931	VPS8	156.172	-5.3569	0.401149	-13.3539	1.1242e-40	1.81779e-39	323.338	286.461	6.92872	7.96131	33.095	14.48
ENSG00000152061	RABGAP1L	250.14	-6.96601	0.523326	-13.311	1.99714e-40	3.21008e-39	495.202	497.428	5.9389	1.99033	17.47	5.785
ENSG00000230975	AC012355.1	280.827	-4.29049	0.324286	-13.2306	5.84394e-40	9.35607e-39	518.505	550.17	18.8065	35.8259	0	0
ENSG00000292995	TPRXL	1556.87	-11.0294	0.835133	-13.2068	8.02071e-40	1.27654e-38	3005.19	3219.32	1.97963	0.995164	0.94	0.19
ENSG00000128872	TMOD2	1498.38	-10.9744	0.834949	-13.1438	1.84634e-39	2.92705e-38	3009.08	2981.47	1.97963	0.995164	6.9	2.205
ENSG00000184347	SLIT3	131.895	-4.2807	0.325899	-13.1351	2.07343e-39	3.28063e-38	234.978	266.812	15.8371	9.95164	44.805	20.78
ENSG00000186472	PCLO	203.454	-2.38272	0.182642	-13.0458	6.71154e-39	1.05369e-37	361.206	321.622	69.2872	61.7002	3.97	6.21
ENSG00000223715	LINC01208	694.411	-9.44808	0.725585	-13.0213	9.25321e-39	1.44991e-37	1334.13	1439.54	1.97963	1.99033	0	0
ENSG00000230876	LINC00486	2758.22	-1.93248	0.148523	-13.0113	1.05465e-38	1.64937e-37	4022.78	4719.88	1224.4	1065.82	0	0
ENSG00000287881	ENSG00000287881	150.134	-3.07897	0.236918	-12.9959	1.29013e-38	2.01374e-37	249.543	287.495	35.6334	27.8646	0.02	0
ENSG00000168079	SCARA5	440.523	-8.4675	0.651892	-12.9891	1.41046e-38	2.19733e-37	840.872	916.261	2.96945	1.99033	0.02	0
ENSG00000007047	MARK4	1347.52	-10.8213	0.835098	-12.9581	2.11413e-38	3.28095e-37	2714.87	2672.25	1.97963	0.995164	36.35	18.14
ENSG00000120251	GRIA2	135.683	-3.51595	0.273016	-12.8782	5.97231e-38	9.23315e-37	276.73	222.343	23.7556	19.9033	0.125	0
ENSG00000198586	TLK1	151.804	-2.97647	0.231386	-12.8636	7.20997e-38	1.11253e-36	287.411	251.299	29.6945	38.8114	23.635	11.14
ENSG00000248131	LINC01194	1245.13	-10.7071	0.835199	-12.8199	1.26912e-37	1.94718e-36	2493.49	2484.04	0.989817	1.99033	0.045	0.055
ENSG00000163590	PPM1L	153.177	-2.81054	0.221048	-12.7146	4.90446e-37	7.49642e-36	261.195	275.085	36.6232	39.8066	5.745	3.74
ENSG00000166377	ATP9B	199.562	-2.32169	0.182666	-12.7101	5.19968e-37	7.93269e-36	313.628	351.612	63.3483	69.6615	9.015	5.81
ENSG00000064933	PMS1	149.112	-5.61657	0.442722	-12.6865	7.02945e-37	1.07041e-35	282.556	301.973	3.95927	7.96131	14.71	7.545
ENSG00000139266	MARCHF9	1111.17	-10.5429	0.835393	-12.6203	1.63241e-36	2.46719e-35	2241.03	2200.68	0.989817	1.99033	21.44	6.08
ENSG00000128294	TPST2	1111.21	-10.5431	0.835544	-12.6183	1.6748e-36	2.52655e-35	2286.67	2155.18	0.989817	1.99033	10.15	13.635
ENSG00000181544	FANCB	152.076	-2.86497	0.227203	-12.6098	1.86521e-36	2.80857e-35	283.527	251.299	30.6843	42.792	2.215	1.405
ENSG00000179242	CDH4	329.339	-1.71347	0.135898	-12.6085	1.89652e-36	2.8504e-35	471.898	537.76	148.473	159.226	1.055	0.36
ENSG00000149187	CELF1	125.632	-4.76095	0.377626	-12.6076	1.91746e-36	2.87654e-35	228.181	256.47	6.92872	10.9468	27.09	21.595
ENSG00000177182	CLVS1	1085.11	-10.5085	0.835423	-12.5787	2.76678e-36	4.12775e-35	2158.5	2178.96	1.97963	0.995164	0.025	0
ENSG00000243058	RPL39P33	1081.89	-10.5047	0.835951	-12.5662	3.24105e-36	4.82642e-35	2276.96	2047.63	1.97963	0.995164	0	0
ENSG00000148700	ADD3	125.093	-4.75632	0.378743	-12.5582	3.58451e-36	5.32809e-35	261.195	221.309	7.91854	9.95164	54.14	14.875
ENSG00000139915	MDGA2	303.384	-1.74562	0.140699	-12.4068	2.40142e-35	3.53066e-34	496.173	438.481	140.554	138.328	1.345	0.43
ENSG00000253288	AC046195.1	965.544	-10.3398	0.83575	-12.3718	3.71308e-35	5.41002e-34	1879.82	1979.37	0.989817	1.99033	0	0
ENSG00000251550	AC091133.4	164.577	-6.18424	0.501738	-12.3256	6.59279e-35	9.53718e-34	334.989	314.383	3.95927	4.97582	0	0
ENSG00000159217	IGF2BP1	164.577	-6.18424	0.501738	-12.3256	6.59279e-35	9.53718e-34	334.989	314.383	3.95927	4.97582	0	0
ENSG00000252636	RNU6-826P	164.577	-6.18424	0.501738	-12.3256	6.59279e-35	9.53718e-34	334.989	314.383	3.95927	4.97582	0	0
ENSG00000184408	KCND2	122.267	-3.424	0.277985	-12.3172	7.31839e-35	1.0568e-33	229.152	218.207	15.8371	25.8743	0	0
ENSG00000117586	TNFSF4	144.342	-5.69631	0.462795	-12.3085	8.15505e-35	1.17552e-33	258.282	308.178	6.92872	3.98066	1.72	1.385
ENSG00000133119	RFC3	325.662	-8.03079	0.653422	-12.2904	1.02043e-34	1.46569e-33	654.443	643.244	2.96945	1.99033	7.345	8.54
ENSG00000225746	MEG8	138.804	-5.6394	0.461556	-12.2182	2.4843e-34	3.54944e-33	265.079	279.222	5.9389	4.97582	0	0
ENSG00000140396	NCOA2	176.789	-6.45976	0.52917	-12.2074	2.83976e-34	4.05016e-33	332.076	367.125	0.989817	6.96615	13.28	2.155
ENSG00000172985	SH3RF3	239.041	-1.96914	0.161325	-12.206	2.88674e-34	4.10993e-33	372.858	388.842	108.88	85.5841	5.58	0.41
ENSG00000188906	LRRK2	241.703	-7.33399	0.600862	-12.2058	2.89535e-34	4.11496e-33	474.811	486.052	3.95927	1.99033	1.645	0.93
ENSG00000131171	SH3BGRL	312.908	-7.97321	0.653938	-12.1926	3.40298e-34	4.82794e-33	643.762	602.912	2.96945	1.99033	61.275	40.93
ENSG00000258279	LINC00592	2761.94	-12.4423	1.02151	-12.1803	3.96026e-34	5.60875e-33	5722.98	5322.79	1.97963	0	0.08	0.19
ENSG00000135333	EPHA7	239.159	-7.3183	0.601312	-12.1705	4.46072e-34	6.3065e-33	456.362	494.326	3.95927	1.99033	0	0
ENSG00000139970	RTN1	113.136	-4.5236	0.372054	-12.1584	5.17444e-34	7.30281e-33	216.529	217.172	11.8778	6.96615	0	0
ENSG00000185829	ARL17A	181.087	-2.28838	0.188395	-12.1467	5.97058e-34	8.41177e-33	295.179	306.11	63.3483	59.7098	23.205	5.06
ENSG00000133687	TMTC1	844.013	-10.1456	0.835947	-12.1366	6.75506e-34	9.50048e-33	1658.44	1714.63	0	2.98549	2.525	1.075
ENSG00000253438	PCAT1	113.163	-4.60513	0.380002	-12.1187	8.40716e-34	1.18035e-32	215.558	219.241	10.888	6.96615	3.085	0.39
ENSG00000204381	LAYN	2620.95	-12.3666	1.02137	-12.1079	9.59632e-34	1.34498e-32	5330.7	5151.12	1.97963	0	0	0
ENSG00000072134	EPN2	184.003	-2.23401	0.185297	-12.0564	1.79448e-33	2.51072e-32	302.947	304.041	64.3381	64.6857	11.305	4.805
ENSG00000281039	AC005154.5	429.693	-8.7551	0.727343	-12.0371	2.26784e-33	3.14681e-32	887.479	827.323	1.97963	1.99033	1.225	0
ENSG00000264520	AC005154.4	429.693	-8.7551	0.727343	-12.0371	2.26784e-33	3.14681e-32	887.479	827.323	1.97963	1.99033	0.36	0
ENSG00000196295	GARS1-DT	429.693	-8.7551	0.727343	-12.0371	2.26784e-33	3.14681e-32	887.479	827.323	1.97963	1.99033	31.295	10.455
ENSG00000113327	GABRG2	139.181	-5.78453	0.482453	-11.9898	4.01807e-33	5.56417e-32	290.324	256.47	3.95927	5.97098	2.225	0.4
ENSG00000148498	PARD3	776.524	-10.0257	0.836228	-11.9892	4.0477e-33	5.59563e-32	1595.33	1507.8	1.97963	0.995164	26.875	7.925
ENSG00000155052	CNTNAP5	226.577	-2.02621	0.169129	-11.9803	4.50834e-33	6.22182e-32	354.409	373.33	103.931	74.6373	0.02	0.11
ENSG00000141449	GREB1L	148.286	-6.03112	0.503569	-11.9768	4.70379e-33	6.46951e-32	287.411	296.802	4.94909	3.98066	0.715	0.26
ENSG00000268744	AC008758.4	2347.83	-12.2077	1.02139	-11.952	6.33561e-33	8.68439e-32	4701.5	4687.82	1.97963	0	0	0
ENSG00000248406	AC008758.3	2347.83	-12.2077	1.02139	-11.952	6.33561e-33	8.68439e-32	4701.5	4687.82	1.97963	0	0	0
ENSG00000249128	LINC02215	237.827	-1.88695	0.159394	-11.8383	2.47347e-32	3.36766e-31	380.626	368.159	91.0632	111.458	0	0
ENSG00000286745	ENSG00000286745	237.827	-1.88695	0.159394	-11.8383	2.47347e-32	3.36766e-31	380.626	368.159	91.0632	111.458	0	0
ENSG00000206592	LOC124900205	705.122	-9.88654	0.836663	-11.8166	3.20262e-32	4.33854e-31	1471.04	1346.47	0.989817	1.99033	0	0
ENSG00000198626	RYR2	272.945	-1.70624	0.144555	-11.8034	3.74973e-32	5.07122e-31	411.697	424.003	124.717	131.362	0.045	0.005
ENSG00000060718	COL11A1	2098.69	-12.0459	1.02152	-11.7922	4.28339e-32	5.78329e-31	4266.5	4126.28	0.989817	0.995164	0	0
ENSG00000261771	DNAAF4-CCPG1	171.045	-6.60692	0.562902	-11.7372	8.21185e-32	1.10322e-30	335.96	341.271	2.96945	3.98066	0	0.405
ENSG00000267281	ATF7-NPFF	637.226	-9.74016	0.836701	-11.6411	2.54586e-31	3.39211e-30	1305.97	1239.95	0.989817	1.99033	0.065	0
ENSG00000170653	ATF7	637.226	-9.74016	0.836701	-11.6411	2.54586e-31	3.39211e-30	1305.97	1239.95	0.989817	1.99033	18.55	14.62
ENSG00000285692	AC023509.6	637.226	-9.74016	0.836701	-11.6411	2.54586e-31	3.39211e-30	1305.97	1239.95	0.989817	1.99033	0.075	0
ENSG00000250391	CRLF3P2	1836.17	-11.853	1.02159	-11.6025	4.0009e-31	5.29596e-30	3700.42	3642.29	0.989817	0.995164	0	0
ENSG00000143995	MEIS1	351.386	-3.54083	0.30566	-11.5842	4.95475e-31	6.52657e-30	642.791	651.517	41.5723	69.6615	7.775	3.72
ENSG00000138483	CCDC54	1774.69	-11.8038	1.02161	-11.5541	7.03968e-31	9.25787e-30	3538.26	3558.52	1.97963	0	0	0
ENSG00000118263	KLF7	1749.75	-11.7834	1.02162	-11.534	8.89175e-31	1.16557e-29	3498.45	3498.54	0.989817	0.995164	7.705	1.305
ENSG00000259905	PWRN1	190.937	-2.09368	0.181596	-11.5293	9.3924e-31	1.22921e-29	296.15	322.656	65.3279	79.6131	0	0
ENSG00000172380	GNG12	334.449	-8.39201	0.728583	-11.5183	1.06741e-30	1.3947e-29	655.414	678.405	0.989817	2.98549	109.73	84.395
ENSG00000260658	AC138305.1	108.054	-5.02353	0.438889	-11.446	2.46222e-30	3.20683e-29	231.094	188.216	5.9389	6.96615	0	0
ENSG00000106018	VIPR2	320.792	-8.33214	0.728878	-11.4315	2.9118e-30	3.78021e-29	652.501	626.697	1.97963	1.99033	0.015	0.015
ENSG00000070182	SPTB	194.774	-2.04562	0.179413	-11.4017	4.09871e-30	5.31258e-29	293.237	334.032	80.1752	71.6518	0.295	0.125
ENSG00000104044	OCA2	315.407	-8.30694	0.729275	-11.3907	4.65352e-30	6.02207e-29	602.01	655.654	2.96945	0.995164	87.585	38.035
ENSG00000291052	ABCC13	96.7202	-3.9959	0.352237	-11.3443	7.91127e-30	1.01729e-28	190.313	173.738	10.888	11.942	0	0
ENSG00000275004	ZNF280B	307.567	-8.27056	0.729335	-11.3399	8.32667e-30	1.06901e-28	591.329	634.971	1.97963	1.99033	9.235	1.665
ENSG00000002746	HECW1	131.98	-6.03312	0.533867	-11.3008	1.30047e-29	1.66431e-28	257.311	262.675	4.94909	2.98549	0.16	0
ENSG00000132554	RGS22	1457.77	-11.5199	1.0218	-11.2741	1.76105e-29	2.24666e-28	2915.86	2913.21	0.989817	0.995164	0	0
ENSG00000214595	EML6	1455.05	-11.5172	1.0218	-11.2715	1.81516e-29	2.31204e-28	2908.1	2910.11	0.989817	0.995164	1.04	0.835
ENSG00000158258	CLSTN2	130.983	-6.02276	0.534623	-11.2655	1.9435e-29	2.47163e-28	270.904	245.095	4.94909	2.98549	0.05	0.03
ENSG00000136110	CNMD	508.147	-9.41317	0.837391	-11.2411	2.56267e-29	3.25395e-28	1039.92	989.686	0.989817	1.99033	0	0
ENSG00000091127	PUS7	136.945	-2.47829	0.221949	-11.166	5.97938e-29	7.54501e-28	236.92	227.514	45.5316	37.8162	13.73	26.52
ENSG00000286110	ENSG00000286110	189.631	-1.99761	0.178922	-11.1647	6.07142e-29	7.64924e-28	292.266	314.383	71.2668	80.6083	0	0
ENSG00000259616	AC104574.2	161.209	-6.7454	0.606222	-11.1269	9.27555e-29	1.16498e-27	321.396	317.485	2.96945	2.98549	0.03	0
ENSG00000259072	AL161751.1	1310.77	-11.3665	1.02192	-11.1227	9.7283e-29	1.21995e-27	2622.63	2618.48	1.97963	0	0	0
ENSG00000123066	MED13L	176.047	-2.07689	0.186933	-11.1103	1.11723e-28	1.39671e-27	295.179	274.051	71.2668	63.6905	32.075	7.855
ENSG00000248690	HAS2-AS1	94.2268	-4.50726	0.406546	-11.0867	1.45535e-28	1.81661e-27	189.342	171.67	4.94909	10.9468	0.32	0.39
ENSG00000228696	ARL17B	168.413	-2.20349	0.199224	-11.0604	1.95314e-28	2.43047e-27	249.543	304.041	64.3381	55.7292	3.2	3.215
ENSG00000243064	ABCC13	94.7298	-4.61274	0.417116	-11.0586	1.99075e-28	2.47348e-27	190.313	173.738	10.888	3.98066	0	0
ENSG00000113319	RASGRF2	554.842	-5.54044	0.503172	-11.011	3.38083e-28	4.16866e-27	1098.18	1074.49	13.8574	32.8404	0.085	0.005
ENSG00000148942	SLC5A12	131.026	-6.21851	0.568076	-10.9466	6.89701e-28	8.45274e-27	268.962	248.197	3.95927	2.98549	0	0
ENSG00000142864	SERBP1	111.795	-2.84676	0.261642	-10.8804	1.42962e-27	1.74418e-26	196.139	196.489	33.6538	20.8984	264.465	376.53
ENSG00000291050	TEKT4P2	103.583	-3.01357	0.276999	-10.8794	1.44571e-27	1.76116e-26	182.545	186.148	25.7353	19.9033	112.3	67.975
ENSG00000241767	LINC01324	1032.89	-11.0229	1.02231	-10.7823	4.17157e-27	5.04387e-26	2110.92	2018.67	0.989817	0.995164	0.115	0
ENSG00000104381	GDAP1	139.421	-6.53312	0.609178	-10.7245	7.81095e-27	9.41615e-26	262.166	289.563	2.96945	2.98549	9.96	7.625
ENSG00000176658	MYO1D	164.736	-7.04261	0.66124	-10.6506	1.73228e-26	2.07285e-25	343.728	310.246	0.989817	3.98066	77.11	54.985
ENSG00000165973	NELL1	264.699	-1.56132	0.146757	-10.6388	1.96591e-26	2.34894e-25	402.958	387.808	122.737	145.294	0	0
ENSG00000224101	ELMO1-AS1	918.702	-10.8535	1.02243	-10.6154	2.52695e-26	3.00704e-25	1819.62	1853.2	1.97963	0	0	0
ENSG00000005108	THSD7A	87.2501	-3.64594	0.343459	-10.6154	2.52783e-26	3.00704e-25	150.502	172.704	14.8473	10.9468	0.125	0
ENSG00000175697	GPR156	133.005	-6.46483	0.609542	-10.6061	2.793e-26	3.31275e-25	259.253	266.812	2.96945	2.98549	0.025	0.11
ENSG00000118873	RAB3GAP2	116.483	-6.04562	0.570304	-10.6007	2.95726e-26	3.49733e-25	225.268	233.719	3.95927	2.98549	37.36	10.18
ENSG00000277282	IGHV1OR21-1	3565.41	-15.2535	1.44351	-10.567	4.23916e-26	4.96264e-25	7333.84	6927.8	0	0	0	0
ENSG00000132549	VPS13B	83.6955	-4.06719	0.385062	-10.5624	4.4502e-26	5.20218e-25	167.009	148.918	9.89817	8.95648	3.945	1.04
ENSG00000181215	C4orf50	87.5497	-4.82847	0.458534	-10.5302	6.26803e-26	7.28512e-25	172.835	165.465	7.91854	3.98066	0	0
ENSG00000285547	AL133500.1	333.358	-8.80355	0.839214	-10.4902	9.57874e-26	1.11012e-24	659.298	671.166	2.96945	0	0	0.25
ENSG00000224063	CALCRL-AS1	834.087	-10.7143	1.02269	-10.4766	1.10602e-25	1.27816e-24	1712.81	1621.55	1.97963	0	0.11	0.05
ENSG00000289694	ENSG00000289694	153.706	-2.11716	0.202122	-10.4746	1.12967e-25	1.30177e-24	234.978	264.743	62.3585	52.7437	52.085	22.51
ENSG00000070831	CDC42	153.706	-2.11716	0.202122	-10.4746	1.12967e-25	1.30177e-24	234.978	264.743	62.3585	52.7437	88.285	155.15
ENSG00000290376	HERC2P3	101.93	-5.65283	0.542076	-10.4281	1.84517e-25	2.12024e-24	181.574	218.207	3.95927	3.98066	18.53	3.81
ENSG00000293555	FAM169BP	797.92	-10.6502	1.02268	-10.414	2.14021e-25	2.44885e-24	1615.72	1573.98	1.97963	0	0.02	0
ENSG00000283597	FAM169BP	797.92	-10.6502	1.02268	-10.414	2.14021e-25	2.44885e-24	1615.72	1573.98	1.97963	0	0	0
ENSG00000285471	AC007846.2	82.3305	-3.61757	0.350448	-10.3227	5.5639e-25	6.33941e-24	151.473	153.055	15.8371	8.95648	0	0
ENSG00000149571	KIRREL3	302.185	-8.6617	0.839774	-10.3143	6.07106e-25	6.89785e-24	604.923	600.844	1.97963	0.995164	1.465	1.34
ENSG00000048471	SNX29	82.251	-3.61483	0.350969	-10.2996	7.07714e-25	8.02968e-24	140.793	163.396	11.8778	12.9371	5.62	2.46
ENSG00000123106	CCDC91	84.4078	-4.90304	0.476367	-10.2926	7.61063e-25	8.6229e-24	160.212	166.499	4.94909	5.97098	23.73	10.125
ENSG00000102595	UGGT2	122.009	-2.45238	0.238541	-10.2807	8.60709e-25	9.72469e-24	223.326	189.25	31.6742	43.7872	11.595	5.835
ENSG00000058866	DGKG	189.712	-5.45772	0.533663	-10.2269	1.50245e-24	1.68812e-23	310.715	431.242	4.94909	11.942	4.095	2.53
ENSG00000145832	SLC25A48	120.826	-2.36832	0.231642	-10.2241	1.54728e-24	1.73608e-23	198.081	206.831	41.5723	36.8211	0	0.12
ENSG00000248932	COPB2-DT	80.9259	-4.59145	0.449223	-10.2209	1.59904e-24	1.79168e-23	166.038	144.782	9.89817	2.98549	4.455	1.215
ENSG00000232307	DAOA-AS1	2449.65	-14.7121	1.44366	-10.1908	2.17899e-24	2.4314e-23	5039.4	4759.18	0	0	0	0
ENSG00000277481	PKD1L3	86.6642	-3.1674	0.311497	-10.1683	2.74663e-24	3.05638e-23	165.067	146.85	16.8269	17.913	0.02	0
ENSG00000198838	RYR3	641.078	-10.3346	1.0234	-10.0982	5.62499e-24	6.22514e-23	1339.96	1222.37	0.989817	0.995164	0.16	1.4
ENSG00000292986	DUXAP10	82.7512	-5.01493	0.497359	-10.0831	6.56099e-24	7.24123e-23	151.473	169.601	3.95927	5.97098	45.48	25.95
ENSG00000257522	LOC102724934	2155.04	-14.5271	1.44362	-10.0629	8.05806e-24	8.88141e-23	4316.02	4304.15	0	0	0	0
ENSG00000082516	GEMIN5	608.872	-10.2596	1.02323	-10.0267	1.16375e-23	1.27572e-22	1205.96	1227.54	0.989817	0.995164	7.06	23.855
ENSG00000145147	SLIT2	156.753	-1.93449	0.193896	-9.97693	1.92322e-23	2.0969e-22	244.688	252.334	69.2872	60.705	0.025	0.18
ENSG00000285859	AL512598.2	215.122	-1.5916	0.1602	-9.9351	2.92894e-23	3.18061e-22	321.396	324.724	108.88	105.487	0	0.1
ENSG00000289871	ENSG00000289871	1839.43	-14.2987	1.44377	-9.90378	4.00822e-23	4.3468e-22	3755.76	3601.96	0	0	0	0
ENSG00000221955	SLC12A8	75.663	-3.61492	0.365137	-9.90019	4.15471e-23	4.49964e-22	133.996	145.816	8.90836	13.9323	0.085	0.095
ENSG00000087448	KLHL42	236.708	-8.30817	0.841543	-9.87254	5.47593e-23	5.89901e-22	466.072	477.779	0.989817	1.99033	9.91	15.175
ENSG00000256512	AC009511.1	236.708	-8.30817	0.841543	-9.87254	5.47593e-23	5.89901e-22	466.072	477.779	0.989817	1.99033	0	0.33
ENSG00000140836	ZFHX3	151.832	-7.24748	0.736369	-9.84219	7.40831e-23	7.97008e-22	295.179	308.178	1.97963	1.99033	9.095	1.235
ENSG00000169857	AVEN	533.949	-10.0703	1.02363	-9.83791	7.7301e-23	8.30525e-22	1091.39	1042.43	0.989817	0.995164	3.08	13.015
ENSG00000164588	HCN1	90.4306	-5.67414	0.576975	-9.83429	8.01307e-23	8.59787e-22	173.806	180.977	4.94909	1.99033	0.735	0.525
ENSG00000170629	DPY19L2P2	531.828	-10.0645	1.0236	-9.83251	8.156e-23	8.72811e-22	1078.76	1046.56	0.989817	0.995164	0.035	0
ENSG00000291139	DPY19L2P2	531.828	-10.0645	1.0236	-9.83251	8.156e-23	8.72811e-22	1078.76	1046.56	0.989817	0.995164	0.83	0.475
ENSG00000253944	MTUS1-DT	531.315	-10.0628	1.02359	-9.83085	8.29157e-23	8.86148e-22	1046.72	1076.55	0.989817	0.995164	0.125	0
ENSG00000291072	LOC124900584	528.686	-10.0554	1.02377	-9.82193	9.0589e-23	9.66879e-22	1017.59	1095.17	0.989817	0.995164	43.43	33.97
ENSG00000248685	LINC02484	72.2031	-4.20083	0.428089	-9.81297	9.9015e-23	1.05265e-21	129.141	144.782	6.92872	7.96131	0	0
ENSG00000005020	SKAP2	228.798	-8.2588	0.841917	-9.80953	1.02448e-22	1.08772e-21	443.739	468.472	0.989817	1.99033	30.745	17.41
ENSG00000116675	DNAJC6	73.5729	-3.64114	0.371386	-9.80418	1.08026e-22	1.14544e-21	135.938	136.508	8.90836	12.9371	5.895	7.945
ENSG00000081913	PHLPP1	75.1802	-3.60468	0.36785	-9.79931	1.13356e-22	1.20038e-21	132.054	145.816	6.92872	15.9226	16.895	4.13
ENSG00000253796	AC104248.1	1653.45	-14.1449	1.4438	-9.797	1.1598e-22	1.22658e-21	3347.95	3265.86	0	0	0	0
ENSG00000286152	ENSG00000286152	114.179	-5.35157	0.547706	-9.77089	1.50126e-22	1.58562e-21	189.342	256.47	7.91854	2.98549	0	0
ENSG00000271901	AL161716.1	1600.42	-14.0978	1.44381	-9.76433	1.60167e-22	1.68947e-21	3222.69	3178.99	0	0	0	0
ENSG00000173473	SMARCC1	1576.83	-14.0765	1.44388	-9.74912	1.86068e-22	1.95758e-21	3226.58	3080.75	0	0	41.985	39.09
ENSG00000128833	MYO5C	1567.76	-14.0681	1.44383	-9.74361	1.96444e-22	2.06406e-21	3164.44	3106.6	0	0	0.035	0.055
ENSG00000025293	PHF20	81.8503	-5.33058	0.547131	-9.74279	1.98046e-22	2.0782e-21	160.212	159.26	5.9389	1.99033	32.42	15.41
ENSG00000244342	LINC00698	1525.67	-14.0289	1.44385	-9.71628	2.56996e-22	2.68289e-21	3081.9	3020.76	0	0	0.25	0.08
ENSG00000289956	ENSG00000289956	490.285	-9.94706	1.02382	-9.71559	2.58735e-22	2.69757e-21	994.287	964.866	0.989817	0.995164	0.12	0.22
ENSG00000157193	LRP8	487.016	-9.93687	1.02397	-9.7043	2.8904e-22	3.00194e-21	940.883	1005.2	0.989817	0.995164	19.915	27.965
ENSG00000134369	NAV1	1483.52	-13.9881	1.44393	-9.68752	3.40687e-22	3.52478e-21	2891.59	3042.48	0	0	36.355	15.765
ENSG00000293257	ENSG00000293257	1483.52	-13.9881	1.44393	-9.68752	3.40687e-22	3.52478e-21	2891.59	3042.48	0	0	3.405	0.335
ENSG00000184304	PRKD1	1472.69	-13.9776	1.44391	-9.68043	3.65186e-22	3.77343e-21	2889.65	3001.12	0	0	14.205	3.16
ENSG00000100987	VSX1	1459.73	-13.965	1.44388	-9.67181	3.97277e-22	4.09458e-21	2891.59	2947.34	0	0	0	0
ENSG00000102978	POLR2C	1456.43	-13.9619	1.44389	-9.6696	4.05946e-22	4.17862e-21	2951.79	2873.91	0	0	42.715	106.115
ENSG00000215604	ZNF962P	1447.03	-13.9525	1.44389	-9.66314	4.32423e-22	4.43988e-21	2925.57	2862.54	0	0	0	0
ENSG00000162407	PLPP3	1389.2	-13.8938	1.44397	-9.62194	6.45997e-22	6.61595e-21	2841.1	2715.69	0	0	10.595	13.92
ENSG00000293394	ENSG00000293394	214.555	-1.5506	0.161364	-9.60933	7.30207e-22	7.45953e-21	305.86	334.032	112.839	105.487	0	0.04
ENSG00000184984	CHRM5	453.855	-9.83566	1.02412	-9.60404	7.68694e-22	7.84281e-21	929.231	884.202	0.989817	0.995164	0.22	0
ENSG00000152253	SPC25	1282.28	-13.778	1.44398	-9.54168	1.40541e-21	1.42851e-20	2547.86	2581.25	0	0	5.965	4.325
ENSG00000254138	AC113386.1	69.5065	-3.62564	0.38031	-9.53338	1.52248e-21	1.54556e-20	132.054	125.133	10.888	9.95164	0	0
ENSG00000068650	ATP11A	1260.91	-13.7538	1.44399	-9.52487	1.65244e-21	1.67539e-20	2526.5	2517.13	0	0	51.145	18.605
ENSG00000153250	RBMS1	1241.27	-13.7311	1.444	-9.50908	1.92355e-21	1.93815e-20	2477.95	2487.14	0	0	27.215	16.085
ENSG00000166147	FBN1	193.872	-8.01916	0.843313	-9.50911	1.92292e-21	1.93815e-20	381.597	390.91	0.989817	1.99033	0.415	0.61
ENSG00000267413	LINC01901	1237.2	-13.7267	1.44412	-9.50522	1.99623e-21	2.00639e-20	2553.69	2395.1	0	0	0	0
ENSG00000258718	LINC02311	1224.38	-13.7112	1.44405	-9.49496	2.20287e-21	2.20859e-20	2404.16	2493.35	0	0	0	0.03
ENSG00000143036	SLC44A3	1215	-13.7001	1.44405	-9.48732	2.37039e-21	2.37068e-20	2392.5	2467.49	0	0	10.97	6.32
ENSG00000060642	PIGV	1179.03	-13.657	1.44405	-9.45741	3.15665e-21	3.14927e-20	2362.4	2353.74	0	0	19.245	5.405
ENSG00000198796	ALPK2	1175.05	-13.6521	1.44406	-9.454	3.2613e-21	3.24567e-20	2369.2	2330.98	0	0	0	0
ENSG00000173467	AGR3	1160.19	-13.6336	1.44407	-9.44107	3.69e-21	3.6499e-20	2297.35	2343.39	0	0	0	0
ENSG00000163125	RPRD2	402.886	-9.66309	1.0245	-9.43197	4.02457e-21	3.97114e-20	788.439	821.118	0.989817	0.995164	16.82	11.84
ENSG00000146426	TIAM2	1131.82	-13.5984	1.44434	-9.41495	4.73288e-21	4.66436e-20	2372.11	2155.18	0	0	7.145	2.71
ENSG00000102010	BMX	66.9853	-4.42662	0.4702	-9.41433	4.76128e-21	4.68665e-20	133.996	122.03	4.94909	6.96615	0.025	0.04
ENSG00000112137	PHACTR1	1129.28	-13.5948	1.44409	-9.41408	4.77262e-21	4.69211e-20	2274.04	2243.08	0	0	33.25	71.835
ENSG00000234444	ZNF736	1126.77	-13.5919	1.44429	-9.41079	4.92403e-21	4.8351e-20	2348.81	2158.28	0	0	1.425	0.32
ENSG00000100344	PNPLA3	1122.04	-13.5855	1.4441	-9.40761	5.07558e-21	4.97787e-20	2258.51	2229.64	0	0	61.58	18.57
ENSG00000267789	AC100775.1	1120	-13.5829	1.4441	-9.40578	5.16468e-21	5.05913e-20	2256.57	2223.43	0	0	0	0
ENSG00000150403	TMCO3	1113.46	-13.5746	1.44416	-9.39966	5.47388e-21	5.35555e-20	2276.96	2176.89	0	0	42.09	23.62
ENSG00000186566	GPATCH8	1081.77	-13.5331	1.44432	-9.36984	7.2641e-21	7.08994e-20	2254.62	2072.45	0	0	27.44	18.945
ENSG00000106617	PRKAG2	382.866	-9.58944	1.02471	-9.35818	8.11207e-21	7.8796e-20	747.657	781.821	0.989817	0.995164	15.585	15.97
ENSG00000134121	CHL1	378.686	-9.57329	1.02503	-9.33951	9.67789e-21	9.37806e-20	718.528	794.23	0.989817	0.995164	75.255	17.43
ENSG00000150457	LATS2	1037.33	-13.4721	1.44419	-9.32845	1.07428e-20	1.03851e-19	2045.86	2103.47	0	0	21.5	7.505
ENSG00000163630	SYNPR	1036.75	-13.4714	1.44417	-9.32813	1.07756e-20	1.04045e-19	2081.79	2065.21	0	0	0	0
ENSG00000120659	TNFSF11	122.066	-2.13823	0.229533	-9.31557	1.21302e-20	1.16984e-19	177.69	220.275	48.5011	41.7969	0	0
ENSG00000106554	CHCHD3	372.458	-9.54932	1.02516	-9.31496	1.21999e-20	1.17516e-19	703.963	783.889	1.97963	0	84.345	45.76
ENSG00000157542	KCNJ6	1015.47	-13.4415	1.44419	-9.30727	1.31157e-20	1.26188e-19	2039.07	2022.81	0	0	0	0.005
ENSG00000185873	TMPRSS11B	1009.52	-13.4333	1.44432	-9.30078	1.39423e-20	1.33823e-19	2086.64	1951.45	0	0	0	0
ENSG00000288069	ENSG00000288069	1009	-13.4325	1.44428	-9.30051	1.39776e-20	1.34003e-19	2071.11	1964.89	0	0	0	0
ENSG00000291177	ZNF56P	995.487	-13.4131	1.44434	-9.28666	1.59205e-20	1.52089e-19	2059.46	1922.49	0	0	3.695	2.115
ENSG00000266573	AC018697.1	993.183	-13.4093	1.44426	-9.28453	1.6242e-20	1.54978e-19	1946.82	2025.91	0	0	0.215	0
ENSG00000226320	LINC01811	359.822	-9.49976	1.02497	-9.26831	1.89123e-20	1.79822e-19	702.021	735.284	0.989817	0.995164	0	0
ENSG00000206195	DUXAP8	81.6469	-5.75053	0.621094	-9.25871	2.06926e-20	1.96519e-19	158.27	162.362	2.96945	2.98549	38.17	26.315
ENSG00000235749	AL390860.1	2597.78	-13.3539	1.44257	-9.25697	2.10321e-20	1.9951e-19	5261.76	5128.37	0.989817	0	0.04	0.03
ENSG00000106346	USP42	965.107	-13.3681	1.44425	-9.25607	2.12096e-20	2.00958e-19	1924.49	1935.94	0	0	7.86	8.165
ENSG00000075568	TMEM131	960.585	-13.3614	1.44426	-9.25139	2.21596e-20	2.09714e-19	1932.26	1910.08	0	0	17.595	11.24
ENSG00000166016	ABTB2	955.57	-13.3536	1.4443	-9.24573	2.33635e-20	2.20849e-19	1874.97	1947.31	0	0	10.775	3.55
ENSG00000259447	AC013652.2	952.712	-13.3495	1.44427	-9.2431	2.39468e-20	2.26099e-19	1923.52	1887.33	0	0	0	0
ENSG00000267645	AC105052.3	63.8182	-3.91409	0.423467	-9.24295	2.39788e-20	2.26138e-19	119.431	119.962	7.91854	7.96131	22.595	17.915
ENSG00000181381	DDX60L	935.136	-13.3227	1.4443	-9.22435	2.85291e-20	2.68114e-19	1891.48	1849.07	0	0	4.64	2.095
ENSG00000152578	GRIA4	933.628	-13.3205	1.44437	-9.22236	2.90643e-20	2.72827e-19	1920.61	1813.91	0	0	0.31	0.17
ENSG00000266923	AC063949.2	932.549	-13.3185	1.4443	-9.22141	2.93228e-20	2.74935e-19	1843.9	1886.3	0	0	0	0
ENSG00000228655	AC096558.1	931.838	-13.3176	1.4443	-9.22078	2.9495e-20	2.7623e-19	1887.59	1839.76	0	0	0	0
ENSG00000156299	TIAM1	931.051	-13.3162	1.44429	-9.21993	2.97298e-20	2.78108e-19	1856.52	1867.68	0	0	12.93	4.755
ENSG00000233420	AC002127.2	929.914	-13.3148	1.44443	-9.21807	3.02486e-20	2.82634e-19	1926.43	1793.22	0	0	0	0
ENSG00000030419	IKZF2	2488.81	-13.2922	1.44271	-9.21333	3.1615e-20	2.94383e-19	5142.33	4811.92	0.989817	0	0.82	0.09
ENSG00000058668	ATP2B4	142.91	-1.88199	0.204355	-9.20944	3.27842e-20	3.0457e-19	242.746	206.831	63.3483	58.7147	47.56	20.055
ENSG00000133056	PIK3C2B	73.9573	-5.37879	0.584233	-9.2066	3.36623e-20	3.12369e-19	153.415	135.474	4.94909	1.99033	8.3	4.11
ENSG00000263547	LOC339298	910.338	-13.2842	1.44455	-9.19611	3.71141e-20	3.4322e-19	1906.04	1735.31	0	0	0	0
ENSG00000257060	AC091078.1	338.561	-9.41126	1.02591	-9.17361	4.57432e-20	4.21098e-19	626.284	725.976	0.989817	0.995164	0.025	0.02
ENSG00000125386	FAM193A	887.078	-13.2468	1.4445	-9.17052	4.70722e-20	4.32839e-19	1841.96	1706.35	0	0	10.635	5.82
ENSG00000166825	ANPEP	883.464	-13.2404	1.44439	-9.16673	4.87572e-20	4.46812e-19	1730.29	1803.56	0	0	0	0
ENSG00000184349	EFNA5	883.378	-13.24	1.44465	-9.16481	4.96323e-20	4.54318e-19	1672.03	1861.48	0	0	5.385	1.48
ENSG00000175928	LRRN1	876.955	-13.2301	1.44438	-9.15967	5.20569e-20	4.75974e-19	1780.78	1727.04	0	0	0	0.02
ENSG00000170310	STX8	865.89	-13.2117	1.44438	-9.14695	5.85613e-20	5.34842e-19	1745.83	1717.73	0	0	25.525	34.07
ENSG00000290849	ENSG00000290849	858.404	-13.1987	1.44455	-9.13692	6.42547e-20	5.8552e-19	1649.7	1783.92	0	0	0.04	0
ENSG00000268869	ESPNP	858.404	-13.1987	1.44455	-9.13692	6.42547e-20	5.8552e-19	1649.7	1783.92	0	0	0.075	0
ENSG00000163755	HPS3	856.734	-13.1963	1.44439	-9.13626	6.46488e-20	5.87789e-19	1720.58	1706.35	0	0	69.545	33.235
ENSG00000047457	CP	856.734	-13.1963	1.44439	-9.13626	6.46488e-20	5.87789e-19	1720.58	1706.35	0	0	0.095	0.105
ENSG00000249807	AC034229.1	851.203	-13.1867	1.44445	-9.12921	6.89995e-20	6.26642e-19	1663.29	1741.52	0	0	0.26	0.06
ENSG00000064989	CALCRL	833.592	-13.157	1.4445	-9.10836	8.36387e-20	7.56202e-19	1712.81	1621.55	0	0	0	0.08
ENSG00000156042	CFAP70	828.475	-13.1475	1.44456	-9.10141	8.91656e-20	8.05274e-19	1598.24	1715.66	0	0	0.145	0.4
ENSG00000247828	TMEM161B-DT	823.61	-13.1391	1.44454	-9.09567	9.40013e-20	8.48e-19	1595.33	1699.12	0	0	20.205	4.66
ENSG00000153561	RMND5A	822.047	-13.1369	1.44452	-9.09427	9.522e-20	8.5772e-19	1691.45	1596.73	0	0	18.76	15.35
ENSG00000239498	AC019211.1	817.638	-13.1287	1.44446	-9.089	9.99519e-20	8.9868e-19	1612.8	1657.75	0	0	0	0
ENSG00000266952	LINC01538	816.462	-13.1267	1.44445	-9.08769	1.01162e-19	9.08554e-19	1621.54	1644.31	0	0	0	0
ENSG00000290585	ENSG00000290585	68.6342	-5.0677	0.557797	-9.0852	1.03508e-19	9.27569e-19	114.576	152.021	3.95927	3.98066	0.155	0
ENSG00000293271	SLC44A3-AS1	797.393	-13.0928	1.4445	-9.06394	1.25817e-19	1.12251e-18	1617.66	1571.91	0	0	9.625	3.175
ENSG00000143156	NME7	66.7005	-3.35098	0.369736	-9.06319	1.26695e-19	1.12539e-18	128.17	114.791	7.91854	15.9226	10.855	10.715
ENSG00000143153	ATP1B1	66.7005	-3.35098	0.369736	-9.06319	1.26695e-19	1.12539e-18	128.17	114.791	7.91854	15.9226	3.665	13.495
ENSG00000133030	MPRIP	786.282	-13.0721	1.44468	-9.0484	1.45082e-19	1.28309e-18	1506	1639.13	0	0	83.28	45.84
ENSG00000140943	MBTPS1	780.29	-13.0614	1.4445	-9.04212	1.53658e-19	1.35745e-18	1556.49	1564.68	0	0	48.035	30.855
ENSG00000287211	ENSG00000287211	768.783	-13.0401	1.44453	-9.0272	1.76121e-19	1.54746e-18	1548.72	1526.41	0	0	0	0
ENSG00000106591	MRPL32	766.331	-13.0358	1.44475	-9.02285	1.83259e-19	1.60843e-18	1604.06	1461.26	0	0	58.1	105.84
ENSG00000263051	AC087501.3	762.641	-13.0285	1.44455	-9.01909	1.89663e-19	1.66283e-18	1544.83	1505.73	0	0	0	0
ENSG00000129295	DNAAF11	762.473	-13.0284	1.44463	-9.01849	1.90707e-19	1.67018e-18	1571.05	1478.84	0	0	1.97	0.94
ENSG00000154188	ANGPT1	759.008	-13.0212	1.44466	-9.0133	1.99953e-19	1.74927e-18	1466.19	1569.85	0	0	0.39	0.03
ENSG00000249742	AC110772.1	757.322	-13.0185	1.44457	-9.01201	2.02317e-19	1.76804e-18	1538.04	1491.25	0	0	0	0
ENSG00000163288	GABRB1	754.107	-13.0121	1.44456	-9.00768	2.10455e-19	1.83718e-18	1497.26	1519.17	0	0	0	0
ENSG00000012174	MBTPS2	2024.35	-12.9941	1.44278	-9.00631	2.13102e-19	1.85627e-18	4164.55	3931.85	0	0.995164	15.01	6.775
ENSG00000143921	ABCG8	753.383	-13.0105	1.44464	-9.00602	2.13661e-19	1.85914e-18	1462.3	1551.23	0	0	0.02	0
ENSG00000249884	RNF103-CHMP3	140.841	-1.80979	0.200964	-9.00553	2.1462e-19	1.86349e-18	225.268	213.036	61.3687	63.6905	0.325	1.04
ENSG00000115561	CHMP3	140.841	-1.80979	0.200964	-9.00553	2.1462e-19	1.86349e-18	225.268	213.036	61.3687	63.6905	73.005	68.92
ENSG00000259727	AC103740.2	748.948	-13.0025	1.4446	-9.00073	2.24224e-19	1.94479e-18	1528.33	1467.46	0	0	0	0
ENSG00000265994	AC090365.1	750.216	-13.0042	1.44487	-9.00029	2.25126e-19	1.95053e-18	1418.61	1582.26	0	0	0	0
ENSG00000233806	LINC01237	741.607	-12.988	1.44458	-8.99083	2.45373e-19	2.12368e-18	1471.04	1495.39	0	0	0.77	0.065
ENSG00000174125	TLR1	738.062	-12.9813	1.4446	-8.98607	2.56237e-19	2.21063e-18	1498.23	1454.02	0	0	3.31	0.295
ENSG00000174130	TLR6	738.062	-12.9813	1.4446	-8.98607	2.56237e-19	2.21063e-18	1498.23	1454.02	0	0	1.79	0.16
ENSG00000065150	IPO5	737.038	-12.9792	1.44458	-8.98473	2.5938e-19	2.23366e-18	1481.72	1466.43	0	0	67.565	84.41
ENSG00000075223	SEMA3C	295.108	-9.21338	1.02589	-8.98085	2.68679e-19	2.31058e-18	579.677	598.775	1.97963	0	9.8	7.76
ENSG00000134986	NREP	727.18	-12.9596	1.44462	-8.97095	2.93974e-19	2.52009e-18	1436.08	1472.64	0	0	23.585	7.73
ENSG00000100744	GSKIP	724.162	-12.9537	1.44461	-8.96694	3.0486e-19	2.60514e-18	1446.77	1449.88	0	0	6.345	14.37
ENSG00000222276	RNU2-33P	724.162	-12.9537	1.44461	-8.96694	3.0486e-19	2.60514e-18	1446.77	1449.88	0	0	0	0
ENSG00000150873	C2orf50	722.87	-12.9511	1.44461	-8.96516	3.09844e-19	2.64494e-18	1446.77	1444.71	0	0	0.125	0.005
ENSG00000132953	XPO4	722.447	-12.9503	1.44461	-8.96454	3.11587e-19	2.65702e-18	1440.94	1448.85	0	0	8.9	8.28
ENSG00000196208	GREB1	722.789	-12.9507	1.4447	-8.9643	3.12263e-19	2.65998e-18	1404.04	1487.11	0	0	34.185	55.885
ENSG00000136574	GATA4	721.982	-12.9491	1.44468	-8.96328	3.15161e-19	2.67685e-18	1405.98	1481.94	0	0	0	0
ENSG00000293329	DUXAP9	83.2566	-6.04607	0.674635	-8.96198	3.18899e-19	2.70513e-18	155.357	172.704	1.97963	2.98549	33.585	14.73
ENSG00000230286	AC013472.2	289.94	-9.18801	1.02594	-8.95571	3.37547e-19	2.8484e-18	579.677	578.092	0	1.99033	0	0
ENSG00000259536	AC091045.1	714.646	-12.9351	1.44482	-8.9527	3.46894e-19	2.92424e-18	1491.43	1367.15	0	0	0.915	0
ENSG00000112530	PACRG	711.62	-12.9286	1.44464	-8.94935	3.57588e-19	3.005e-18	1439	1407.48	0	0	0	0
ENSG00000289949	ENSG00000289949	711.017	-12.927	1.44472	-8.94774	3.62835e-19	3.04593e-18	1380.74	1463.33	0	0	0	0
ENSG00000149089	APIP	709.793	-12.9246	1.44467	-8.94638	3.67323e-19	3.08042e-18	1392.39	1446.78	0	0	25.03	21.025
ENSG00000285325	AC104169.1	697.346	-12.8992	1.44468	-8.92876	4.30806e-19	3.5979e-18	1378.8	1410.59	0	0	0	0
ENSG00000133818	RRAS2	686.803	-12.8772	1.4447	-8.91343	4.94777e-19	4.11096e-18	1359.38	1387.83	0	0	15.105	22.34
ENSG00000228876	AC010745.2	685.295	-12.8743	1.44471	-8.91135	5.04172e-19	4.18044e-18	1388.51	1352.67	0	0	0.03	0
ENSG00000257180	AC009135.1	61.7371	-3.5168	0.394755	-8.90883	5.15741e-19	4.272e-18	117.489	109.62	11.8778	7.96131	0	0
ENSG00000271538	LINC02427	675.364	-12.8532	1.44472	-8.89666	5.75532e-19	4.75268e-18	1363.26	1338.2	0	0	0.015	0.025
ENSG00000145244	CORIN	138.567	-7.53226	0.847135	-8.89145	6.03165e-19	4.97074e-18	268.962	282.324	0.989817	1.99033	0.015	0.04
ENSG00000182095	TNRC18	672.042	-12.8465	1.44508	-8.8898	6.12176e-19	5.03988e-18	1424.43	1263.74	0	0	97.61	39.635
ENSG00000240875	LINC00886	666.108	-12.8331	1.44473	-8.88271	6.52525e-19	5.36661e-18	1328.31	1336.13	0	0	0.17	0
ENSG00000233338	TLR8-AS1	655.597	-12.8102	1.44476	-8.86667	7.5367e-19	6.17963e-18	1306.94	1315.44	0	0	0	0
ENSG00000101916	TLR8	655.597	-12.8102	1.44476	-8.86667	7.5367e-19	6.17963e-18	1306.94	1315.44	0	0	0	0
ENSG00000106105	GARS1	647.799	-12.7932	1.44483	-8.85447	8.40828e-19	6.87341e-18	1325.39	1265.8	0	0	377.71	255.01
ENSG00000070882	OSBPL3	641.889	-12.7798	1.44479	-8.84541	9.11891e-19	7.43182e-18	1291.41	1276.15	0	0	17.075	16.52
ENSG00000115665	SLC5A7	635.605	-12.7657	1.44484	-8.83537	9.97643e-19	8.10622e-18	1296.26	1246.16	0	0	0	0
ENSG00000142149	HUNK	64.8427	-3.24234	0.36702	-8.83423	1.00789e-18	8.18127e-18	130.112	104.45	12.8676	11.942	0.9	0.79
ENSG00000226197	AL583785.1	626.489	-12.7443	1.44498	-8.81972	1.14751e-18	9.29596e-18	1204.99	1300.97	0	0	0	0
ENSG00000127952	STYXL1	624.849	-12.7407	1.44487	-8.8179	1.16621e-18	9.43805e-18	1226.35	1273.04	0	0	51.65	38.81
ENSG00000168743	NPNT	623.629	-12.7378	1.44495	-8.81536	1.19297e-18	9.64495e-18	1205.96	1288.56	0	0	0	0.025
ENSG00000189077	TMEM120A	618.058	-12.725	1.44488	-8.80692	1.28627e-18	1.03889e-17	1214.7	1257.53	0	0	96.205	105.545
ENSG00000254689	LINC02235	617.284	-12.7236	1.4449	-8.80583	1.29891e-18	1.04806e-17	1262.28	1206.86	0	0	0	0
ENSG00000286309	ENSG00000286309	1654.66	-12.7031	1.44284	-8.80422	1.31768e-18	1.06214e-17	3368.34	3249.31	0.989817	0	0	0
ENSG00000274764	PRAMEF27	608.496	-12.7024	1.44496	-8.79081	1.48482e-18	1.19449e-17	1182.66	1251.33	0	0	0	0
ENSG00000279168	AC105052.4	73.0286	-2.75391	0.313295	-8.79013	1.49382e-18	1.20054e-17	127.199	127.201	18.8065	18.9081	0.14	0
ENSG00000285912	5S_rRNA	606.986	-12.6987	1.44505	-8.78768	1.52683e-18	1.22585e-17	1164.21	1263.74	0	0	0	0
ENSG00000204505	PRAMEF9	605.484	-12.6955	1.44489	-8.78649	1.54303e-18	1.23763e-17	1208.87	1213.06	0	0	0	0
ENSG00000262655	SPON1	257.894	-9.01911	1.02674	-8.78418	1.57511e-18	1.26211e-17	531.128	498.462	0.989817	0.995164	0.045	0.01
ENSG00000128829	EIF2AK4	600.412	-12.6831	1.44496	-8.77746	1.67213e-18	1.33721e-17	1171.01	1230.64	0	0	27.735	32.02
ENSG00000223646	LINC03076	599.753	-12.6816	1.44493	-8.77662	1.68459e-18	1.34452e-17	1179.75	1219.27	0	0	0.08	0
ENSG00000253868	FER1L6-AS2	596.035	-12.673	1.44496	-8.77051	1.77853e-18	1.41392e-17	1217.61	1166.53	0	0	0	0
ENSG00000214814	FER1L6	596.035	-12.673	1.44496	-8.77051	1.77853e-18	1.41392e-17	1217.61	1166.53	0	0	0	0
ENSG00000253619	AC068413.1	595.826	-12.6718	1.44514	-8.76857	1.8095e-18	1.43573e-17	1135.08	1248.22	0	0	0.08	0
ENSG00000164603	BMT2	589.485	-12.6567	1.44496	-8.75919	1.96652e-18	1.55574e-17	1159.35	1198.58	0	0	8.265	7.855
ENSG00000166444	DENND2B	94.2192	-2.24932	0.257146	-8.74723	2.18657e-18	1.72309e-17	157.299	154.089	35.6334	29.8549	66.755	25.655
ENSG00000293270	PGAM1P5	581.94	-12.6383	1.44495	-8.74648	2.20114e-18	1.73289e-17	1162.27	1165.49	0	0	0	0
ENSG00000185404	SP140L	572.441	-12.6144	1.44501	-8.7296	2.55574e-18	2.00233e-17	1126.34	1163.42	0	0	8.96	6.995
ENSG00000168658	VWA3B	569.023	-12.606	1.445	-8.72386	2.68871e-18	2.10447e-17	1145.76	1130.33	0	0	0	0
ENSG00000287347	ENSG00000287347	565.149	-12.5959	1.44503	-8.7167	2.86425e-18	2.23754e-17	1113.72	1146.88	0	0	0	0
ENSG00000176148	TCP11L1	67.3682	-5.46751	0.627414	-8.71437	2.92391e-18	2.27756e-17	130.112	133.406	2.96945	2.98549	7.44	5.645
ENSG00000176102	CSTF3	67.3682	-5.46751	0.627414	-8.71437	2.92391e-18	2.27756e-17	130.112	133.406	2.96945	2.98549	28.755	17.075
ENSG00000175931	UBE2O	559.65	-12.5818	1.44505	-8.70681	3.12535e-18	2.42746e-17	1102.07	1136.54	0	0	30.095	32.6
ENSG00000287308	ENSG00000287308	551.498	-12.5605	1.4451	-8.6918	3.5673e-18	2.76542e-17	1078.76	1127.23	0	0	0.19	0.09
ENSG00000257062	AC022335.1	59.1328	-3.44769	0.397251	-8.67887	3.99723e-18	3.09279e-17	102.924	113.757	9.89817	9.95164	0	0
ENSG00000226237	GAS1RR	543.625	-12.5398	1.4451	-8.67747	4.04656e-18	3.12797e-17	1070.02	1104.48	0	0	2.195	0.78
ENSG00000133265	HSPBP1	541.288	-12.5338	1.44509	-8.67342	4.19343e-18	3.22918e-17	1086.53	1078.62	0	0	22.055	65.72
ENSG00000163171	CDC42EP3	63.8649	-3.09227	0.35716	-8.65794	4.80375e-18	3.68864e-17	109.721	118.928	10.888	15.9226	49.275	14.92
ENSG00000114487	MORC1	534.79	-12.5157	1.44562	-8.65769	4.81402e-18	3.69303e-17	993.316	1145.84	0	0	0	0.02
ENSG00000100558	PLEK2	527.521	-12.4965	1.44515	-8.64721	5.27729e-18	4.02934e-17	1042.84	1067.25	0	0	0	0
ENSG00000075651	PLD1	526.635	-12.4942	1.44514	-8.64565	5.35001e-18	4.08102e-17	1049.63	1056.91	0	0	36.495	5.33
ENSG00000236699	ARHGEF38	520.313	-12.4768	1.44516	-8.63349	5.95083e-18	4.5308e-17	1040.89	1040.36	0	0	0.145	0.595
ENSG00000162398	CIMAP2	518.827	-12.4731	1.44537	-8.6297	6.15119e-18	4.67017e-17	1084.59	990.72	0	0	0	0
ENSG00000242753	AL445430.2	518.024	-12.4706	1.4452	-8.62898	6.1901e-18	4.69092e-17	1054.49	1017.61	0	0	0.09	0
ENSG00000233656	AL445430.1	518.024	-12.4706	1.4452	-8.62898	6.1901e-18	4.69092e-17	1054.49	1017.61	0	0	0	0
ENSG00000122591	HYCC1	232.954	-8.87081	1.02814	-8.62803	6.24181e-18	4.72569e-17	427.233	502.599	0.989817	0.995164	45.915	32.67
ENSG00000115109	EPB41L5	515.358	-12.4628	1.44521	-8.62348	6.49503e-18	4.91281e-17	1011.76	1049.67	0	0	6.775	5.245
ENSG00000227674	LINC00355	1366.8	-12.4273	1.44299	-8.61223	7.16523e-18	5.40461e-17	2786.72	2679.49	0	0.995164	1.285	0.58
ENSG00000175806	MSRA	1356.42	-12.4161	1.44297	-8.60453	7.66306e-18	5.75333e-17	2677.97	2746.71	0	0.995164	10.845	10.26
ENSG00000114251	WNT5A	495.338	-12.4056	1.4453	-8.58341	9.21042e-18	6.90867e-17	970.984	1010.37	0	0	4.805	1.175
ENSG00000290067	ENSG00000290067	493.633	-12.4004	1.44542	-8.57911	9.56104e-18	7.15841e-17	948.651	1025.88	0	0	0	0
ENSG00000104365	IKBKB	488.265	-12.3856	1.44553	-8.5682	1.05117e-17	7.84842e-17	1024.39	928.67	0	0	44.56	22.325
ENSG00000099204	ABLIM1	222.084	-8.80266	1.02761	-8.56617	1.06982e-17	7.98028e-17	443.739	442.618	1.97963	0	2.785	0.86
ENSG00000288041	ENSG00000288041	487.237	-12.3814	1.44569	-8.56433	1.08706e-17	8.09398e-17	912.725	1036.22	0	0	0	0
ENSG00000226383	LINC01876	485.677	-12.3775	1.4453	-8.56391	1.09099e-17	8.11583e-17	976.809	965.9	0	0	0	0
ENSG00000115041	KCNIP3	485.559	-12.3765	1.44557	-8.56167	1.11241e-17	8.26755e-17	920.492	1021.74	0	0	8.62	4.405
ENSG00000183775	KCTD16	481.359	-12.3641	1.44548	-8.55363	1.19279e-17	8.8568e-17	924.376	1001.06	0	0	0.035	0.015
ENSG00000160392	C19orf47	480.856	-12.3635	1.44551	-8.55304	1.19892e-17	8.89419e-17	1003.03	920.397	0	0	6.165	11.005
ENSG00000161405	IKZF3	479.423	-12.3584	1.44541	-8.55012	1.22961e-17	9.11354e-17	932.144	985.549	0	0	0.015	0
ENSG00000246273	SBF2-AS1	469.79	-12.3298	1.44546	-8.52996	1.46396e-17	1.08207e-16	968.071	911.09	0	0	4.155	2.245
ENSG00000167522	ANKRD11	468.691	-12.3259	1.4454	-8.52768	1.49317e-17	1.10065e-16	924.376	950.388	0	0	82.315	26.39
ENSG00000129245	FXR2	466.4	-12.3185	1.44559	-8.5214	1.57633e-17	1.15984e-16	890.392	975.207	0	0	19.605	32.96
ENSG00000115183	TANC1	465.05	-12.3145	1.44544	-8.51956	1.60156e-17	1.17733e-16	909.812	950.388	0	0	47.27	8.48
ENSG00000144218	AFF3	464.168	-12.3115	1.44562	-8.51644	1.64526e-17	1.20837e-16	884.566	972.105	0	0	17.04	2.815
ENSG00000291144	ENSG00000291144	461.452	-12.3036	1.44541	-8.51217	1.70713e-17	1.24927e-16	924.376	921.431	0	0	0	0
ENSG00000171999	OR52P2P	461.452	-12.3036	1.44541	-8.51217	1.70713e-17	1.24927e-16	924.376	921.431	0	0	0	0
ENSG00000288715	LOC128462377	459.573	-12.2976	1.44543	-8.50795	1.77042e-17	1.29442e-16	912.725	925.568	0	0	0	0
ENSG00000047249	ATP6V1H	458.839	-12.2951	1.44549	-8.50584	1.8029e-17	1.31698e-16	894.276	941.08	0	0	70.075	49.98
ENSG00000086758	HUWE1	457.12	-12.2901	1.44544	-8.50264	1.85323e-17	1.35252e-16	920.492	907.987	0	0	76.275	41.83
ENSG00000132170	PPARG	449.305	-12.265	1.44548	-8.48509	2.15558e-17	1.56754e-16	892.334	904.885	0	0	0.46	0
ENSG00000268043	NBPF12	1180.63	-12.216	1.44307	-8.46523	2.55653e-17	1.84585e-16	2375.03	2346.5	0.989817	0	6.545	1.94
ENSG00000233875	AL592078.1	440.171	-12.2355	1.44552	-8.4644	2.57477e-17	1.85407e-16	881.653	879.031	0	0	0	0
ENSG00000160716	CHRNB2	440.171	-12.2355	1.44552	-8.4644	2.57477e-17	1.85407e-16	881.653	879.031	0	0	0.175	0.09
ENSG00000160710	ADAR	440.171	-12.2355	1.44552	-8.4644	2.57477e-17	1.85407e-16	881.653	879.031	0	0	46.725	53.81
ENSG00000154898	CCDC144CP	68.4495	-5.76047	0.680845	-8.46076	2.65641e-17	1.91115e-16	143.706	125.133	2.96945	1.99033	0.02	0.04
ENSG00000229589	ACVR2B-AS1	1158.27	-12.1881	1.44313	-8.44563	3.02407e-17	2.16988e-16	2271.13	2360.97	0	0.995164	2.88	0.94
ENSG00000168234	TTC39C	109.005	-7.18398	0.850643	-8.44535	3.03135e-17	2.17318e-16	210.703	222.343	1.97963	0.995164	12.035	14.68
ENSG00000224853	LINC00393	80.8795	-6.33209	0.749931	-8.44357	3.07793e-17	2.20073e-16	174.777	144.782	3.95927	0	1.28	0.06
ENSG00000107443	CCNJ	431.221	-12.2056	1.44562	-8.44316	3.08879e-17	2.20655e-16	843.785	881.099	0	0	1.71	3.115
ENSG00000086300	SNX10	430.588	-12.2034	1.44567	-8.44134	3.13708e-17	2.23514e-16	835.046	887.304	0	0	50.515	15.605
ENSG00000133104	SPART	426.198	-12.1889	1.4456	-8.43171	3.40636e-17	2.41849e-16	850.582	854.211	0	0	56.065	44.2
ENSG00000076716	GPC4	422.703	-12.1764	1.44597	-8.42096	3.73422e-17	2.64431e-16	795.236	895.578	0	0	20.01	9.475
ENSG00000284699	AL445648.1	1127.21	-12.1491	1.44311	-8.41868	3.80762e-17	2.68924e-16	2257.54	2250.32	0	0.995164	0	0.065
ENSG00000125089	SH3TC1	420.327	-12.1694	1.44583	-8.41691	3.86551e-17	2.72775e-16	877.769	803.538	0	0	27.24	7.875
ENSG00000154027	AK5	419.855	-12.1671	1.44566	-8.41631	3.88533e-17	2.73934e-16	827.278	852.143	0	0	2.535	2.86
ENSG00000188994	ZNF292	418.916	-12.1638	1.44568	-8.41391	3.96563e-17	2.79353e-16	821.452	854.211	0	0	5.78	5.89
ENSG00000278205	AC092447.10	416.867	-12.1564	1.44595	-8.40724	4.19773e-17	2.94933e-16	788.439	879.031	0	0	0	0
ENSG00000029153	BMAL2	415.472	-12.1525	1.44577	-8.40556	4.2582e-17	2.98923e-16	858.349	803.538	0	0	0	0.01
ENSG00000006459	KDM7A	413.376	-12.1449	1.44568	-8.40081	4.43399e-17	3.10456e-16	828.249	825.255	0	0	4.5	1.905
ENSG00000259882	AC142384.1	412.596	-12.1426	1.44586	-8.39818	4.53449e-17	3.16945e-16	860.291	790.094	0	0	0	0
ENSG00000226620	LINC00343	412.466	-12.141	1.44607	-8.39585	4.62519e-17	3.23005e-16	772.903	876.963	0	0	0.025	0
ENSG00000167562	ZNF701	411.055	-12.137	1.44576	-8.39491	4.66248e-17	3.2505e-16	843.785	800.435	0	0	2.01	2.135
ENSG00000290721	ENSG00000290721	411.055	-12.137	1.44576	-8.39491	4.66248e-17	3.2505e-16	843.785	800.435	0	0	0.24	0
ENSG00000188677	PARVB	411.148	-12.1366	1.44584	-8.39417	4.69216e-17	3.26838e-16	790.381	854.211	0	0	248.25	237.335
ENSG00000285894	AL136372.2	1096.05	-12.1087	1.44314	-8.3905	4.84087e-17	3.36906e-16	2202.19	2181.03	0	0.995164	0	0
ENSG00000206149	HERC2P9	53.9766	-4.53292	0.540305	-8.38955	4.88027e-17	3.39357e-16	93.2144	113.757	3.95927	4.97582	0.4	0.715
ENSG00000090487	SPG21	409.743	-12.1313	1.44641	-8.38718	4.97958e-17	3.45965e-16	749.599	889.373	0	0	91.325	92.16
ENSG00000249231	CASC16	406.443	-12.1206	1.44575	-8.38366	5.13088e-17	3.55867e-16	825.336	800.435	0	0	0	0
ENSG00000261261	AC026462.4	406.443	-12.1206	1.44575	-8.38366	5.13088e-17	3.55867e-16	825.336	800.435	0	0	0	0
ENSG00000188001	TPRG1	406.358	-12.1202	1.44572	-8.38347	5.13897e-17	3.56123e-16	814.655	810.777	0	0	0.46	0
ENSG00000223930	AC109779.1	405.239	-12.1161	1.44574	-8.38056	5.26767e-17	3.6473e-16	803.974	816.982	0	0	0	0
ENSG00000288701	PRRC2B	405.123	-12.1156	1.44577	-8.38003	5.29152e-17	3.66068e-16	795.236	825.255	0	0	31.19	16.67
ENSG00000261235	HSD17B2-AS1	404.714	-12.115	1.44625	-8.37689	5.43434e-17	3.75628e-16	868.059	750.796	0	0	0.185	0.07
ENSG00000159592	GPBP1L1	401.446	-12.1028	1.44578	-8.37113	5.70694e-17	3.93463e-16	814.655	791.128	0	0	53.235	40.58
ENSG00000186260	MRTFB	402.504	-12.1057	1.44621	-8.37063	5.73101e-17	3.94451e-16	749.599	860.416	0	0	9.12	3.77
ENSG00000145416	MARCHF1	1069.7	-12.0732	1.44326	-8.36523	5.99968e-17	4.12592e-16	2074.02	2203.78	0	0.995164	0.74	0.215
ENSG00000186197	EDARADD	392.5	-12.0695	1.44607	-8.34642	7.03612e-17	4.81823e-16	744.744	825.255	0	0	0.415	0.2
ENSG00000259060	AL163195.3	391.647	-12.0672	1.44585	-8.34605	7.05825e-17	4.82523e-16	797.177	769.411	0	0	0	0
ENSG00000173464	RNASE11	391.647	-12.0672	1.44585	-8.34605	7.05825e-17	4.82523e-16	797.177	769.411	0	0	0	0
ENSG00000255401	AC021269.2	389.81	-12.06	1.44586	-8.34105	7.36365e-17	5.02552e-16	767.077	792.162	0	0	0	0
ENSG00000152266	PTH	389.81	-12.06	1.44586	-8.34105	7.36365e-17	5.02552e-16	767.077	792.162	0	0	0	0
ENSG00000251372	LINC00499	388.037	-12.0537	1.44585	-8.33673	7.63743e-17	5.1905e-16	780.671	771.479	0	0	0.165	0.08
ENSG00000102900	NUP93	387.584	-12.0519	1.44585	-8.33553	7.71532e-17	5.23904e-16	776.787	773.547	0	0	84.48	48.13
ENSG00000198049	AVPR1B	386.159	-12.0465	1.44586	-8.33173	7.96664e-17	5.40065e-16	769.019	775.616	0	0	0	0
ENSG00000289131	ENSG00000289131	382.247	-12.0313	1.44617	-8.31943	8.8387e-17	5.95693e-16	723.383	805.606	0	0	0	0
ENSG00000237188	AC242426.2	1018.02	-12.0021	1.44323	-8.3162	9.08281e-17	6.10115e-16	2056.54	2014.53	0	0.995164	1.805	0.435
ENSG00000131781	FMO5	1018.02	-12.0021	1.44323	-8.3162	9.08281e-17	6.10115e-16	2056.54	2014.53	0	0.995164	2.045	0.79
ENSG00000234832	NXT1-AS1	380.127	-12.0239	1.44591	-8.31579	9.11405e-17	6.11706e-16	758.338	762.172	0	0	0.075	0
ENSG00000044524	EPHA3	188.662	-8.56561	1.03028	-8.31384	9.2651e-17	6.21329e-16	336.931	415.73	0.989817	0.995164	3.39	0.385
ENSG00000253968	AC016573.1	186.651	-8.55104	1.02898	-8.31017	9.55663e-17	6.4035e-16	365.09	379.535	1.97963	0	0	0
ENSG00000136478	TEX2	377.289	-12.0134	1.44599	-8.30806	9.72818e-17	6.51306e-16	773.874	735.284	0	0	17.905	30.28
ENSG00000117322	CR2	376.449	-12.0095	1.44602	-8.30521	9.96443e-17	6.66572e-16	730.18	775.616	0	0	0.075	0
ENSG00000165914	TTC7B	375.268	-12.0056	1.44601	-8.30257	1.01879e-16	6.80452e-16	770.961	730.113	0	0	54.99	25.49
ENSG00000161692	DBF4B	1004.56	-11.9827	1.44325	-8.30257	1.01887e-16	6.80452e-16	1977.89	2039.35	0	0.995164	11.12	4.445
ENSG00000111647	BLTP3B	373.78	-11.9999	1.44602	-8.29857	1.05373e-16	7.02573e-16	767.077	728.045	0	0	6.845	8.235
ENSG00000198771	RCSD1	997.414	-11.9728	1.44332	-8.2953	1.08314e-16	7.21588e-16	2051.69	1936.97	0	0.995164	0.01	0.1
ENSG00000162687	KCNT2	372.138	-11.9932	1.44597	-8.29422	1.09296e-16	7.2753e-16	740.86	747.694	0	0	0	0
ENSG00000180229	HERC2P3	53.4535	-4.69539	0.566299	-8.29137	1.11952e-16	7.44598e-16	94.1854	111.689	3.95927	3.98066	0.125	0.21
ENSG00000085276	MECOM	369.612	-11.9839	1.44615	-8.28677	1.16367e-16	7.70797e-16	769.019	709.43	0	0	0.285	0.135
ENSG00000239008	LOC124900504	369.3	-11.9825	1.44605	-8.28638	1.16749e-16	7.72699e-16	756.396	720.805	0	0	0	0
ENSG00000187987	ZSCAN23	369.368	-11.9822	1.44605	-8.28615	1.16968e-16	7.7352e-16	720.47	757.001	0	0	1.39	0.185
ENSG00000285367	AC087564.1	368.989	-11.9811	1.446	-8.28568	1.17436e-16	7.75979e-16	743.773	732.181	0	0	0.18	0.1
ENSG00000226519	LINC00390	367.986	-11.9772	1.44601	-8.28292	1.20192e-16	7.92893e-16	741.831	730.113	0	0	0.275	0.18
ENSG00000272002	LINC02973	367.284	-11.9741	1.44604	-8.28063	1.22525e-16	8.06318e-16	721.441	747.694	0	0	0.695	0
ENSG00000227258	SMIM2-AS1	366.498	-11.9713	1.44602	-8.27881	1.24414e-16	8.18083e-16	737.947	728.045	0	0	3.575	1.32
ENSG00000245384	CXXC4-AS1	182.801	-8.52049	1.02938	-8.27734	1.25957e-16	8.26217e-16	347.612	381.603	0	1.99033	0	0
ENSG00000111907	TPD52L1	364.159	-11.9616	1.44611	-8.27157	1.32208e-16	8.63024e-16	706.876	749.762	0	0	4.845	5.45
ENSG00000111906	HDDC2	364.159	-11.9616	1.44611	-8.27157	1.32208e-16	8.63024e-16	706.876	749.762	0	0	120.945	117.66
ENSG00000124126	PREX1	363.859	-11.9607	1.44603	-8.27141	1.32379e-16	8.63451e-16	725.325	730.113	0	0	82.135	30.17
ENSG00000169876	MUC17	363.658	-11.9597	1.44612	-8.27017	1.33767e-16	8.71797e-16	705.905	748.728	0	0	0	0
ENSG00000154380	ENAH	970.959	-11.9339	1.44328	-8.26859	1.35553e-16	8.8273e-16	1961.39	1921.46	0.989817	0	59.78	52.465
ENSG00000172765	TMCC1	968.138	-11.9292	1.44348	-8.26415	1.40698e-16	9.155e-16	1848.75	2022.81	0	0.995164	4.34	3.935
ENSG00000253832	AC107373.1	360.04	-11.9461	1.44627	-8.2599	1.45791e-16	9.47116e-16	753.483	686.678	0	0	0	0
ENSG00000288055	ENSG00000288055	360.04	-11.9461	1.44627	-8.2599	1.45791e-16	9.47116e-16	753.483	686.678	0	0	0	0
ENSG00000196850	PPTC7	359.967	-11.946	1.44661	-8.25797	1.48175e-16	9.61829e-16	773.874	665.995	0	0	8.205	12.635
ENSG00000289309	LOC107984536	954.68	-11.9093	1.44329	-8.25151	1.56402e-16	1.0133e-15	1897.3	1920.42	0	0.995164	0	0
ENSG00000171533	MAP6	355.622	-11.9274	1.44618	-8.24755	1.61676e-16	1.04528e-15	691.34	731.147	0	0	0	0
ENSG00000290490	ENSG00000290490	355.006	-11.9256	1.44618	-8.24626	1.63429e-16	1.05577e-15	729.209	690.815	0	0	0.06	0.015
ENSG00000181450	ZNF678	949.07	-11.9008	1.44329	-8.24562	1.64304e-16	1.05973e-15	1892.45	1902.84	0.989817	0	0.87	0.455
ENSG00000144152	FBLN7	120.315	-1.78542	0.216595	-8.24311	1.67795e-16	1.08056e-15	178.661	194.421	54.44	53.7389	0.115	0.05
ENSG00000196660	SLC30A10	353.305	-11.9178	1.44632	-8.2401	1.72069e-16	1.10717e-15	674.834	738.386	0	0	0.09	0.03
ENSG00000138688	BLTP1	352.736	-11.9161	1.44613	-8.23996	1.72263e-16	1.10754e-15	709.789	701.157	0	0	12.67	2.79
ENSG00000277981	AL731556.2	353.431	-11.9182	1.44643	-8.23975	1.72565e-16	1.10861e-15	667.066	746.659	0	0	0	0
ENSG00000261807	LINC02141	352.018	-11.9128	1.44617	-8.2375	1.75845e-16	1.127e-15	690.369	717.703	0	0	0	0
ENSG00000267041	ZNF850	350.603	-11.9067	1.44639	-8.23201	1.84092e-16	1.17799e-15	666.095	736.318	0	0	0.74	0.325
ENSG00000291082	HERC2P9	51.4544	-4.4609	0.542649	-8.22058	2.02515e-16	1.29281e-15	89.3305	107.552	3.95927	4.97582	8.63	7.635
ENSG00000150760	DOCK1	345.539	-11.8863	1.44619	-8.219	2.052e-16	1.30892e-15	691.34	690.815	0	0	21.315	9.79
ENSG00000169129	AFAP1L2	339.908	-11.8624	1.44626	-8.20215	2.36135e-16	1.49723e-15	671.921	687.713	0	0	0.26	0
ENSG00000100601	ALKBH1	340.066	-11.8629	1.44631	-8.20219	2.36039e-16	1.49723e-15	662.211	698.054	0	0	6.335	9.97
ENSG00000239272	RPL21P10	340.066	-11.8629	1.44631	-8.20219	2.36039e-16	1.49723e-15	662.211	698.054	0	0	0.265	0.255
ENSG00000213793	ZNF888	340.161	-11.8632	1.44636	-8.20211	2.362e-16	1.49723e-15	656.385	704.259	0	0	0.565	0.59
ENSG00000188342	GTF2F2	904.753	-11.8319	1.44335	-8.19754	2.45348e-16	1.55157e-15	1819.62	1798.39	0	0.995164	21.54	17.34
ENSG00000159082	SYNJ1	337.842	-11.8545	1.44667	-8.19431	2.52045e-16	1.59268e-15	719.499	631.868	0	0	5.185	5.72
ENSG00000291087	CRYBB2P1	335.501	-11.8432	1.44648	-8.18759	2.66498e-16	1.68008e-15	640.849	701.157	0	0	9.54	5.235
ENSG00000154493	C10orf90	897.929	-11.8215	1.444	-8.18663	2.68641e-16	1.69227e-15	1937.11	1653.61	0.989817	0	43.675	13.61
ENSG00000118242	MREG	891.033	-11.8097	1.44336	-8.1821	2.78944e-16	1.75037e-15	1773.02	1790.12	0	0.995164	68.965	73.105
ENSG00000285519	AC104781.2	332.685	-11.8317	1.44632	-8.18052	2.82619e-16	1.77206e-15	670.95	659.79	0	0	0	0
ENSG00000239402	CYP4F62P	332.774	-11.8317	1.44637	-8.18025	2.83244e-16	1.774e-15	649.588	681.508	0	0	0	0
ENSG00000115425	PECR	889.271	-11.8069	1.44337	-8.18011	2.83586e-16	1.774e-15	1770.1	1785.98	0	0.995164	25.82	12.26
ENSG00000147099	HDAC8	332.616	-11.8312	1.44632	-8.18016	2.83459e-16	1.774e-15	659.298	671.166	0	0	13.55	8.915
ENSG00000227757	AP000282.1	888.207	-11.8054	1.44343	-8.17874	2.86816e-16	1.79282e-15	1819.62	1732.21	0	0.995164	0	0
ENSG00000171848	RRM2	328.71	-11.8137	1.44653	-8.16693	3.16342e-16	1.96374e-15	629.197	685.644	0	0	36.665	66.13
ENSG00000168612	ZSWIM1	327.234	-11.8078	1.44637	-8.16372	3.24861e-16	2.00893e-15	656.385	652.551	0	0	8.06	12.605
ENSG00000149634	SPATA25	327.234	-11.8078	1.44637	-8.16372	3.24861e-16	2.00893e-15	656.385	652.551	0	0	2.61	0.32
ENSG00000181744	DIPK2A	324.57	-11.7962	1.44643	-8.15535	3.48157e-16	2.14808e-15	661.24	637.039	0	0	3.84	4.465
ENSG00000228502	EEF1A1P11	323.297	-11.7899	1.44649	-8.15073	3.61735e-16	2.22845e-15	628.226	664.961	0	0	1.085	1.635
ENSG00000287184	ENSG00000287184	319.8	-11.7748	1.44649	-8.14028	3.94357e-16	2.41838e-15	652.501	626.697	0	0	0	0
ENSG00000236975	LINC02814	317.731	-11.7655	1.44654	-8.13357	4.16832e-16	2.54657e-15	652.501	618.424	0	0	0.05	0.02
ENSG00000280309	AC023300.3	848.674	-11.7398	1.44354	-8.13265	4.20011e-16	2.56213e-15	1754.57	1639.13	0	0.995164	0	0
ENSG00000261384	AC023300.1	848.674	-11.7398	1.44354	-8.13265	4.20011e-16	2.56213e-15	1754.57	1639.13	0	0.995164	0	0
ENSG00000228560	AL513323.1	92.1413	-6.94001	0.853498	-8.13126	4.24854e-16	2.58972e-15	182.545	183.045	1.97963	0.995164	0	0
ENSG00000188596	CFAP54	844.613	-11.7327	1.44343	-8.12831	4.35334e-16	2.64962e-15	1702.13	1675.33	0.989817	0	0.05	0.05
ENSG00000235731	LINC02250	314.386	-11.7504	1.44663	-8.12256	4.56453e-16	2.77399e-15	651.53	606.014	0	0	0.025	0
ENSG00000249730	OR10J4	91.64	-6.93208	0.853602	-8.12097	4.62478e-16	2.80849e-15	181.574	182.011	1.97963	0.995164	0	0
ENSG00000025039	RRAGD	313.319	-11.7447	1.44662	-8.11866	4.71361e-16	2.86029e-15	605.894	647.381	0	0	86.83	73.375
ENSG00000163141	BNIPL	313.382	-11.7449	1.44667	-8.11857	4.71725e-16	2.86036e-15	602.01	651.517	0	0	1.585	0.14
ENSG00000143363	PRUNE1	311.862	-11.7379	1.44667	-8.1137	4.91016e-16	2.97005e-15	600.068	647.381	0	0	15.42	15.105
ENSG00000187026	KRTAP21-2	311.637	-11.7377	1.44666	-8.11363	4.91281e-16	2.97005e-15	645.704	600.844	0	0	0	0
ENSG00000172995	ARPP21	829.123	-11.7062	1.44358	-8.10913	5.09824e-16	3.07985e-15	1716.7	1598.8	0.989817	0	0	0.15
ENSG00000164619	BMPER	309.204	-11.726	1.44657	-8.10609	5.22752e-16	3.14856e-15	620.458	616.356	0	0	0.275	0.335
ENSG00000239440	LINC02008	824.552	-11.6981	1.44349	-8.104	5.31799e-16	3.20067e-15	1679.8	1617.42	0.989817	0	0	0
ENSG00000200003	RNU6-986P	307.467	-11.7176	1.44664	-8.09983	5.50376e-16	3.30511e-15	600.068	629.8	0	0	0	0
ENSG00000138002	IFT172	307.467	-11.7176	1.44664	-8.09983	5.50376e-16	3.30511e-15	600.068	629.8	0	0	17.24	7.725
ENSG00000291054	ENSG00000291054	307.68	-11.7195	1.4469	-8.09972	5.50854e-16	3.30553e-15	650.559	580.161	0	0	1.375	0.105
ENSG00000280029	AC244517.11	301.268	-11.6887	1.44671	-8.07954	6.50134e-16	3.86383e-15	615.604	589.468	0	0	0	0
ENSG00000272674	PCDHB16	301.268	-11.6887	1.44671	-8.07954	6.50134e-16	3.86383e-15	615.604	589.468	0	0	0.215	0.125
ENSG00000279068	AC244517.6	301.268	-11.6887	1.44671	-8.07954	6.50134e-16	3.86383e-15	615.604	589.468	0	0	0.16	0
ENSG00000278936	AC244517.4	301.268	-11.6887	1.44671	-8.07954	6.50134e-16	3.86383e-15	615.604	589.468	0	0	0.075	0.255
ENSG00000120322	PCDHB8	301.268	-11.6887	1.44671	-8.07954	6.50134e-16	3.86383e-15	615.604	589.468	0	0	0.1	0
ENSG00000148950	IMMP1L	301.108	-11.6872	1.44682	-8.07786	6.59123e-16	3.91176e-15	577.735	626.697	0	0	8.375	6.445
ENSG00000150275	PCDH15	147.788	-1.67473	0.207366	-8.07619	6.68235e-16	3.95715e-15	200.023	250.265	83.1447	57.7195	0	0
ENSG00000198429	ZNF69	297.996	-11.6727	1.4467	-8.06847	7.1187e-16	4.20632e-15	594.242	597.741	0	0	0	0
ENSG00000259070	LINC00639	63.7473	-2.66477	0.330299	-8.06775	7.16033e-16	4.22783e-15	111.663	108.586	16.8269	17.913	0	0.01
ENSG00000151576	QTRT2	297.804	-11.6711	1.44708	-8.06526	7.3082e-16	4.312e-15	558.316	632.902	0	0	12.535	27.165
ENSG00000176927	EFCAB5	50.374	-4.60892	0.571515	-8.0644	7.35965e-16	4.32974e-15	108.75	84.8006	2.96945	4.97582	0.65	0.3
ENSG00000287744	ENSG00000287744	296.423	-11.6648	1.44677	-8.06266	7.46505e-16	4.38856e-15	579.677	606.014	0	0	0	0
ENSG00000238213	TARDBPP2	293.918	-11.6535	1.44708	-8.05308	8.07372e-16	4.73265e-15	622.4	553.273	0	0	0	0
ENSG00000155974	GRIP1	781.526	-11.6205	1.44353	-8.0501	8.2725e-16	4.84216e-15	1559.4	1565.71	0	0.995164	0.815	0
ENSG00000077264	PAK3	292.671	-11.6464	1.44682	-8.04967	8.30175e-16	4.85288e-15	571.909	598.775	0	0	0.22	0.03
ENSG00000224418	STK24-AS1	292.719	-11.6466	1.44684	-8.04965	8.3028e-16	4.85288e-15	568.996	601.878	0	0	0.19	0.045
ENSG00000206418	RAB12	291.485	-11.6411	1.44684	-8.04589	8.56231e-16	4.99376e-15	597.155	568.785	0	0	33.145	45.04
ENSG00000249729	LOC100419045	291.13	-11.6385	1.44699	-8.04325	8.74838e-16	5.09494e-15	555.403	609.117	0	0	0	0
ENSG00000084764	MAPRE3	289.442	-11.6307	1.44681	-8.03885	9.06847e-16	5.26999e-15	579.677	578.092	0	0	17.28	11.49
ENSG00000205500	MAPRE3-AS1	289.442	-11.6307	1.44681	-8.03885	9.06847e-16	5.26999e-15	579.677	578.092	0	0	0.165	0.135
ENSG00000259846	AC092131.1	288.207	-11.6242	1.4469	-8.03384	9.44691e-16	5.48205e-15	560.258	592.57	0	0	0	0
ENSG00000271826	PLS3-AS1	287.806	-11.6224	1.44685	-8.0329	9.51934e-16	5.52013e-15	568.996	582.229	0	0	1.09	0.505
ENSG00000102606	ARHGEF7	286.946	-11.6179	1.44691	-8.02941	9.79461e-16	5.6595e-15	558.316	589.468	0	0	49.185	25.355
ENSG00000115464	USP34	286.476	-11.6155	1.44694	-8.0276	9.9396e-16	5.73101e-15	555.403	590.502	0	0	37.735	11.305
ENSG00000276550	HERC2P2	49.1373	-4.56944	0.569881	-8.01823	1.0728e-15	6.16805e-15	89.3305	99.2788	3.95927	3.98066	0.795	0.05
ENSG00000291003	HERC2P2	49.1373	-4.56944	0.569881	-8.01823	1.0728e-15	6.16805e-15	89.3305	99.2788	3.95927	3.98066	36.87	12.37
ENSG00000184719	RNLS	48.3822	-4.36854	0.544928	-8.01674	1.08587e-15	6.23876e-15	87.3885	97.2105	4.94909	3.98066	0.855	0.365
ENSG00000113494	PRLR	283.068	-11.5984	1.44692	-8.01594	1.09297e-15	6.27511e-15	558.316	573.956	0	0	0.035	0
ENSG00000242759	LINC00882	282.223	-11.5939	1.447	-8.01233	1.12556e-15	6.44847e-15	546.664	582.229	0	0	3.595	1.22
ENSG00000205221	VIT	281.955	-11.5929	1.44691	-8.01213	1.12739e-15	6.4544e-15	563.17	564.648	0	0	0.045	0
ENSG00000224164	LINC02828	281.923	-11.5927	1.44691	-8.01204	1.12819e-15	6.4544e-15	565.112	562.58	0	0	0.1	0
ENSG00000230490	AL139383.1	280.309	-11.5846	1.44696	-8.00618	1.18326e-15	6.74092e-15	568.996	552.238	0	0	4.66	0.625
ENSG00000266840	AC068254.1	280.034	-11.5832	1.44697	-8.00516	1.19313e-15	6.79238e-15	569.967	550.17	0	0	0	0
ENSG00000248975	AL133372.2	280.423	-11.5844	1.44722	-8.00457	1.19882e-15	6.8152e-15	530.157	591.536	0	0	0.08	0
ENSG00000286476	ENSG00000286476	279.928	-11.5821	1.44701	-8.00418	1.20262e-15	6.83202e-15	544.722	574.99	0	0	0	0
ENSG00000162761	LMX1A	279.062	-11.5772	1.44744	-7.99843	1.26018e-15	7.14395e-15	518.505	597.741	0	0	0	0
ENSG00000121766	ZCCHC17	277.919	-11.5724	1.44706	-7.9972	1.27277e-15	7.20527e-15	572.88	538.794	0	0	72.8	59.025
ENSG00000117266	CDK18	274.461	-11.5536	1.44712	-7.98387	1.41814e-15	8.01697e-15	531.128	566.717	0	0	120.635	35.42
ENSG00000223725	AC009226.1	271.211	-11.5364	1.44718	-7.97169	1.56523e-15	8.79329e-15	524.331	560.512	0	0	0.085	0.23
ENSG00000290149	ENSG00000290149	60.0719	-2.82183	0.354114	-7.9687	1.60356e-15	8.99618e-15	101.953	108.586	19.7963	9.95164	0	0
ENSG00000274150	FADS2B	268.215	-11.5211	1.44717	-7.9611	1.70513e-15	9.53296e-15	549.577	523.282	0	0	0.04	0
ENSG00000134533	RERG	75.0701	-2.30188	0.289282	-7.95723	1.75939e-15	9.82276e-15	120.402	129.269	26.7251	23.8839	0.23	0.12
ENSG00000230480	RPL34P11	267.096	-11.5149	1.44714	-7.95698	1.76283e-15	9.83516e-15	538.896	529.487	0	0	0	0
ENSG00000200041	Y_RNA	266.663	-11.5128	1.44723	-7.95506	1.7904e-15	9.97525e-15	549.577	517.077	0	0	0	0
ENSG00000226808	LINC00840	266.62	-11.5119	1.44719	-7.95464	1.79659e-15	1.00029e-14	520.447	546.033	0	0	0	0
ENSG00000166664	CHRFAM7A	266.235	-11.51	1.44715	-7.95356	1.81225e-15	1.00831e-14	528.215	536.726	0	0	0.295	1.07
ENSG00000163946	TASOR	266.77	-11.5138	1.44771	-7.95314	1.81838e-15	1.01034e-14	574.822	492.257	0	0	23.405	6.665
ENSG00000008311	AASS	265.211	-11.5041	1.44728	-7.94879	1.8834e-15	1.0436e-14	511.708	549.136	0	0	27.005	10.79
ENSG00000160221	GATD3	48.9315	-3.6013	0.453181	-7.94671	1.91531e-15	1.06056e-14	81.5626	99.2788	7.91854	6.96615	22.02	16.89
ENSG00000135298	ADGRB3	705.665	-11.4728	1.44381	-7.94624	1.92259e-15	1.06386e-14	1359.38	1462.29	0.989817	0	0.485	0.08
ENSG00000140022	STON2	264.003	-11.4978	1.44719	-7.94493	1.94306e-15	1.07372e-14	522.389	533.624	0	0	0.405	1.13
ENSG00000182150	ERCC6L2	701.629	-11.4647	1.44374	-7.94097	2.00607e-15	1.10778e-14	1369.09	1436.44	0.989817	0	3.49	3.675
ENSG00000146151	HMGCLL1	261.966	-11.4867	1.44722	-7.93709	2.06972e-15	1.14137e-14	520.447	527.419	0	0	0	0
ENSG00000107551	RASSF4	260.299	-11.4774	1.44727	-7.93036	2.18504e-15	1.20415e-14	511.708	529.487	0	0	9.535	6.275
ENSG00000204699	UBTFL3	260.094	-11.4765	1.44725	-7.92989	2.19348e-15	1.20798e-14	524.331	516.043	0	0	0	0
ENSG00000169116	PARM1	166.343	-1.53641	0.194072	-7.9167	2.43897e-15	1.33772e-14	281.585	213.036	77.2058	93.5454	0	0.01
ENSG00000204705	UBTFL5	256.437	-11.456	1.44731	-7.91536	2.4654e-15	1.34765e-14	510.737	515.009	0	0	0	0
ENSG00000196091	MYBPC1	256.379	-11.4561	1.44742	-7.91485	2.47545e-15	1.35223e-14	530.157	495.36	0	0	0.45	0
ENSG00000131773	KHDRBS3	255.229	-11.4495	1.44737	-7.91052	2.56311e-15	1.39823e-14	521.418	499.496	0	0	22.01	32.415
ENSG00000114302	PRKAR2A	254.8	-11.4466	1.44737	-7.90853	2.60439e-15	1.41884e-14	500.057	519.145	0	0	48.825	48.005
ENSG00000113658	SMAD5	254.668	-11.4456	1.44744	-7.90749	2.62641e-15	1.42987e-14	492.289	526.385	0	0	25.47	26.43
ENSG00000260242	AC091489.1	89.2537	-2.02357	0.255914	-7.90725	2.63142e-15	1.43068e-14	141.764	144.782	34.6436	35.8259	0	0
ENSG00000259929	AC010601.1	89.2537	-2.02357	0.255914	-7.90725	2.63142e-15	1.43068e-14	141.764	144.782	34.6436	35.8259	0	0
ENSG00000253604	AC131254.2	254.71	-11.4455	1.4478	-7.90543	2.67001e-15	1.45069e-14	473.84	544.999	0	0	0	0
ENSG00000204634	TBC1D8	253.672	-11.4403	1.44735	-7.90431	2.69422e-15	1.46286e-14	505.882	508.804	0	0	24.04	8.655
ENSG00000067900	ROCK1	50.9023	-4.82084	0.610282	-7.89936	2.80334e-15	1.51804e-14	76.7077	119.962	4.94909	1.99033	12.795	6.315
ENSG00000236529	LOC84214	251.556	-11.4284	1.4474	-7.89582	2.88422e-15	1.55975e-14	508.795	497.428	0	0	1.22	0
ENSG00000263070	AC019322.1	251.276	-11.4265	1.44742	-7.89437	2.91783e-15	1.57477e-14	494.231	510.872	0	0	0	0
ENSG00000238519	U8	251.276	-11.4265	1.44742	-7.89437	2.91783e-15	1.57477e-14	494.231	510.872	0	0	0	0
ENSG00000232451	AC018467.1	249.715	-11.418	1.44747	-7.88821	3.06553e-15	1.65119e-14	510.737	488.121	0	0	0	0
ENSG00000265590	CFAP298-TCP10L	249.229	-11.4151	1.44747	-7.88625	3.11404e-15	1.67397e-14	508.795	488.121	0	0	9.09	14.025
ENSG00000253932	AC019270.1	249.375	-11.415	1.44779	-7.88445	3.15934e-15	1.69711e-14	468.014	529.487	0	0	0	0
ENSG00000153823	PID1	247.287	-11.4038	1.44748	-7.87833	3.31777e-15	1.77877e-14	501.028	488.121	0	0	5.245	1.91
ENSG00000251322	SHANK3	245.641	-11.3943	1.44759	-7.87123	3.51162e-15	1.88146e-14	506.853	475.711	0	0	14.39	7.065
ENSG00000225246	RPS2P1	243.498	-11.3811	1.44756	-7.8623	3.77146e-15	2.01534e-14	479.666	494.326	0	0	0	0
ENSG00000141568	FOXK2	263.384	-11.4942	1.46213	-7.86128	3.80224e-15	2.03045e-14	465.101	588.434	0	0	39.63	48.22
ENSG00000232855	AF165147.1	241.814	-11.371	1.44762	-7.85495	3.99931e-15	2.13428e-14	471.898	495.36	0	0	0.22	0.02
ENSG00000137936	BCAR3	137.617	-8.10904	1.03291	-7.85065	4.13885e-15	2.2073e-14	248.572	299.905	0	1.99033	20.9	15.765
ENSG00000290997	ULK4P3	240.222	-11.362	1.44764	-7.84865	4.20523e-15	2.24122e-14	490.347	470.54	0	0	0	0
ENSG00000225342	LRRK2-DT	240.216	-11.3616	1.44761	-7.84851	4.21011e-15	2.24235e-14	474.811	486.052	0	0	0	0
ENSG00000207432	U8	239.979	-11.3606	1.44764	-7.84763	4.23959e-15	2.25508e-14	489.376	470.54	0	0	0	0
ENSG00000178081	ULK4P3	239.979	-11.3606	1.44764	-7.84763	4.23959e-15	2.25508e-14	489.376	470.54	0	0	0	0
ENSG00000135407	AVIL	240.03	-11.36	1.44788	-7.84598	4.29577e-15	2.28346e-14	454.42	505.701	0	0	2.26	1.04
ENSG00000207430	U8	239.298	-11.3563	1.44763	-7.8448	4.33653e-15	2.30061e-14	483.55	473.643	0	0	0	0
ENSG00000260128	ULK4P2	239.298	-11.3563	1.44763	-7.8448	4.33653e-15	2.30061e-14	483.55	473.643	0	0	0	0
ENSG00000290723	ULK4P2	239.298	-11.3563	1.44763	-7.8448	4.33653e-15	2.30061e-14	483.55	473.643	0	0	0	0
ENSG00000061676	NCKAP1	238.321	-11.35	1.4477	-7.84002	4.50492e-15	2.38214e-14	464.13	489.155	0	0	73.52	43.725
ENSG00000228142	AL354861.2	237.804	-11.3469	1.4477	-7.83787	4.58261e-15	2.42164e-14	464.13	487.087	0	0	0	0
ENSG00000185722	ANKFY1	238.615	-11.3511	1.44856	-7.83611	4.64707e-15	2.4541e-14	430.146	524.316	0	0	14.955	16.65
ENSG00000143614	GATAD2B	236.385	-11.3385	1.44767	-7.83223	4.79281e-15	2.52942e-14	471.898	473.643	0	0	18.12	7.8
ENSG00000156958	GALK2	235.667	-11.3337	1.44784	-7.82799	4.95723e-15	2.61109e-14	452.478	490.189	0	0	25.75	13.215
ENSG00000198821	CD247	47.659	-4.7238	0.603782	-7.82368	5.13006e-15	2.69686e-14	85.4466	98.2447	3.95927	2.98549	0	0.235
ENSG00000140474	ULK3	232.967	-11.3182	1.44803	-7.81627	5.44136e-15	2.85495e-14	491.318	440.55	0	0	38.105	36.025
ENSG00000275411	MIR6882	232.967	-11.3182	1.44803	-7.81627	5.44136e-15	2.85495e-14	491.318	440.55	0	0	0	0
ENSG00000214081	CYP4F30P	230.285	-11.3005	1.44785	-7.80503	5.9486e-15	3.11101e-14	449.565	471.574	0	0	0	0
ENSG00000079156	OSBPL6	229.134	-11.2932	1.44796	-7.79935	6.22271e-15	3.24599e-14	440.827	475.711	0	0	10.305	6.575
ENSG00000231047	GCNT1P3	228.396	-11.2889	1.44784	-7.79704	6.33742e-15	3.30157e-14	454.42	459.164	0	0	0.445	0
ENSG00000196083	IL1RAP	228.396	-11.2889	1.44784	-7.79704	6.33742e-15	3.30157e-14	454.42	459.164	0	0	115.86	22.52
ENSG00000144283	PKP4	60.3737	-5.90235	0.757136	-7.79562	6.40912e-15	3.33464e-14	116.518	120.996	0	3.98066	35.88	14.015
ENSG00000009694	TENM1	227.552	-11.2833	1.44793	-7.79271	6.55853e-15	3.40581e-14	442.768	467.438	0	0	0.02	0
ENSG00000225057	AC012485.1	226.94	-11.2796	1.44788	-7.79039	6.68015e-15	3.45568e-14	448.594	459.164	0	0	0.08	0
ENSG00000186235	LINC02610	226.94	-11.2796	1.44788	-7.79039	6.68015e-15	3.45568e-14	448.594	459.164	0	0	3.295	0.765
ENSG00000251026	NIHCOLE	226.744	-11.2782	1.44791	-7.78933	6.73678e-15	3.48052e-14	444.71	462.267	0	0	3.64	1.16
ENSG00000052795	FNIP2	225.769	-11.2728	1.44811	-7.78452	6.9981e-15	3.60992e-14	472.869	430.208	0	0	13.54	5.95
ENSG00000253901	AC103409.1	130.741	-8.03659	1.03265	-7.78246	7.11272e-15	3.66307e-14	273.817	247.163	0.989817	0.995164	0	0
ENSG00000259754	AC092078.2	224.824	-11.2663	1.44792	-7.781	7.19512e-15	3.70316e-14	451.507	447.789	0	0	0.15	0
ENSG00000237686	SCIRT	224.196	-11.2624	1.44798	-7.77805	7.36486e-15	3.78571e-14	458.304	438.481	0	0	0.045	0
ENSG00000289609	LOC124901321	224.196	-11.2624	1.44798	-7.77805	7.36486e-15	3.78571e-14	458.304	438.481	0	0	0.095	0.085
ENSG00000138653	NDST4	593.913	-11.2244	1.44394	-7.77342	7.63925e-15	3.91929e-14	1188.48	1186.17	0	0.995164	0	0
ENSG00000147010	SH3KBP1	223.087	-11.2546	1.44806	-7.77219	7.71417e-15	3.95522e-14	431.117	461.233	0	0	80.765	53.235
ENSG00000286274	ENSG00000286274	222.892	-11.2533	1.44812	-7.77093	7.79129e-15	3.99224e-14	427.233	464.335	0	0	0.015	0
ENSG00000176986	SEC24C	222.217	-11.2492	1.448	-7.76876	7.92577e-15	4.05857e-14	436.943	451.925	0	0	30.465	45.945
ENSG00000113100	CDH9	221.889	-11.2468	1.44815	-7.76631	8.08029e-15	4.13248e-14	425.291	462.267	0	0	0	0
ENSG00000085982	USP40	221.203	-11.2418	1.44872	-7.75986	8.50259e-15	4.33477e-14	403.929	480.882	0	0	16.58	7.03
ENSG00000240521	AC092979.1	219.606	-11.2327	1.44815	-7.75663	8.72167e-15	4.44366e-14	454.42	424.003	0	0	0.045	0.12
ENSG00000278039	RF01880	218.455	-11.225	1.4481	-7.75154	9.07857e-15	4.61679e-14	445.681	428.14	0	0	0	0
ENSG00000229807	XIST	218.455	-11.225	1.4481	-7.75154	9.07857e-15	4.61679e-14	445.681	428.14	0	0	0	0.01
ENSG00000153976	HS3ST3A1	217.917	-11.2211	1.44808	-7.7489	9.26934e-15	4.69906e-14	431.117	440.55	0	0	0.195	0
ENSG00000108474	PIGL	218.858	-11.2285	1.44914	-7.74841	9.30474e-15	4.71405e-14	484.521	390.91	0	0	16.245	7.17
ENSG00000085224	ATRX	217.457	-11.2175	1.44836	-7.745	9.55798e-15	4.83932e-14	411.697	458.13	0	0	32.765	14.77
ENSG00000136636	KCTD3	217.285	-11.2179	1.44872	-7.74333	9.68426e-15	4.9002e-14	469.956	399.184	0	0	31.915	23.24
ENSG00000237460	LINC01661	216.671	-11.2128	1.44812	-7.74301	9.70892e-15	4.90961e-14	428.204	438.481	0	0	0	0
ENSG00000150394	CDH8	216.328	-11.2102	1.44823	-7.74065	9.89085e-15	4.99849e-14	417.523	447.789	0	0	0	0.19
ENSG00000251555	AC096711.2	126.757	-7.99094	1.0327	-7.73792	1.0106e-14	5.10085e-14	248.572	256.47	0.989817	0.995164	0.58	0.27
ENSG00000134765	DSC1	215.679	-11.2057	1.44837	-7.7368	1.01953e-14	5.13954e-14	409.755	452.96	0	0	0	0
ENSG00000265888	DSCAS	215.679	-11.2057	1.44837	-7.7368	1.01953e-14	5.13954e-14	409.755	452.96	0	0	0	0
ENSG00000071243	ING3	213.906	-11.1943	1.44818	-7.72989	1.07638e-14	5.416e-14	423.349	432.276	0	0	6.39	21.22
ENSG00000073803	MAP3K13	62.7098	-2.59086	0.335455	-7.72341	1.13259e-14	5.68469e-14	110.692	104.45	23.7556	11.942	26.35	25.525
ENSG00000115966	ATF2	212.434	-11.1842	1.44822	-7.72272	1.1387e-14	5.71183e-14	418.494	431.242	0	0	21.355	13.915
ENSG00000196724	ZNF418	212.387	-11.184	1.44821	-7.72264	1.13948e-14	5.71222e-14	421.407	428.14	0	0	0.41	0.05
ENSG00000234336	JAZF1-AS1	212.324	-11.1837	1.44821	-7.72244	1.14123e-14	5.71743e-14	425.291	424.003	0	0	0.04	0.05
ENSG00000039319	ZFYVE16	212.181	-11.183	1.44826	-7.72167	1.14813e-14	5.74491e-14	434.03	414.696	0	0	73.245	29.905
ENSG00000249042	FAM151B-DT	212.181	-11.183	1.44826	-7.72167	1.14813e-14	5.74491e-14	434.03	414.696	0	0	0.74	0.515
ENSG00000183549	ACSM5	212.091	-11.1816	1.44835	-7.72024	1.16112e-14	5.80276e-14	407.813	440.55	0	0	0.185	0.18
ENSG00000173226	IQCB1	211.992	-11.182	1.44846	-7.71991	1.1641e-14	5.81407e-14	445.681	402.286	0	0	15.21	11.055
ENSG00000168675	LDLRAD4	74.6076	-6.63135	0.859711	-7.71347	1.22442e-14	6.08905e-14	132.054	163.396	0.989817	1.99033	18.475	2.61
ENSG00000197838	CYP2A13	208.773	-11.1599	1.4485	-7.70445	1.31405e-14	6.52273e-14	436.943	398.149	0	0	0	0
ENSG00000288087	ENSG00000288087	202.878	-11.1179	1.44846	-7.67569	1.64527e-14	8.13695e-14	401.987	409.525	0	0	0	0
ENSG00000162396	PARS2	201.191	-11.1067	1.44883	-7.66596	1.77499e-14	8.75181e-14	426.262	378.5	0	0	4.795	4.51
ENSG00000284696	LINC02808	200.186	-11.0981	1.44885	-7.6599	1.8608e-14	9.16374e-14	376.742	424.003	0	0	0	0
ENSG00000164023	SGMS2	199.426	-11.0926	1.44886	-7.65608	1.91699e-14	9.41757e-14	375.771	421.935	0	0	0.52	1.695
ENSG00000245293	CYP2U1-AS1	199.426	-11.0926	1.44886	-7.65608	1.91699e-14	9.41757e-14	375.771	421.935	0	0	2.35	1.035
ENSG00000101892	ATP1B4	197.579	-11.0789	1.44925	-7.64456	2.09657e-14	1.02661e-13	362.177	428.14	0	0	0	0.015
ENSG00000070614	NDST1	196.588	-11.0725	1.44862	-7.64348	2.11428e-14	1.03335e-13	391.306	395.047	0	0	50.735	29.66
ENSG00000081800	SLC13A1	196.134	-11.0691	1.44865	-7.64098	2.15573e-14	1.05266e-13	387.422	397.115	0	0	0	0
ENSG00000273937	ENSG00000273937	43.9094	-4.22343	0.552971	-7.6377	2.2113e-14	1.07849e-13	92.2434	74.4591	3.95927	4.97582	0.93	0.895
ENSG00000165637	VDAC2	194.984	-11.0604	1.44875	-7.63447	2.2675e-14	1.10391e-13	378.684	401.252	0	0	144.1	260.85
ENSG00000261209	SULT1C2P2	195.363	-11.0626	1.44943	-7.63235	2.30517e-14	1.11956e-13	355.38	426.072	0	0	0	0
ENSG00000099954	CECR2	194.098	-11.0541	1.4487	-7.63037	2.34076e-14	1.13548e-13	385.48	390.91	0	0	4.52	0.775
ENSG00000157540	DYRK1A	193.855	-11.0523	1.44871	-7.62907	2.36455e-14	1.14633e-13	384.509	390.91	0	0	24.7	11.4
ENSG00000257126	FOXG1-AS1	192.89	-11.0455	1.4488	-7.62392	2.46086e-14	1.18946e-13	396.161	375.398	0	0	0	0
ENSG00000274775	FSIP2LP	191.459	-11.0341	1.44884	-7.61586	2.61951e-14	1.26388e-13	372.858	392.979	0	0	0.005	0
ENSG00000166321	NUDT13	190.885	-11.0304	1.44886	-7.61319	2.67412e-14	1.28947e-13	392.277	371.261	0	0	3.5	0.61
ENSG00000080166	DCT	189.929	-11.0231	1.44885	-7.60816	2.78027e-14	1.33906e-13	387.422	372.296	0	0	572.535	290.99
ENSG00000258137	GPR84-AS1	189.185	-11.0174	1.44887	-7.60414	2.86795e-14	1.38047e-13	385.48	371.261	0	0	0	0
ENSG00000151893	CACUL1	189.338	-11.0178	1.44906	-7.60341	2.8842e-14	1.38747e-13	360.235	397.115	0	0	15.355	10.59
ENSG00000151552	QDPR	188.889	-11.0148	1.44887	-7.6023	2.90907e-14	1.3986e-13	371.887	383.671	0	0	122.57	126.73
ENSG00000249345	LINC02405	189.253	-11.0169	1.44939	-7.60102	2.93815e-14	1.41174e-13	349.554	407.457	0	0	1.18	0.24
ENSG00000138835	RGS3	188.446	-11.0108	1.44929	-7.59736	3.02233e-14	1.45133e-13	351.496	402.286	0	0	141.52	49.18
ENSG00000253818	IGLV1-41	188.108	-11.0083	1.44914	-7.59648	3.04296e-14	1.46037e-13	356.351	396.081	0	0	0	0
ENSG00000173757	STAT5B	496.599	-10.9657	1.44441	-7.59179	3.15507e-14	1.51238e-13	956.419	1028.98	0	0.995164	35.425	13.83
ENSG00000249378	LINC01060	186.504	-10.9957	1.4495	-7.58585	3.3031e-14	1.57681e-13	343.728	402.286	0	0	0.085	0.21
ENSG00000040933	INPP4A	185.481	-10.9888	1.44896	-7.5839	3.35314e-14	1.59975e-13	374.8	367.125	0	0	11.025	4.07
ENSG00000198961	PJA2	185.286	-10.9872	1.44896	-7.58279	3.38194e-14	1.61254e-13	370.916	370.227	0	0	25.42	14.09
ENSG00000185078	RPL9P14	185.179	-10.9856	1.44938	-7.57948	3.46952e-14	1.65333e-13	345.67	395.047	0	0	0.335	0.105
ENSG00000260097	SPDYE6	184.435	-10.9797	1.44943	-7.57523	3.58483e-14	1.70527e-13	343.728	394.013	0	0	2.565	0.66
ENSG00000174099	MSRB3	183.835	-10.9762	1.44912	-7.5744	3.60787e-14	1.71522e-13	380.626	354.715	0	0	0.015	0.03
ENSG00000169327	OR5AU1	183.571	-10.9737	1.44902	-7.57318	3.64204e-14	1.73045e-13	365.09	369.193	0	0	0	0
ENSG00000157224	CLDN12	180.356	-10.9472	1.45008	-7.54933	4.37512e-14	2.06423e-13	324.309	397.115	0	0	30.97	25.995
ENSG00000273299	AC006153.1	180.356	-10.9472	1.45008	-7.54933	4.37512e-14	2.06423e-13	324.309	397.115	0	0	0	0
ENSG00000238284	LINC01448	177.814	-10.9277	1.44921	-7.54045	4.68348e-14	2.19692e-13	353.438	357.817	0	0	0	0
ENSG00000159079	CFAP298	177.889	-10.9292	1.44966	-7.53913	4.73118e-14	2.21801e-13	380.626	330.929	0	0	38.74	56.945
ENSG00000197619	ZNF615	175.998	-10.9125	1.44942	-7.52886	5.11834e-14	2.38984e-13	337.902	366.091	0	0	2.125	0.595
ENSG00000125170	DOK4	175.619	-10.9102	1.44936	-7.52761	5.16771e-14	2.4115e-13	361.206	341.271	0	0	8.125	12.415
ENSG00000286686	ENSG00000286686	175.884	-10.9128	1.44975	-7.52742	5.17532e-14	2.41227e-13	376.742	326.793	0	0	0	0
ENSG00000165417	GTF2A1	175.884	-10.9128	1.44975	-7.52742	5.17532e-14	2.41227e-13	376.742	326.793	0	0	10.47	10.1
ENSG00000251446	AC113391.2	175.165	-10.9064	1.44934	-7.52508	5.26878e-14	2.45442e-13	357.322	343.339	0	0	0	0
ENSG00000128918	ALDH1A2	174.342	-10.8997	1.44943	-7.52001	5.47716e-14	2.54418e-13	360.235	337.134	0	0	3.94	0.58
ENSG00000115170	ACVR1	460.941	-10.8585	1.44444	-7.51747	5.58449e-14	2.59052e-13	923.405	919.363	0	0.995164	21.83	16.925
ENSG00000280953	LINC01163	174.441	-10.8993	1.44987	-7.51743	5.58651e-14	2.59052e-13	322.367	375.398	0	0	0	0
ENSG00000144834	TAGLN3	174.599	-10.9003	1.45035	-7.51563	5.66357e-14	2.62324e-13	312.657	385.74	0	0	0	0.11
ENSG00000230408	BZW1-AS1	67.0238	-6.47539	0.861786	-7.51392	5.73818e-14	2.65447e-13	121.373	143.747	1.97963	0.995164	0.27	0.57
ENSG00000171189	GRIK1	171.477	-10.8755	1.44944	-7.50327	6.22435e-14	2.86009e-13	345.67	340.237	0	0	0.01	0.035
ENSG00000285590	AC010291.1	171.429	-10.8752	1.44946	-7.50296	6.23931e-14	2.86534e-13	348.583	337.134	0	0	0	0
ENSG00000249069	LINC01033	171.414	-10.8751	1.44947	-7.50284	6.2451e-14	2.86638e-13	349.554	336.1	0	0	0.085	0
ENSG00000144278	GALNT13	117.764	-1.62903	0.217136	-7.50235	6.26847e-14	2.87547e-13	188.371	167.533	53.4501	61.7002	0	0.035
ENSG00000060140	STYK1	171.313	-10.8739	1.44944	-7.50215	6.27777e-14	2.87811e-13	339.844	345.408	0	0	0	0.02
ENSG00000154640	BTG3	170.985	-10.8708	1.4496	-7.49916	6.42259e-14	2.94118e-13	328.192	355.749	0	0	50.37	54.34
ENSG00000280594	BTG3-AS1	170.985	-10.8708	1.4496	-7.49916	6.42259e-14	2.94118e-13	328.192	355.749	0	0	1.43	1.045
ENSG00000112309	B3GAT2	171.175	-10.872	1.44998	-7.49806	6.47714e-14	2.96448e-13	316.541	368.159	0	0	0.125	0.065
ENSG00000234840	LINC01239	170.099	-10.8636	1.4495	-7.4947	6.64484e-14	3.03702e-13	334.989	345.408	0	0	0	0
ENSG00000251363	LINC02315	169.989	-10.8629	1.44949	-7.49431	6.66481e-14	3.0435e-13	341.786	338.168	0	0	0	0
ENSG00000260916	CCPG1	169.308	-10.857	1.44952	-7.49006	6.88439e-14	3.14023e-13	335.96	341.271	0	0	73.625	26.32
ENSG00000234308	LINC01878	169.191	-10.8557	1.44962	-7.48864	6.95894e-14	3.17245e-13	327.221	349.544	0	0	0	0
ENSG00000123191	ATP7B	169.318	-10.8565	1.44981	-7.48818	6.98348e-14	3.18184e-13	319.454	357.817	0	0	9.93	3.36
ENSG00000253642	AF279873.3	169.138	-10.8548	1.44998	-7.48619	7.09026e-14	3.22686e-13	314.599	361.954	0	0	0.19	0
ENSG00000236501	AC074286.1	168.643	-10.8511	1.44959	-7.48562	7.12083e-14	3.23896e-13	329.163	345.408	0	0	0.15	0.055
ENSG00000119596	YLPM1	168.475	-10.8506	1.44982	-7.48408	7.20475e-14	3.27162e-13	355.38	318.52	0	0	20.025	28.83
ENSG00000139687	RB1	167.662	-10.8432	1.44961	-7.48009	7.42697e-14	3.36728e-13	341.786	328.861	0	0	17.96	7.57
ENSG00000040275	SPDL1	441.527	-10.7961	1.4446	-7.47346	7.8116e-14	3.53332e-13	861.262	903.851	0	0.995164	14.96	8.38
ENSG00000291336	ENSG00000291336	165.404	-10.8242	1.4501	-7.46445	8.36465e-14	3.76874e-13	353.438	308.178	0	0	0.035	0.035
ENSG00000291338	ENSG00000291338	165.404	-10.8242	1.4501	-7.46445	8.36465e-14	3.76874e-13	353.438	308.178	0	0	0.105	0.16
ENSG00000157657	ZNF618	164.68	-10.8167	1.44979	-7.46085	8.59635e-14	3.86884e-13	318.483	340.237	0	0	8.59	4.205
ENSG00000259647	AC111152.2	164.406	-10.8143	1.44977	-7.45931	8.69753e-14	3.9122e-13	319.454	338.168	0	0	0	0
ENSG00000276023	DUSP14	164.242	-10.8127	1.4499	-7.45756	8.81424e-14	3.96249e-13	313.628	343.339	0	0	47.455	90.23
ENSG00000116120	FARSB	163.087	-10.8035	1.44985	-7.45142	9.23437e-14	4.14907e-13	336.931	315.417	0	0	6.285	9.59
ENSG00000067191	CACNB1	162.523	-10.7986	1.44997	-7.44748	9.51414e-14	4.26294e-13	339.844	310.246	0	0	6.055	1.37
ENSG00000263745	LOC105371956	429.287	-10.7561	1.44469	-7.44531	9.672e-14	4.33128e-13	882.624	833.528	0	0.995164	0	0
ENSG00000248727	LINC01948	161.984	-10.7933	1.4498	-7.44471	9.71609e-14	4.34622e-13	325.279	322.656	0	0	0.07	0.045
ENSG00000217130	RPS10P13	161.25	-10.7861	1.45005	-7.43847	1.01858e-13	4.5413e-13	306.831	338.168	0	0	0.16	0.3
ENSG00000241744	RPS6P19	160.691	-10.7818	1.44986	-7.43647	1.03412e-13	4.60458e-13	325.279	317.485	0	0	0	0
ENSG00000135678	CPM	160.654	-10.781	1.44993	-7.43551	1.04162e-13	4.63127e-13	311.686	330.929	0	0	5.72	5.175
ENSG00000163638	ADAMTS9	159.799	-10.7736	1.44989	-7.43058	1.0812e-13	4.79145e-13	316.541	322.656	0	0	6.705	1.915
ENSG00000176923	OR7A15P	159.683	-10.7722	1.45001	-7.42903	1.09399e-13	4.84286e-13	307.802	330.929	0	0	0	0
ENSG00000225937	PCA3	159.156	-10.7681	1.44994	-7.42655	1.11468e-13	4.92907e-13	324.309	312.315	0	0	0.55	0.7
ENSG00000106772	PRUNE2	159.156	-10.7681	1.44994	-7.42655	1.11468e-13	4.92907e-13	324.309	312.315	0	0	30.165	12.69
ENSG00000133019	CHRM3	82.1043	-2.00551	0.270061	-7.42614	1.11814e-13	4.94167e-13	139.822	123.064	27.7149	37.8162	1.71	0.9
ENSG00000143393	PI4KB	159.024	-10.7666	1.44992	-7.42565	1.12226e-13	4.95447e-13	316.541	319.554	0	0	41.17	66.47
ENSG00000146376	ARHGAP18	159.213	-10.7679	1.45008	-7.42571	1.12179e-13	4.95447e-13	304.889	331.964	0	0	9.67	4.82
ENSG00000148180	GSN	158.712	-10.7633	1.4501	-7.42246	1.14964e-13	5.06507e-13	303.918	330.929	0	0	973.955	909.895
ENSG00000170786	SDR16C5	158.163	-10.7584	1.45005	-7.41932	1.17725e-13	5.1803e-13	305.86	326.793	0	0	0	0
ENSG00000113742	CPEB4	157.857	-10.7558	1.45001	-7.41771	1.19163e-13	5.23788e-13	308.773	322.656	0	0	19.25	4.515
ENSG00000289085	ENSG00000289085	157.857	-10.7558	1.45001	-7.41771	1.19163e-13	5.23788e-13	308.773	322.656	0	0	0.095	0
ENSG00000164080	RAD54L2	157.388	-10.7514	1.45006	-7.41444	1.22142e-13	5.36009e-13	305.86	323.69	0	0	9.515	14.16
ENSG00000255627	AC092862.1	157.166	-10.7499	1.45002	-7.41363	1.22893e-13	5.39012e-13	319.454	309.212	0	0	0	0
ENSG00000171502	COL24A1	413.35	-10.7013	1.4447	-7.40723	1.28967e-13	5.64431e-13	829.22	823.187	0	0.995164	1.205	0.235
ENSG00000122133	PAEP	156.101	-10.7402	1.45012	-7.40645	1.29729e-13	5.6746e-13	321.396	303.007	0	0	1.775	1.79
ENSG00000122420	PTGFR	156.811	-10.7452	1.45124	-7.40413	1.32012e-13	5.76824e-13	277.701	349.544	0	0	0	0
ENSG00000106511	MEOX2	155.246	-10.7326	1.45032	-7.40015	1.36027e-13	5.94046e-13	326.25	294.734	0	0	0	0
ENSG00000169398	PTK2	155.219	-10.7312	1.45028	-7.39938	1.36819e-13	5.97185e-13	296.15	324.724	0	0	99.595	26.415
ENSG00000138792	ENPEP	63.1516	-6.39083	0.863754	-7.3989	1.37321e-13	5.98727e-13	136.909	112.723	1.97963	0.995164	0	0
ENSG00000162769	FLVCR1	154.648	-10.7254	1.45076	-7.393	1.43554e-13	6.23892e-13	283.527	335.066	0	0	3.51	4.7
ENSG00000111912	NCOA7	154.101	-10.7222	1.45074	-7.39089	1.45853e-13	6.33204e-13	333.047	283.358	0	0	21.51	11.415
ENSG00000095951	HIVEP1	153.509	-10.7157	1.45016	-7.38934	1.47564e-13	6.40288e-13	305.86	308.178	0	0	4.245	2.78
ENSG00000134343	ANO3	41.3811	-4.31258	0.583686	-7.38853	1.48463e-13	6.435e-13	89.3305	68.2542	3.95927	3.98066	0	0
ENSG00000230124	ACBD6	153.229	-10.7125	1.4504	-7.38592	1.51406e-13	6.55552e-13	291.295	321.622	0	0	36.97	36.445
ENSG00000107669	ATE1	153.31	-10.7149	1.45091	-7.38494	1.52517e-13	6.59656e-13	334.018	279.222	0	0	17.765	7.745
ENSG00000162688	AGL	152.76	-10.708	1.45048	-7.38237	1.55494e-13	6.72175e-13	288.382	322.656	0	0	7.595	4.325
ENSG00000235397	EPN2-AS1	151.747	-10.6991	1.45023	-7.37747	1.61332e-13	6.96296e-13	302.947	304.041	0	0	0.1	0
ENSG00000243243	AC073130.2	151.473	-10.6965	1.45025	-7.37564	1.63556e-13	7.04772e-13	303.918	301.973	0	0	0.365	0
ENSG00000135269	TES	151.473	-10.6965	1.45025	-7.37564	1.63556e-13	7.04772e-13	303.918	301.973	0	0	90.195	50.705
ENSG00000226476	LINC01748	99.3973	-7.63881	1.03583	-7.37461	1.64832e-13	7.09515e-13	198.081	197.523	0.989817	0.995164	0.01	0
ENSG00000177398	UMODL1	151.183	-10.6938	1.45027	-7.37368	1.65983e-13	7.14087e-13	305.86	298.871	0	0	0.165	0.47
ENSG00000258994	LINC02309	397.792	-10.6453	1.44509	-7.36653	1.75133e-13	7.52253e-13	752.512	837.665	0.989817	0	0	0
ENSG00000112159	MDN1	150.206	-10.6838	1.45051	-7.36555	1.76415e-13	7.56959e-13	286.44	314.383	0	0	15.79	8.645
ENSG00000225457	LOC107986837	150.058	-10.6821	1.45075	-7.36317	1.79587e-13	7.69756e-13	279.643	320.588	0	0	0	0
ENSG00000169180	XPO6	149.367	-10.6759	1.45042	-7.36058	1.8311e-13	7.84025e-13	290.324	307.144	0	0	65.305	67.385
ENSG00000264750	AC032019.1	149.162	-10.6745	1.45038	-7.3598	1.8419e-13	7.88064e-13	302.947	293.7	0	0	0	0
ENSG00000172349	IL16	149.73	-10.6786	1.45136	-7.35764	1.87193e-13	7.98552e-13	267.991	330.929	0	0	29.505	26.8
ENSG00000090054	SPTLC1	148.84	-10.6715	1.45046	-7.35737	1.87571e-13	7.99744e-13	306.831	288.529	0	0	21.315	28.695
ENSG00000227399	RPL21P82	148.597	-10.6692	1.45046	-7.35572	1.89903e-13	8.09262e-13	305.86	288.529	0	0	0	0
ENSG00000172331	BPGM	148.064	-10.6641	1.45053	-7.35186	1.95469e-13	8.31667e-13	306.831	285.427	0	0	12.215	22.23
ENSG00000157110	RBPMS	147.5	-10.6587	1.45067	-7.34747	2.01989e-13	8.58327e-13	309.744	280.256	0	0	49.295	18.465
ENSG00000260834	AC009055.2	389.81	-10.6161	1.44499	-7.34687	2.02905e-13	8.61495e-13	750.57	807.674	0	0.995164	0	0
ENSG00000187699	C2orf88	146.132	-10.6443	1.4506	-7.33783	2.17086e-13	9.20258e-13	282.556	301.973	0	0	0.395	0.19
ENSG00000132388	UBE2G1	146.069	-10.6438	1.45054	-7.33784	2.17071e-13	9.20258e-13	286.44	297.836	0	0	21.5	25.725
ENSG00000136861	CDK5RAP2	145.094	-10.6354	1.45121	-7.32861	2.32548e-13	9.83233e-13	314.599	265.778	0	0	32.975	13.32
ENSG00000287378	ENSG00000287378	144.364	-10.6261	1.45127	-7.32196	2.44376e-13	1.02948e-12	264.108	313.349	0	0	0.03	0
ENSG00000288692	ENSG00000288692	143.367	-10.6167	1.45073	-7.3182	2.5132e-13	1.05763e-12	277.701	295.768	0	0	0	0.08
ENSG00000143149	ALDH9A1	141.98	-10.6031	1.45071	-7.30889	2.69365e-13	1.13239e-12	283.527	284.392	0	0	60.82	73.305
ENSG00000260785	CASC17	374.407	-10.5583	1.44498	-7.30689	2.73391e-13	1.14813e-12	743.773	752.864	0.989817	0	0	0
ENSG00000286543	LOC124900957	44.4598	-3.1633	0.432997	-7.3056	2.76038e-13	1.15804e-12	84.4756	75.4933	7.91854	9.95164	0	0
ENSG00000286163	ENSG00000286163	141.51	-10.5982	1.45074	-7.30538	2.76493e-13	1.15935e-12	280.614	285.427	0	0	0.12	0
ENSG00000138650	PCDH10	141.384	-10.5973	1.45078	-7.30455	2.78202e-13	1.16592e-12	288.382	277.153	0	0	0.03	0.245
ENSG00000143942	CHAC2	141.299	-10.5959	1.45077	-7.30365	2.80058e-13	1.17309e-12	277.701	287.495	0	0	1.02	5.53
ENSG00000267374	MIR924HG	131.488	-1.50511	0.206158	-7.30073	2.86221e-13	1.19643e-12	189.342	199.592	58.3992	78.618	1.555	0.915
ENSG00000129204	USP6	140.877	-10.5914	1.45088	-7.29998	2.87807e-13	1.20244e-12	271.875	291.631	0	0	0.085	0.01
ENSG00000260058	AC018767.3	140.66	-10.5885	1.4517	-7.29387	3.01177e-13	1.257e-12	253.427	309.212	0	0	0	0
ENSG00000008394	MGST1	138.714	-10.5695	1.45088	-7.28489	3.21927e-13	1.33672e-12	277.701	277.153	0	0	0	0
ENSG00000170011	MYRIP	138.323	-10.5651	1.45096	-7.28149	3.3015e-13	1.37016e-12	269.933	283.358	0	0	0.045	0
ENSG00000135114	OASL	138.882	-10.5702	1.45171	-7.2812	3.30853e-13	1.37167e-12	251.485	304.041	0	0	0	0.115
ENSG00000112144	CILK1	138.181	-10.5641	1.45092	-7.28095	3.31476e-13	1.37355e-12	278.672	274.051	0	0	5.535	2.865
ENSG00000132874	SLC14A2	137.954	-10.5616	1.45093	-7.27924	3.35716e-13	1.38757e-12	276.73	275.085	0	0	0.015	0
ENSG00000287608	ENSG00000287608	137.516	-10.5569	1.45096	-7.27577	3.44449e-13	1.4186e-12	271.875	278.187	0	0	0.47	0.24
ENSG00000160336	ZNF761	137.516	-10.5569	1.45096	-7.27577	3.44449e-13	1.4186e-12	271.875	278.187	0	0	8.055	8.97
ENSG00000267354	AC091151.1	137.21	-10.5538	1.45097	-7.27364	3.49923e-13	1.44041e-12	274.788	274.051	0	0	0	0
ENSG00000189403	HMGB1	137.462	-10.5558	1.45125	-7.27354	3.50182e-13	1.44074e-12	259.253	290.597	0	0	204.035	259.735
ENSG00000165092	ALDH1A1	136.961	-10.5505	1.45128	-7.26977	3.60113e-13	1.48085e-12	258.282	289.563	0	0	1.62	1.725
ENSG00000240057	NEPRO-AS1	136.349	-10.5443	1.45111	-7.26641	3.69177e-13	1.51582e-12	264.108	281.29	0	0	0.765	0.54
ENSG00000243795	LINC02044	136.107	-10.5417	1.45113	-7.2645	3.74433e-13	1.53428e-12	263.137	281.29	0	0	0.07	0.09
ENSG00000199390	SNORD114-7	136.075	-10.5415	1.45109	-7.26452	3.74364e-13	1.53428e-12	265.079	279.222	0	0	0	0
ENSG00000201240	SNORD114-9	136.075	-10.5415	1.45109	-7.26452	3.74364e-13	1.53428e-12	265.079	279.222	0	0	0	0
ENSG00000200279	SNORD114-10	136.075	-10.5415	1.45109	-7.26452	3.74364e-13	1.53428e-12	265.079	279.222	0	0	0	0
ENSG00000057935	MTA3	136.002	-10.5416	1.45126	-7.26378	3.76416e-13	1.54163e-12	285.469	258.539	0	0	26.78	9.09
ENSG00000129116	PALLD	135.832	-10.5389	1.45112	-7.26262	3.79677e-13	1.5542e-12	264.108	279.222	0	0	10.175	5.49
ENSG00000198795	ZNF521	135.753	-10.5383	1.45106	-7.26249	3.80029e-13	1.55486e-12	268.962	274.051	0	0	24.595	3.73
ENSG00000145012	LPP	135.99	-10.5401	1.45143	-7.26192	3.81639e-13	1.56065e-12	254.398	289.563	0	0	14.055	3.1
ENSG00000286477	LOC102723684	135.643	-10.5374	1.45108	-7.26179	3.82013e-13	1.5614e-12	275.759	266.812	0	0	0	0
ENSG00000197013	ZNF429	49.9813	-2.75499	0.379451	-7.26047	3.85756e-13	1.5759e-12	89.3305	84.8006	14.8473	10.9468	5.15	1.68
ENSG00000081923	ATP8B1	134.978	-10.5301	1.45109	-7.25666	3.96779e-13	1.61767e-12	268.962	270.948	0	0	0.93	0.05
ENSG00000259035	AL355838.1	134.502	-10.5242	1.45156	-7.25027	4.15929e-13	1.69064e-12	250.514	287.495	0	0	0	0
ENSG00000185305	ARL15	134.597	-10.525	1.45189	-7.24918	4.1931e-13	1.70353e-12	244.688	293.7	0	0	7.915	4.1
ENSG00000252872	RNU7-188P	134.338	-10.5222	1.45187	-7.24736	4.24986e-13	1.72572e-12	244.688	292.666	0	0	0	0
ENSG00000260192	LINC02240	133.616	-10.515	1.4513	-7.24527	4.31593e-13	1.74992e-12	257.311	277.153	0	0	0	0.035
ENSG00000237413	MGC27382	148.917	-10.6714	1.47306	-7.24439	4.3438e-13	1.75874e-12	254.398	341.271	0	0	0.03	0
ENSG00000237879	LINC00398	133.253	-10.5122	1.45142	-7.2427	4.39839e-13	1.7789e-12	279.643	253.368	0	0	0	0
ENSG00000134258	VTCN1	133.146	-10.5099	1.45138	-7.24128	4.4447e-13	1.79584e-12	254.398	278.187	0	0	0	0.075
ENSG00000276508	AC243830.3	133.241	-10.5106	1.45162	-7.24065	4.46532e-13	1.80327e-12	248.572	284.392	0	0	0	0
ENSG00000062582	MRPS24	132.761	-10.5061	1.45124	-7.23941	4.50654e-13	1.8181e-12	262.166	268.88	0	0	105.725	152.155
ENSG00000270617	URGCP-MRPS24	132.761	-10.5061	1.45124	-7.23941	4.50654e-13	1.8181e-12	262.166	268.88	0	0	0	0.66
ENSG00000048649	RSF1	132.904	-10.5072	1.45141	-7.2393	4.51011e-13	1.81864e-12	253.427	278.187	0	0	33.875	16.17
ENSG00000250257	LDHAL6DP	132.244	-10.5005	1.45126	-7.23544	4.64006e-13	1.86724e-12	262.166	266.812	0	0	0	0
ENSG00000150477	KIAA1328	132.282	-10.5015	1.45141	-7.23538	4.64217e-13	1.86724e-12	275.759	253.368	0	0	2.345	1.55
ENSG00000134453	RBM17	132.112	-10.4987	1.45139	-7.23357	4.70467e-13	1.89144e-12	254.398	274.051	0	0	77.275	74.21
ENSG00000137509	PRCP	132.023	-10.4987	1.45145	-7.2333	4.71408e-13	1.89334e-12	275.759	252.334	0	0	35.7	37.59
ENSG00000165490	DDIAS	132.023	-10.4987	1.45145	-7.2333	4.71408e-13	1.89334e-12	275.759	252.334	0	0	1.32	3.5
ENSG00000118894	EEF2KMT	131.891	-10.497	1.4513	-7.23281	4.73095e-13	1.89918e-12	267.991	259.573	0	0	8.28	24.79
ENSG00000280739	EIF1B-AS1	131.759	-10.4952	1.4513	-7.23158	4.77423e-13	1.91561e-12	260.224	266.812	0	0	8.44	4.12
ENSG00000180730	SHISA2	131.696	-10.4947	1.45129	-7.23128	4.78465e-13	1.91883e-12	264.108	262.675	0	0	0.43	0.905
ENSG00000111799	COL12A1	131.996	-10.4971	1.45172	-7.23079	4.80178e-13	1.9238e-12	245.659	282.324	0	0	1.105	0.2
ENSG00000179104	TMTC2	40.6192	-4.71555	0.652409	-7.2279	4.90513e-13	1.96423e-12	73.7947	82.7323	3.95927	1.99033	65.4	10.265
ENSG00000187607	ZNF286A	131.447	-10.4912	1.45161	-7.22726	4.92844e-13	1.97162e-12	247.601	278.187	0	0	6.495	5.83
ENSG00000255104	ZNF286A-TBC1D26	131.447	-10.4912	1.45161	-7.22726	4.92844e-13	1.97162e-12	247.601	278.187	0	0	0	0.04
ENSG00000115421	PAPOLG	130.699	-10.4844	1.4517	-7.22214	5.11773e-13	2.0423e-12	277.701	245.095	0	0	4.98	5.46
ENSG00000243011	RN7SL266P	130.334	-10.4792	1.45146	-7.21979	5.20681e-13	2.07683e-12	252.456	268.88	0	0	0	0
ENSG00000139496	NUP58	130.129	-10.4776	1.45141	-7.21889	5.24144e-13	2.08961e-12	265.079	255.436	0	0	13.08	13.31
ENSG00000250903	GMDS-DT	39.7013	-3.90533	0.54102	-7.21845	5.25834e-13	2.09532e-12	64.0849	84.8006	5.9389	3.98066	3.86	1.15
ENSG00000135835	KIAA1614	130.101	-10.4759	1.45225	-7.21356	5.45068e-13	2.16982e-12	234.978	285.427	0	0	0.52	0.1
ENSG00000235493	LINC01967	129.158	-10.4667	1.45145	-7.21118	5.54687e-13	2.20703e-12	261.195	255.436	0	0	0.08	0
ENSG00000254929	AL591684.2	128.984	-10.4653	1.45172	-7.20887	5.64179e-13	2.2404e-12	271.875	244.06	0	0	1.38	1.29
ENSG00000204172	AGAP9	128.984	-10.4653	1.45172	-7.20887	5.64179e-13	2.2404e-12	271.875	244.06	0	0	5.445	3.525
ENSG00000159884	CCDC107	128.767	-10.462	1.45149	-7.20775	5.68822e-13	2.25552e-12	253.427	261.641	0	0	16.94	33.07
ENSG00000137135	ARHGEF39	128.767	-10.462	1.45149	-7.20775	5.68822e-13	2.25552e-12	253.427	261.641	0	0	9.645	0.835
ENSG00000257906	LINC02156	52.4368	-2.65085	0.367883	-7.20567	5.77592e-13	2.28917e-12	79.6207	101.347	14.8473	13.9323	0	0.12
ENSG00000135049	AGTPBP1	127.506	-10.4478	1.45156	-7.19762	6.12718e-13	2.42246e-12	251.485	258.539	0	0	10.575	4.26
ENSG00000221866	PLXNA4	127.774	-10.4501	1.45213	-7.19637	6.1835e-13	2.44354e-12	234.978	276.119	0	0	10.275	4.39
ENSG00000236969	GGT8P	127.316	-10.4462	1.45166	-7.19607	6.19743e-13	2.44785e-12	263.137	246.129	0	0	0	0.295
ENSG00000272975	MYHAS	126.45	-10.4352	1.45198	-7.18687	6.62936e-13	2.61335e-12	236.92	268.88	0	0	0.045	0
ENSG00000262529	AC130650.1	126.513	-10.4358	1.45219	-7.18622	6.66087e-13	2.6245e-12	233.036	273.017	0	0	0	0
ENSG00000198898	CAPZA2	125.828	-10.4292	1.45174	-7.18397	6.77154e-13	2.66681e-12	259.253	244.06	0	0	92.595	122.9
ENSG00000181234	TMEM132C	125.305	-10.4225	1.45176	-7.17924	7.01025e-13	2.75546e-12	243.717	257.504	0	0	0	0
ENSG00000146938	NLGN4X	125.416	-10.4235	1.45197	-7.17886	7.0297e-13	2.76177e-12	236.92	264.743	0	0	0.01	0.02
ENSG00000198673	TAFA2	125.031	-10.4194	1.45175	-7.17715	7.11782e-13	2.79367e-12	244.688	255.436	0	0	0.165	0.15
ENSG00000251201	TMED7-TICAM2	124.936	-10.4186	1.45171	-7.17678	7.13708e-13	2.79852e-12	250.514	249.231	0	0	3.02	3.15
ENSG00000243414	TICAM2	124.936	-10.4186	1.45171	-7.17678	7.13708e-13	2.79852e-12	250.514	249.231	0	0	0.245	0
ENSG00000251138	LINC02882	125.669	-10.4257	1.45299	-7.17536	7.21173e-13	2.82643e-12	221.384	281.29	0	0	0.505	0.04
ENSG00000215474	SKOR2	124.662	-10.4155	1.45174	-7.17453	7.25562e-13	2.84225e-12	251.485	247.163	0	0	0	0
ENSG00000253836	AC105031.2	124.599	-10.415	1.45179	-7.1739	7.28915e-13	2.85401e-12	255.369	243.026	0	0	0	0
ENSG00000081138	CDH7	124.782	-10.4158	1.4524	-7.17143	7.42184e-13	2.90315e-12	228.181	270.948	0	0	0.43	0.08
ENSG00000221818	EBF2	124.076	-10.4082	1.45187	-7.16881	7.56516e-13	2.95779e-12	239.833	256.47	0	0	0	0
ENSG00000125304	TM9SF2	123.079	-10.3974	1.45192	-7.16112	8.00211e-13	3.11809e-12	253.427	238.89	0	0	49.51	36.405
ENSG00000285407	AL033530.1	123.105	-10.3968	1.452	-7.16033	8.04823e-13	3.13455e-12	235.949	256.47	0	0	0	0
ENSG00000225792	SNX10-AS1	122.039	-10.3844	1.45197	-7.15196	8.55455e-13	3.32058e-12	237.891	250.265	0	0	0.535	0.525
ENSG00000100350	FOXRED2	121.564	-10.378	1.45282	-7.14333	9.10986e-13	3.52599e-12	219.442	266.812	0	0	22.06	27.135
ENSG00000070190	DAPP1	120.324	-10.3639	1.45215	-7.13693	9.54374e-13	3.68336e-12	232.065	249.231	0	0	0.02	0
ENSG00000289368	ENSG00000289368	121.189	-10.3732	1.45356	-7.13643	9.57854e-13	3.69503e-12	210.703	274.051	0	0	0	0
ENSG00000152969	JAKMIP1	84.8113	-7.409	1.03849	-7.13439	9.72173e-13	3.7467e-12	172.835	164.431	1.97963	0	0.05	0
ENSG00000206818	RNU6-849P	119.116	-10.35	1.45215	-7.12736	1.02311e-12	3.9374e-12	242.746	233.719	0	0	0	0
ENSG00000225128	LINC00972	118.789	-10.3455	1.45221	-7.12393	1.0489e-12	4.03471e-12	231.094	244.06	0	0	0	0
ENSG00000012660	ELOVL5	118.599	-10.3438	1.45221	-7.12281	1.05751e-12	4.064e-12	242.746	231.651	0	0	60.05	38.48
ENSG00000146278	PNRC1	118.467	-10.3418	1.45217	-7.12159	1.06688e-12	4.09804e-12	234.978	238.89	0	0	93.035	67.48
ENSG00000261064	LINC02256	118.625	-10.3432	1.45239	-7.12149	1.06764e-12	4.09902e-12	225.268	249.231	0	0	1.44	0.225
ENSG00000005893	LAMP2	118.319	-10.3396	1.4523	-7.11952	1.08307e-12	4.15434e-12	228.181	245.095	0	0	173.445	139.31
ENSG00000249230	CDH12P2	118.145	-10.3381	1.4522	-7.11892	1.08779e-12	4.17044e-12	238.862	233.719	0	0	0	0
ENSG00000082258	CCNT2	118.129	-10.338	1.45221	-7.11877	1.08898e-12	4.17305e-12	239.833	232.685	0	0	14.455	11.9
ENSG00000277304	AC142086.6	118.076	-10.3367	1.45233	-7.1173	1.10063e-12	4.2157e-12	227.21	245.095	0	0	0	0
ENSG00000260802	SERTM2	117.66	-10.3321	1.45223	-7.11465	1.12201e-12	4.2915e-12	236.92	233.719	0	0	0.04	0.165
ENSG00000104490	NCALD	309.743	-10.2846	1.44558	-7.11451	1.12315e-12	4.29383e-12	618.517	619.458	0	0.995164	6.95	8.29
ENSG00000213652	HMGB3P30	117.354	-10.3285	1.45229	-7.11188	1.1447e-12	4.36593e-12	239.833	229.582	0	0	0	0
ENSG00000212127	TAS2R14	117.222	-10.3265	1.45227	-7.1106	1.15535e-12	4.40241e-12	232.065	236.821	0	0	1.205	0.52
ENSG00000243710	CFAP57	117.216	-10.3257	1.4528	-7.10741	1.18244e-12	4.49928e-12	216.529	252.334	0	0	0.03	0.015
ENSG00000117395	EBNA1BP2	117.216	-10.3257	1.4528	-7.10741	1.18244e-12	4.49928e-12	216.529	252.334	0	0	42.51	136.19
ENSG00000253492	CDH12P3	116.594	-10.3192	1.45236	-7.10512	1.2022e-12	4.57231e-12	238.862	227.514	0	0	1.485	0.075
ENSG00000105357	MYH14	116.225	-10.315	1.45263	-7.10092	1.23933e-12	4.70029e-12	245.659	219.241	0	0	12.765	10.385
ENSG00000247081	BAALC-AS1	116.166	-10.3128	1.45272	-7.09898	1.25677e-12	4.76419e-12	217.5	247.163	0	0	6.785	2.33
ENSG00000253900	CDH12P4	115.866	-10.3101	1.45239	-7.09868	1.2595e-12	4.77231e-12	235.949	227.514	0	0	0.31	0.075
ENSG00000122194	PLG	116.245	-10.3136	1.45301	-7.09808	1.26504e-12	4.79106e-12	212.645	252.334	0	0	0.335	0
ENSG00000075426	FOSL2	116.261	-10.3137	1.45308	-7.09783	1.26728e-12	4.79729e-12	211.674	253.368	0	0	18.805	31.735
ENSG00000070476	ZXDC	115.374	-10.3031	1.45266	-7.09254	1.3167e-12	4.96813e-12	218.471	243.026	0	0	21.86	20.74
ENSG00000134686	PHC2	302.071	-10.2489	1.44585	-7.08851	1.35559e-12	5.1125e-12	629.197	578.092	0	0.995164	111.13	89.065
ENSG00000228024	CYP1D1P	114.842	-10.2965	1.45263	-7.08819	1.35876e-12	5.12206e-12	219.442	239.924	0	0	0	0
ENSG00000139287	TPH2	114.494	-10.2933	1.45272	-7.08557	1.38474e-12	5.21757e-12	240.804	217.172	0	0	0.19	0
ENSG00000120756	PLS1	114.103	-10.288	1.45254	-7.08276	1.41313e-12	5.3122e-12	233.036	223.377	0	0	3.2	4.24
ENSG00000287045	ENSG00000287045	114.103	-10.288	1.45254	-7.08276	1.41313e-12	5.3122e-12	233.036	223.377	0	0	0.015	0
ENSG00000006468	ETV1	113.93	-10.2864	1.45297	-7.07959	1.44583e-12	5.42503e-12	243.717	212.002	0	0	50.74	8.02
ENSG00000228741	SPATA13	112.921	-10.2727	1.4526	-7.07198	1.52738e-12	5.72573e-12	226.239	225.446	0	0	0	0
ENSG00000267559	AL158154.2	112.773	-10.2705	1.45268	-7.07004	1.54885e-12	5.80351e-12	219.442	231.651	0	0	0.27	0.05
ENSG00000254335	CDH12P1	112.193	-10.2633	1.45266	-7.0652	1.60386e-12	6.00686e-12	223.326	225.446	0	0	1.485	0.075
ENSG00000139946	PELI2	41.4359	-3.23985	0.45864	-7.06405	1.61719e-12	6.05119e-12	80.5916	69.2883	10.888	4.97582	8.695	1.965
ENSG00000005981	ASB4	66.0736	-2.22299	0.314735	-7.06305	1.62892e-12	6.09229e-12	120.402	97.2105	16.8269	29.8549	0	0
ENSG00000169258	GPRIN1	111.934	-10.26	1.45268	-7.06283	1.63143e-12	6.09887e-12	223.326	224.411	0	0	23.065	22.28
ENSG00000237770	SPATA31D2P	111.771	-10.2576	1.45276	-7.06078	1.65576e-12	6.18695e-12	217.5	229.582	0	0	0	0
ENSG00000288563	ENSG00000288563	111.417	-10.2534	1.45272	-7.05807	1.68837e-12	6.28561e-12	223.326	222.343	0	0	0	0
ENSG00000251095	AC097478.1	111.417	-10.2534	1.45272	-7.05807	1.68837e-12	6.28561e-12	223.326	222.343	0	0	0.095	0.095
ENSG00000235162	C12orf75	111.717	-10.2563	1.45334	-7.05705	1.70069e-12	6.32857e-12	204.878	241.992	0	0	12.93	14.705
ENSG00000127325	BEST3	111.222	-10.2507	1.45276	-7.05603	1.71331e-12	6.36966e-12	219.442	225.446	0	0	0	0
ENSG00000139679	LPAR6	110.673	-10.2437	1.45278	-7.05109	1.7752e-12	6.59673e-12	221.384	221.309	0	0	5.235	3.495
ENSG00000170381	SEMA3E	110.695	-10.2448	1.45318	-7.04992	1.79018e-12	6.64935e-12	235.949	206.831	0	0	0.405	0.32
ENSG00000236532	LINC01695	113.281	-1.53633	0.218067	-7.04523	1.85157e-12	6.86794e-12	161.183	175.806	55.4298	60.705	2.86	0.365
ENSG00000135828	RNASEL	109.655	-10.2304	1.45287	-7.04152	1.90153e-12	7.04357e-12	220.413	218.207	0	0	4.94	8.16
ENSG00000260781	ARHGAP23P1	109.412	-10.2272	1.45289	-7.03921	1.93337e-12	7.15171e-12	219.442	218.207	0	0	0	0
ENSG00000115993	TRAK2	109.386	-10.2278	1.45353	-7.03656	1.97051e-12	7.2791e-12	236.92	200.626	0	0	18.025	13.155
ENSG00000287008	ENSG00000287008	109.211	-10.2235	1.45357	-7.0334	2.01557e-12	7.4388e-12	200.023	236.821	0	0	0	0
ENSG00000166206	GABRB3	108.8	-10.2195	1.45306	-7.03311	2.01974e-12	7.45076e-12	225.268	209.933	0	0	0.26	0.195
ENSG00000010379	SLC6A13	109.243	-10.2238	1.45371	-7.03291	2.02264e-12	7.45809e-12	198.081	238.89	0	0	0.12	0.24
ENSG00000293304	ENSG00000293304	108.568	-10.2155	1.45314	-7.02994	2.0662e-12	7.61523e-12	207.79	226.48	0	0	0	0
ENSG00000154814	OXNAD1	108.151	-10.2105	1.45301	-7.02717	2.10759e-12	7.76201e-12	217.5	215.104	0	0	16.935	12.515
ENSG00000110713	NUP98	284.155	-10.1598	1.44596	-7.02637	2.1197e-12	7.80175e-12	554.432	581.195	0	0.995164	22.57	24.655
ENSG00000135272	MDFIC	38.0674	-3.55847	0.506452	-7.02627	2.12135e-12	7.80431e-12	67.9688	72.3908	5.9389	5.97098	25.03	22.825
ENSG00000238005	LNCATV	108.082	-10.2089	1.45322	-7.02506	2.13979e-12	7.865e-12	205.849	226.48	0	0	0.245	0.24
ENSG00000237520	LINC02971	108.082	-10.2089	1.45322	-7.02506	2.13979e-12	7.865e-12	205.849	226.48	0	0	0	0
ENSG00000266988	AC021517.1	107.893	-10.2071	1.45303	-7.02469	2.14537e-12	7.87836e-12	217.5	214.07	0	0	0	0
ENSG00000142945	KIF2C	107.48	-10.2004	1.45385	-7.01613	2.28091e-12	8.3496e-12	195.168	234.753	0	0	30.57	11.91
ENSG00000234665	LERFS	37.5429	-3.67314	0.523553	-7.0158	2.28632e-12	8.36184e-12	68.9398	70.3225	6.92872	3.98066	0	0.045
ENSG00000198734	F5	107.064	-10.1953	1.45327	-7.01544	2.2923e-12	8.37993e-12	204.878	223.377	0	0	0.01	0.01
ENSG00000070193	FGF10	106.805	-10.1919	1.45328	-7.01303	2.33211e-12	8.5101e-12	204.878	222.343	0	0	0	0
ENSG00000282508	LINC01002	38.7661	-3.46238	0.493725	-7.01277	2.33649e-12	8.52224e-12	71.8528	70.3225	8.90836	3.98066	30.65	4.735
ENSG00000236137	CD101-AS1	106.531	-10.1883	1.45325	-7.01065	2.37217e-12	8.64848e-12	205.849	220.275	0	0	0.1	0
ENSG00000151148	UBE3B	106.673	-10.1897	1.45367	-7.00961	2.38976e-12	8.7087e-12	197.11	229.582	0	0	26.915	17.59
ENSG00000170190	SLC16A5	106.722	-10.1927	1.45476	-7.0065	2.44359e-12	8.90087e-12	241.775	185.114	0	0	0.71	0.24
ENSG00000113249	HAVCR1	105.787	-10.1781	1.45334	-7.00327	2.50063e-12	9.10044e-12	203.907	219.241	0	0	0	0.06
ENSG00000092108	SCFD1	105.286	-10.1713	1.45339	-6.99833	2.5904e-12	9.4229e-12	202.936	218.207	0	0	22.17	23.17
ENSG00000160999	SH2B2	105.096	-10.1694	1.45332	-6.99734	2.60877e-12	9.48548e-12	214.587	205.797	0	0	6.97	6.645
ENSG00000280683	LINC01242	105.507	-10.1735	1.45422	-6.9959	2.63569e-12	9.56191e-12	189.342	232.685	0	0	0	0
ENSG00000271214	AL138895.2	105.522	-10.1737	1.4543	-6.99558	2.64159e-12	9.57903e-12	188.371	233.719	0	0	0	0
ENSG00000107560	RAB11FIP2	104.532	-10.1619	1.45348	-6.99138	2.72203e-12	9.85847e-12	217.5	200.626	0	0	11.28	9.73
ENSG00000129680	MAP7D3	104.463	-10.1602	1.45336	-6.99083	2.73263e-12	9.89143e-12	205.849	212.002	0	0	16.655	27.155
ENSG00000286406	ENSG00000286406	104.399	-10.1596	1.45335	-6.99046	2.73994e-12	9.91348e-12	209.732	207.865	0	0	0.125	0.185
ENSG00000286376	ENSG00000286376	104.046	-10.1551	1.4535	-6.98664	2.81538e-12	1.01773e-11	215.558	200.626	0	0	0	0
ENSG00000115306	SPTBN1	50.8879	-6.07344	0.869507	-6.98492	2.85014e-12	1.02984e-11	96.1274	104.45	1.97963	0.995164	159.79	51.7
ENSG00000160360	GPSM1	272.303	-10.0984	1.4461	-6.98323	2.88478e-12	1.04189e-11	535.983	552.238	0.989817	0	13.935	10.7
ENSG00000124535	WRNIP1	103.602	-10.1477	1.45373	-6.98047	2.94198e-12	1.05971e-11	195.168	219.241	0	0	47.82	45.555
ENSG00000145949	MYLK4	103.602	-10.1477	1.45373	-6.98047	2.94198e-12	1.05971e-11	195.168	219.241	0	0	0.19	0.09
ENSG00000286932	ENSG00000286932	104.098	-10.1539	1.455	-6.97859	2.98158e-12	1.07207e-11	180.603	235.787	0	0	0	0
ENSG00000183421	RIPK4	103.76	-10.1494	1.45445	-6.97819	2.99014e-12	1.07467e-11	185.458	229.582	0	0	31.725	29.22
ENSG00000170516	COX7B2	103.551	-10.149	1.45456	-6.97739	3.00715e-12	1.08031e-11	230.123	184.079	0	0	0.16	0
ENSG00000269793	ZIM2-AS1	102.974	-10.1395	1.45352	-6.97579	3.04155e-12	1.09174e-11	201.965	209.933	0	0	0	0
ENSG00000163539	CLASP2	36.4899	-4.32315	0.619985	-6.97299	3.10285e-12	1.11271e-11	72.8238	66.1859	2.96945	3.98066	28.31	10.665
ENSG00000286940	MICB-DT	102.495	-10.1336	1.45378	-6.97054	3.15719e-12	1.1312e-11	215.558	194.421	0	0	0.55	0.635
ENSG00000104518	GSDMD	102.325	-10.1299	1.45379	-6.96796	3.21578e-12	1.15117e-11	194.197	215.104	0	0	15.98	15.22
ENSG00000204839	MROH6	102.325	-10.1299	1.45379	-6.96796	3.21578e-12	1.15117e-11	194.197	215.104	0	0	6.115	2.76
ENSG00000254854	NECTIN1-DT	102.12	-10.1278	1.45358	-6.96749	3.22647e-12	1.15449e-11	206.819	201.66	0	0	0.61	0.12
ENSG00000134250	NOTCH2	101.777	-10.1224	1.45373	-6.96304	3.32996e-12	1.19047e-11	196.139	210.967	0	0	29.59	20.695
ENSG00000250057	AC114781.2	101.555	-10.1201	1.45372	-6.9615	3.36677e-12	1.20257e-11	209.732	196.489	0	0	0	0
ENSG00000250677	AC114781.3	101.555	-10.1201	1.45372	-6.9615	3.36677e-12	1.20257e-11	209.732	196.489	0	0	0	0
ENSG00000198062	POTEH	42.0346	-5.37014	0.771537	-6.96032	3.39501e-12	1.21212e-11	83.5046	80.664	1.97963	1.99033	0	0
ENSG00000223563	AP001599.1	101.613	-10.1197	1.45399	-6.95995	3.40384e-12	1.21474e-11	190.313	216.138	0	0	0	0.175
ENSG00000184903	IMMP2L	50.4656	-6.06061	0.870814	-6.9597	3.40998e-12	1.21639e-11	90.3015	108.586	1.97963	0.995164	41.025	22.38
ENSG00000173852	DPY19L1	36.6559	-3.94506	0.566967	-6.95818	3.44698e-12	1.22905e-11	61.172	76.5274	5.9389	2.98549	15.395	14.04
ENSG00000213126	TXNL4AP1	101.228	-10.1147	1.4537	-6.95792	3.45335e-12	1.23024e-11	198.081	206.831	0	0	0	0
ENSG00000250167	AC034206.1	101.228	-10.1147	1.4537	-6.95792	3.45335e-12	1.23024e-11	198.081	206.831	0	0	0	0
ENSG00000148737	TCF7L2	39.3137	-3.25695	0.468291	-6.95498	3.52624e-12	1.2551e-11	68.9398	73.425	6.92872	7.96131	26.475	5.805
ENSG00000287741	ENSG00000287741	101.175	-10.1132	1.45431	-6.954	3.55084e-12	1.2633e-11	185.458	219.241	0	0	0.055	0
ENSG00000256223	ZNF10	100.584	-10.1061	1.45377	-6.95164	3.61069e-12	1.28347e-11	205.849	196.489	0	0	3.505	4.505
ENSG00000256825	AC026786.1	100.584	-10.1061	1.45377	-6.95164	3.61069e-12	1.28347e-11	205.849	196.489	0	0	0	0.53
ENSG00000021826	CPS1	100.288	-10.101	1.45391	-6.94749	3.71843e-12	1.31829e-11	192.255	208.899	0	0	18.48	7.83
ENSG00000162923	WDR26	100.8	-10.1075	1.45511	-6.94621	3.75232e-12	1.32972e-11	176.719	226.48	0	0	74.82	55.78
ENSG00000165626	BEND7	99.5129	-10.0899	1.45394	-6.93971	3.92904e-12	1.39174e-11	192.255	205.797	0	0	4.735	3.815
ENSG00000136002	ARHGEF4	98.5261	-10.0755	1.45408	-6.92912	4.23471e-12	1.4974e-11	189.342	204.763	0	0	1.76	0.595
ENSG00000267320	AC005580.1	98.6208	-10.0765	1.45437	-6.92842	4.25554e-12	1.50411e-11	183.516	210.967	0	0	0	0
ENSG00000103194	USP10	98.4056	-10.0752	1.45455	-6.92669	4.30802e-12	1.52133e-11	212.645	180.977	0	0	44.195	56.25
ENSG00000286125	ZIM2-AS1	97.9458	-10.0673	1.45402	-6.92377	4.39792e-12	1.55172e-11	193.226	198.558	0	0	0.055	0.065
ENSG00000154655	L3MBTL4	97.0755	-10.0549	1.45416	-6.9146	4.69175e-12	1.64965e-11	199.052	189.25	0	0	1.03	0.395
ENSG00000255229	AC069287.3	37.9813	-3.42986	0.4961	-6.91364	4.72364e-12	1.66014e-11	72.8238	66.1859	3.95927	8.95648	0	0
ENSG00000251209	LINC00923	54.7158	-2.35792	0.341145	-6.91178	4.78597e-12	1.68059e-11	94.1854	88.9373	15.8371	19.9033	0.225	0.07
ENSG00000234273	AC073071.1	96.7005	-10.0488	1.45416	-6.91037	4.83388e-12	1.69379e-11	190.313	196.489	0	0	0	0
ENSG00000261540	AC079414.1	96.6847	-10.0486	1.45415	-6.91031	4.8361e-12	1.69379e-11	191.284	195.455	0	0	0	0
ENSG00000166509	CLEC3A	96.6847	-10.0486	1.45415	-6.91031	4.8361e-12	1.69379e-11	191.284	195.455	0	0	0	0
ENSG00000253939	AC007991.3	44.0116	-2.82019	0.408143	-6.90981	4.85313e-12	1.69902e-11	77.6787	76.5274	9.89817	11.942	0	0
ENSG00000112494	UNC93A	96.5742	-10.0474	1.45421	-6.9092	4.87397e-12	1.70557e-11	198.081	188.216	0	0	0	0
ENSG00000286288	ENSG00000286288	96.5683	-10.0463	1.45443	-6.90742	4.93552e-12	1.72637e-11	182.545	203.728	0	0	0.925	0.1
ENSG00000231426	FILNC1	252.953	-9.99139	1.44686	-6.90557	5.00026e-12	1.7475e-11	469.956	540.863	0	0.995164	0	0.06
ENSG00000224382	LINC00703	96.3531	-10.045	1.45506	-6.90346	5.07498e-12	1.77132e-11	211.674	173.738	0	0	0	0
ENSG00000248275	TRIM52-AS1	96.3057	-10.0444	1.45537	-6.90163	5.14095e-12	1.79358e-11	214.587	170.635	0	0	66.65	36.98
ENSG00000120498	TEX11	44.2253	-2.90236	0.420866	-6.89617	5.34226e-12	1.8606e-11	65.0559	91.0056	10.888	9.95164	0.04	0.02
ENSG00000284121	MIR198	95.0387	-10.0245	1.45445	-6.89227	5.49102e-12	1.90913e-11	197.11	183.045	0	0	3.76	31.415
ENSG00000163430	FSTL1	95.0387	-10.0245	1.45445	-6.89227	5.49102e-12	1.90913e-11	197.11	183.045	0	0	302.49	164.04
ENSG00000293512	ENSG00000293512	95.0387	-10.0245	1.45445	-6.89227	5.49102e-12	1.90913e-11	197.11	183.045	0	0	1.045	0
ENSG00000232084	LINC01104	95.1118	-10.0242	1.45478	-6.89055	5.55764e-12	1.93064e-11	176.719	203.728	0	0	0	0
ENSG00000204519	ZNF551	247.856	-9.96283	1.44648	-6.88762	5.67333e-12	1.96745e-11	497.144	493.292	0.989817	0	1.695	2.57
ENSG00000269026	AC003006.1	247.856	-9.96283	1.44648	-6.88762	5.67333e-12	1.96745e-11	497.144	493.292	0.989817	0	2.885	0.24
ENSG00000179909	ZNF154	247.856	-9.96283	1.44648	-6.88762	5.67333e-12	1.96745e-11	497.144	493.292	0.989817	0	0.255	0.105
ENSG00000232227	AC013401.1	94.4842	-10.0152	1.45447	-6.88581	5.74577e-12	1.99002e-11	183.516	194.421	0	0	0.11	0
ENSG00000229395	AC062039.1	94.4842	-10.0152	1.45447	-6.88581	5.74577e-12	1.99002e-11	183.516	194.421	0	0	0	0.105
ENSG00000139116	KIF21A	94.2889	-10.012	1.45462	-6.88288	5.86528e-12	2.03054e-11	179.632	197.523	0	0	15.45	8.425
ENSG00000036448	MYOM2	94.3479	-10.0147	1.45534	-6.88132	5.92988e-12	2.05203e-11	207.79	169.601	0	0	7.645	4.07
ENSG00000120725	SIL1	94.1251	-10.0091	1.45498	-6.87924	6.0174e-12	2.07965e-11	173.806	202.694	0	0	31.885	26.135
ENSG00000249593	AC011405.1	94.1251	-10.0091	1.45498	-6.87924	6.0174e-12	2.07965e-11	173.806	202.694	0	0	0	0.28
ENSG00000189180	ZNF33A	93.7776	-10.0052	1.45462	-6.87823	6.05992e-12	2.09345e-11	195.168	179.943	0	0	5.54	4.47
ENSG00000164182	NDUFAF2	93.6138	-10.0023	1.4545	-6.87681	6.12087e-12	2.1127e-11	189.342	185.114	0	0	29.005	31.035
ENSG00000253369	AC131902.1	93.3711	-9.99857	1.45453	-6.8741	6.23844e-12	2.15237e-11	188.371	185.114	0	0	0	0
ENSG00000289143	ENSG00000289143	93.3237	-9.99804	1.45458	-6.87347	6.26568e-12	2.16085e-11	191.284	182.011	0	0	0	0
ENSG00000095397	WHRN	243.544	-9.93682	1.44684	-6.86794	6.51361e-12	2.24444e-11	460.246	512.94	0.989817	0	19.05	12.575
ENSG00000264707	L3MBTL4-AS1	92.8224	-9.99027	1.45464	-6.86785	6.51789e-12	2.24496e-11	190.313	180.977	0	0	0.03	0.11
ENSG00000279414	CDRT15P9	92.7534	-9.98842	1.45472	-6.86621	6.59292e-12	2.26984e-11	178.661	192.353	0	0	0.255	0
ENSG00000276502	AL354718.2	36.1879	-4.54105	0.662177	-6.85775	6.99519e-12	2.40221e-11	60.201	78.5957	2.96945	2.98549	0	0
ENSG00000137177	KIF13A	91.7035	-9.9722	1.45476	-6.85486	7.13818e-12	2.4482e-11	179.632	187.182	0	0	22.815	7.95
ENSG00000147140	NONO	92.0035	-9.97573	1.4561	-6.85099	7.33421e-12	2.51118e-11	161.183	206.831	0	0	381.25	407.745
ENSG00000288902	ENSG00000288902	91.6976	-9.97111	1.45574	-6.8495	7.41062e-12	2.53519e-11	164.096	202.694	0	0	0	0
ENSG00000224924	LINC00320	91.3876	-9.96856	1.45549	-6.84894	7.4397e-12	2.54407e-11	199.052	166.499	0	0	0	0
ENSG00000171044	XKR6	91.0226	-9.96114	1.455	-6.84616	7.58566e-12	2.59179e-11	173.806	190.284	0	0	2.93	1.18
ENSG00000230133	LINC01721	91.07	-9.96169	1.45515	-6.84581	7.60429e-12	2.59487e-11	170.893	193.387	0	0	0.045	0
ENSG00000233372	AL137076.1	90.5213	-9.95317	1.45506	-6.84039	7.89793e-12	2.69281e-11	172.835	189.25	0	0	0	0
ENSG00000122376	SHLD2	90.0101	-9.94615	1.45513	-6.83522	8.1877e-12	2.78808e-11	188.371	171.67	0	0	9.425	12.275
ENSG00000166233	ARIH1	89.8463	-9.94314	1.45498	-6.83387	8.26564e-12	2.81344e-11	182.545	176.84	0	0	176.36	101.955
ENSG00000104783	KCNN4	89.6667	-9.93994	1.45499	-6.83162	8.39586e-12	2.85417e-11	177.69	180.977	0	0	71.62	41.905
ENSG00000276293	PIP4K2B	89.7042	-9.94148	1.45537	-6.83088	8.4398e-12	2.8679e-11	191.284	167.533	0	0	36.39	28.845
ENSG00000106344	RBM28	89.572	-9.93884	1.45505	-6.8306	8.45627e-12	2.87229e-11	183.516	174.772	0	0	44.215	70.94
ENSG00000283907	AD000090.1	89.5562	-9.93866	1.45508	-6.83033	8.47193e-12	2.87641e-11	184.487	173.738	0	0	359.035	230.94
ENSG00000169402	RSPH10B2	89.3608	-9.93526	1.45503	-6.82821	8.59797e-12	2.91554e-11	180.603	176.84	0	0	0.225	0.16
ENSG00000105675	ATP4A	89.3135	-9.93471	1.45509	-6.82753	8.63874e-12	2.92813e-11	183.516	173.738	0	0	0.25	0
ENSG00000069509	FUNDC1	89.1596	-9.93071	1.45589	-6.82106	9.03725e-12	3.06065e-11	161.183	195.455	0	0	10.745	10.97
ENSG00000091583	APOH	232.17	-9.86825	1.44679	-6.8208	9.05377e-12	3.06496e-11	460.246	467.438	0	0.995164	0	0
ENSG00000095713	CRTAC1	89.207	-9.9313	1.45621	-6.81998	9.10535e-12	3.08084e-11	158.27	198.558	0	0	1	0.74
ENSG00000235617	AC016027.4	88.7905	-9.92521	1.45536	-6.81975	9.11967e-12	3.08084e-11	167.98	187.182	0	0	0	0
ENSG00000225225	ARL2BPP10	88.7905	-9.92521	1.45536	-6.81975	9.11967e-12	3.08084e-11	167.98	187.182	0	0	0	0
ENSG00000288683	ENSG00000288683	88.7905	-9.92521	1.45536	-6.81975	9.11967e-12	3.08084e-11	167.98	187.182	0	0	0	0.585
ENSG00000215193	PEX26	88.7905	-9.92521	1.45536	-6.81975	9.11967e-12	3.08084e-11	167.98	187.182	0	0	17.055	19.57
ENSG00000233073	GRM3-AS1	88.453	-9.9201	1.45519	-6.81705	9.29258e-12	3.13663e-11	172.835	180.977	0	0	0	0
ENSG00000197016	ZNF470	88.4688	-9.92029	1.45521	-6.81707	9.29173e-12	3.13663e-11	171.864	182.011	0	0	1.83	1.305
ENSG00000254394	LOC101927141	230.992	-9.86122	1.44684	-6.81571	9.37965e-12	3.1647e-11	468.985	453.994	0.989817	0	0	0
ENSG00000152700	SAR1B	87.6774	-9.9075	1.45526	-6.80805	9.89307e-12	3.331e-11	172.835	177.875	0	0	12.225	36.25
ENSG00000207459	RNU6-1311P	87.6774	-9.9075	1.45526	-6.80805	9.89307e-12	3.331e-11	172.835	177.875	0	0	0	0
ENSG00000287621	ENSG00000287621	88.2378	-9.91851	1.45708	-6.80711	9.95774e-12	3.35138e-11	201.965	150.987	0	0	0.04	0.02
ENSG00000112851	ERBIN	87.4347	-9.90347	1.4553	-6.80508	1.0099e-11	3.39468e-11	171.864	177.875	0	0	24.205	7.325
ENSG00000265018	AGAP12P	86.8228	-9.89385	1.45541	-6.79798	1.06093e-11	3.56031e-11	177.69	169.601	0	0	0.135	0
ENSG00000290898	AGAP12P	86.8228	-9.89385	1.45541	-6.79798	1.06093e-11	3.56031e-11	177.69	169.601	0	0	0	0
ENSG00000111452	ADGRD1	86.5959	-9.88997	1.45541	-6.79531	1.08083e-11	3.6256e-11	175.748	170.635	0	0	1.985	0.545
ENSG00000118849	RARRES1	86.8643	-9.89322	1.45599	-6.79483	1.08444e-11	3.63619e-11	159.241	188.216	0	0	0.12	0.175
ENSG00000039600	SOX30	86.4695	-9.88844	1.45575	-6.79268	1.10067e-11	3.68758e-11	183.516	162.362	0	0	0	0
ENSG00000131370	SH3BP5	86.5386	-9.8903	1.45689	-6.78865	1.13188e-11	3.78535e-11	195.168	150.987	0	0	303.42	242.96
ENSG00000254627	AL035078.2	85.8992	-9.87806	1.45549	-6.78675	1.14689e-11	3.83291e-11	170.893	172.704	0	0	0	0
ENSG00000114933	INO80D	85.846	-9.87627	1.45606	-6.78288	1.17806e-11	3.93381e-11	158.27	185.114	0	0	1.62	1.88
ENSG00000228935	AL353132.1	85.3663	-9.86923	1.45557	-6.78033	1.19905e-11	4.00062e-11	171.864	169.601	0	0	0.09	0.025
ENSG00000245526	MIR9-2HG	85.319	-9.86866	1.45563	-6.77967	1.20451e-11	4.01717e-11	174.777	166.499	0	0	1.975	1.97
ENSG00000249859	PVT1	86.1695	-9.88451	1.45816	-6.77874	1.2123e-11	4.0415e-11	201.965	142.713	0	0	63.185	24.36
ENSG00000075142	SRI	85.388	-9.87063	1.45633	-6.77775	1.22063e-11	4.06593e-11	186.429	155.123	0	0	136.955	189.19
ENSG00000155026	RSPH10B	85.2026	-9.86605	1.45565	-6.77777	1.22044e-11	4.06593e-11	166.038	174.772	0	0	0.21	0.145
ENSG00000152104	PTPN14	84.6598	-9.85819	1.45631	-6.7693	1.29411e-11	4.30183e-11	183.516	155.123	0	0	21.925	6.81
ENSG00000256596	AC026358.1	84.5691	-9.85474	1.45613	-6.76778	1.30773e-11	4.34357e-11	157.299	180.977	0	0	0.055	0
ENSG00000178882	RFLNA	84.5691	-9.85474	1.45613	-6.76778	1.30773e-11	4.34357e-11	157.299	180.977	0	0	0.03	0.265
ENSG00000169016	E2F6	84.792	-9.8609	1.45714	-6.76729	1.31219e-11	4.35123e-11	191.284	147.884	0	0	13.865	28.375
ENSG00000225830	ERCC6	84.269	-9.85103	1.45589	-6.76633	1.32091e-11	4.37656e-11	175.748	161.328	0	0	9.305	7
ENSG00000156869	FRRS1	84.1684	-9.84859	1.45576	-6.76527	1.33058e-11	4.40679e-11	166.038	170.635	0	0	4.7	1.465
ENSG00000249459	ZNF286B	84.121	-9.848	1.45575	-6.76491	1.33391e-11	4.4142e-11	168.951	167.533	0	0	0.105	0.03
ENSG00000290687	ZNF286B	84.121	-9.848	1.45575	-6.76491	1.33391e-11	4.4142e-11	168.951	167.533	0	0	0.15	0.145
ENSG00000147421	HMBOX1	83.9947	-9.84643	1.45601	-6.76262	1.35516e-11	4.48089e-11	176.719	159.26	0	0	22.135	6.72
ENSG00000200719	RNA5SP260	83.9947	-9.84643	1.45601	-6.76262	1.35516e-11	4.48089e-11	176.719	159.26	0	0	0	0
ENSG00000091513	TF	83.1658	-9.8313	1.4559	-6.75271	1.45108e-11	4.78633e-11	164.096	168.567	0	0	353.545	285.7
ENSG00000113391	ARB2A	83.7086	-9.8394	1.45722	-6.75217	1.45648e-11	4.80216e-11	146.619	188.216	0	0	8.735	3.48
ENSG00000291293	ENSG00000291293	82.9921	-9.82912	1.45617	-6.74999	1.47851e-11	4.86885e-11	174.777	157.191	0	0	0	0
ENSG00000139163	ETNK1	82.9863	-9.82784	1.45606	-6.74959	1.48262e-11	4.87844e-11	159.241	172.704	0	0	28.265	23.41
ENSG00000237541	HLA-DQA2	82.7494	-9.82486	1.45618	-6.74702	1.50913e-11	4.95963e-11	173.806	157.191	0	0	0	0
ENSG00000149090	PAMR1	82.7336	-9.82466	1.45624	-6.7466	1.51351e-11	4.97201e-11	174.777	156.157	0	0	0	0
ENSG00000253634	LOC102724710	82.6961	-9.82298	1.45602	-6.74647	1.51488e-11	4.9745e-11	161.183	169.601	0	0	0	0
ENSG00000215367	TMED11P	82.7593	-9.82378	1.45617	-6.7463	1.51668e-11	4.97836e-11	157.299	173.738	0	0	0	0
ENSG00000236778	INTS6-AS1	82.6014	-9.82179	1.45598	-6.74581	1.52179e-11	4.99313e-11	167.009	163.396	0	0	5.22	0.51
ENSG00000232079	LINC01697	82.2422	-9.81481	1.4562	-6.74	1.58381e-11	5.19452e-11	157.299	171.67	0	0	0.125	0.22
ENSG00000196383	OR4Q2	82.6903	-9.82179	1.45726	-6.7399	1.5849e-11	5.19599e-11	145.648	185.114	0	0	0	0
ENSG00000227863	LOC105375387	82.3054	-9.81562	1.45644	-6.73946	1.58973e-11	5.2097e-11	153.415	175.806	0	0	0	0
ENSG00000248676	AC083902.1	82.337	-9.81603	1.4566	-6.73899	1.59494e-11	5.22256e-11	151.473	177.875	0	0	0	0
ENSG00000138823	MTTP	82.337	-9.81603	1.4566	-6.73899	1.59494e-11	5.22256e-11	151.473	177.875	0	0	0.575	0.18
ENSG00000286614	ENSG00000286614	82.0153	-9.81071	1.45632	-6.73665	1.62075e-11	5.30494e-11	155.357	172.704	0	0	0.635	0.9
ENSG00000285838	AL646090.2	65.6375	-7.03765	1.0447	-6.73655	1.62186e-11	5.30643e-11	143.706	116.859	0.989817	0.995164	0.355	0.12
ENSG00000230621	AC068138.1	81.8574	-9.8087	1.45609	-6.73631	1.62461e-11	5.31328e-11	165.067	162.362	0	0	0	0
ENSG00000126785	RHOJ	81.8041	-9.8068	1.45652	-6.73304	1.66156e-11	5.42535e-11	152.444	174.772	0	0	14.225	4.315
ENSG00000203643	AC012456.1	81.8831	-9.80785	1.45697	-6.73167	1.67732e-11	5.47239e-11	147.589	179.943	0	0	0.035	0
ENSG00000160505	NLRP4	81.4567	-9.80235	1.45655	-6.72982	1.69875e-11	5.54009e-11	173.806	152.021	0	0	0	0
ENSG00000102531	FNDC3A	81.3818	-9.79898	1.45706	-6.72519	1.75369e-11	5.71465e-11	146.619	178.909	0	0	13.9	7.01
ENSG00000288755	ENSG00000288755	81.0127	-9.79296	1.45648	-6.72373	1.77131e-11	5.76743e-11	153.415	170.635	0	0	0	0
ENSG00000198590	APRG1	81.4941	-9.80387	1.45819	-6.72329	1.77663e-11	5.78244e-11	187.4	138.577	0	0	0.72	0.085
ENSG00000189221	MAOA	81.1391	-9.79464	1.45716	-6.72174	1.79566e-11	5.83732e-11	145.648	178.909	0	0	0.455	0.09
ENSG00000142949	PTPRF	98.2558	-10.0715	1.49845	-6.72127	1.80151e-11	5.85399e-11	158.27	234.753	0	0	19.29	9.775
ENSG00000228566	LOC124902439	80.6278	-9.78675	1.45628	-6.72037	1.81266e-11	5.88551e-11	161.183	161.328	0	0	0	0
ENSG00000271127	AP000526.1	80.1581	-9.77817	1.45637	-6.71405	1.8929e-11	6.13621e-11	158.27	162.362	0	0	0.295	0
ENSG00000287515	ENSG00000287515	80.2687	-9.77961	1.45663	-6.71386	1.89542e-11	6.14191e-11	151.473	169.601	0	0	0.215	0.21
ENSG00000259408	AC010809.2	79.8364	-9.77273	1.45643	-6.71005	1.94562e-11	6.29453e-11	162.154	157.191	0	0	0.065	0.225
ENSG00000259287	AC010809.1	79.8364	-9.77273	1.45643	-6.71005	1.94562e-11	6.29453e-11	162.154	157.191	0	0	0.295	0.105
ENSG00000182263	FIGN	80.1681	-9.77713	1.45759	-6.70775	1.97647e-11	6.38921e-11	141.764	178.909	0	0	3.11	0.905
ENSG00000225791	TRAM2-AS1	207.6	-9.70631	1.44752	-6.70547	2.00762e-11	6.48733e-11	397.132	432.276	0.989817	0	4.675	2.17
ENSG00000258803	LOC101927690	79.4358	-9.76621	1.45699	-6.70298	2.04205e-11	6.59595e-11	170.893	146.85	0	0	0	0
ENSG00000125741	OPA3	33.8587	-4.00386	0.597392	-6.70224	2.05253e-11	6.62716e-11	59.23	68.2542	1.97963	5.97098	4.755	12.27
ENSG00000248238	LINC02438	206.729	-9.70045	1.44743	-6.70185	2.05803e-11	6.64227e-11	402.958	422.969	0.989817	0	0	0
ENSG00000174371	EXO1	79.2246	-9.76219	1.45684	-6.70094	2.07081e-11	6.67554e-11	167.98	148.918	0	0	6.02	9.28
ENSG00000120549	KIAA1217	79.1871	-9.76043	1.45658	-6.70094	2.07081e-11	6.67554e-11	154.386	162.362	0	0	11.99	6.115
ENSG00000167632	TRAPPC9	78.9918	-9.75658	1.45675	-6.69748	2.12039e-11	6.82994e-11	150.502	165.465	0	0	11.89	8.685
ENSG00000283228	AC068547.1	78.9503	-9.7573	1.457	-6.69684	2.12969e-11	6.85173e-11	168.951	146.85	0	0	1.12	3.6
ENSG00000182389	CACNB4	78.9503	-9.7573	1.457	-6.69684	2.12969e-11	6.85173e-11	168.951	146.85	0	0	1.43	0.395
ENSG00000189195	BTBD8	78.6917	-9.75261	1.45709	-6.69321	2.18321e-11	7.00998e-11	168.951	145.816	0	0	1.855	0.065
ENSG00000114450	GNB4	78.828	-9.75317	1.4572	-6.6931	2.18498e-11	7.01288e-11	144.677	170.635	0	0	26.015	18.13
ENSG00000242176	RPL39P31	77.9793	-9.73931	1.45703	-6.68436	2.31938e-11	7.42367e-11	165.067	146.85	0	0	0	0
ENSG00000241163	LINC00877	78.0208	-9.73858	1.45705	-6.68379	2.32848e-11	7.44691e-11	146.619	165.465	0	0	0.055	0
ENSG00000166441	RPL27A	77.8471	-9.73626	1.45675	-6.68353	2.33258e-11	7.45414e-11	157.299	154.089	0	0	1778.79	2287.76
ENSG00000254665	AC091053.1	77.8471	-9.73626	1.45675	-6.68353	2.33258e-11	7.45414e-11	157.299	154.089	0	0	0	0
ENSG00000196715	VKORC1L1	77.7997	-9.73563	1.45683	-6.68274	2.34519e-11	7.48853e-11	160.212	150.987	0	0	10.915	24.35
ENSG00000104714	ERICH1	77.7623	-9.73383	1.45706	-6.68047	2.38171e-11	7.59915e-11	146.619	164.431	0	0	32.49	23.665
ENSG00000215483	LINC00598	63.2529	-6.98146	1.04508	-6.68031	2.38437e-11	7.60464e-11	115.547	135.474	0	1.99033	0.245	0.15
ENSG00000003509	NDUFAF7	77.8096	-9.73448	1.45728	-6.67988	2.39139e-11	7.62349e-11	143.706	167.533	0	0	17.88	11.225
ENSG00000207930	MIR603	77.4248	-9.728	1.45686	-6.67737	2.43272e-11	7.74969e-11	151.473	158.226	0	0	0	0
ENSG00000162772	ATF3	201.095	-9.66124	1.44764	-6.67381	2.49254e-11	7.93088e-11	415.581	387.808	0.989817	0	52.045	52.015
ENSG00000257636	G2E3-AS1	77.261	-9.7245	1.45715	-6.67366	2.49498e-11	7.93556e-11	145.648	163.396	0	0	3.5	3.17
ENSG00000240445	FOXO3B	76.8445	-9.71756	1.45693	-6.66989	2.55998e-11	8.1327e-11	155.357	152.021	0	0	2.845	3.085
ENSG00000131626	PPFIA1	76.7182	-9.71584	1.4573	-6.66701	2.6107e-11	8.28409e-11	163.125	143.747	0	0	58.72	37.28
ENSG00000254604	AP002336.2	76.7182	-9.71584	1.4573	-6.66701	2.6107e-11	8.28409e-11	163.125	143.747	0	0	0.48	0
ENSG00000264151	LOC107985126	76.586	-9.71275	1.45698	-6.66634	2.62268e-11	8.31886e-11	155.357	150.987	0	0	0.1	0
ENSG00000182870	GALNT9	76.3432	-9.70813	1.45702	-6.663	2.68295e-11	8.50004e-11	154.386	150.987	0	0	0	0
ENSG00000067057	PFKP	76.3649	-9.70967	1.45803	-6.65946	2.74833e-11	8.69697e-11	168.951	136.508	0	0	151.2	159.72
ENSG00000114867	EIF4G1	75.8735	-9.69906	1.45709	-6.65644	2.80548e-11	8.87434e-11	151.473	152.021	0	0	147.91	417.01
ENSG00000067066	SP100	76.1104	-9.70235	1.45797	-6.6547	2.83877e-11	8.97614e-11	136.909	167.533	0	0	20.81	18.055
ENSG00000270249	AC093668.1	55.7963	-2.20823	0.331985	-6.65161	2.89911e-11	9.15623e-11	88.3595	95.1422	22.7658	16.9178	0.08	0.4
ENSG00000168255	POLR2J3	55.7963	-2.20823	0.331985	-6.65161	2.89911e-11	9.15623e-11	88.3595	95.1422	22.7658	16.9178	43.175	33.51
ENSG00000254495	AP000487.2	75.1985	-9.68708	1.45768	-6.64554	3.02108e-11	9.51545e-11	161.183	139.611	0	0	0	0
ENSG00000163864	NMNAT3	75.1827	-9.68686	1.45778	-6.64496	3.03304e-11	9.54942e-11	162.154	138.577	0	0	0.32	0.04
ENSG00000286229	ENSG00000286229	75.0447	-9.6823	1.45776	-6.64192	3.09617e-11	9.7444e-11	138.851	161.328	0	0	0	0
ENSG00000089692	LAG3	75.1236	-9.68344	1.4583	-6.64024	3.13175e-11	9.84871e-11	133.996	166.499	0	0	0.595	0.115
ENSG00000266501	ATG12P1	74.4861	-9.67316	1.45763	-6.63621	3.21843e-11	1.01135e-10	157.299	140.645	0	0	0.36	0.505
ENSG00000248869	LINC02511	61.2509	-6.93651	1.04538	-6.63538	3.23672e-11	1.0167e-10	127.199	115.825	1.97963	0	0.035	0.2
ENSG00000148468	FAM171A1	74.5118	-9.67217	1.45769	-6.63527	3.23917e-11	1.01707e-10	139.822	158.226	0	0	3.515	1.265
ENSG00000054965	FAM168A	74.4071	-9.67203	1.4581	-6.63332	3.28212e-11	1.02976e-10	162.154	135.474	0	0	18.385	8.325
ENSG00000185010	F8	74.2375	-9.66697	1.45764	-6.63193	3.31321e-11	1.03905e-10	140.793	156.157	0	0	1.41	2.12
ENSG00000289174	ENSG00000289174	74.1269	-9.66542	1.45742	-6.63187	3.31469e-11	1.03905e-10	147.589	148.918	0	0	0	0
ENSG00000293489	ENSG00000293489	73.8526	-9.66021	1.45747	-6.62804	3.40166e-11	1.06438e-10	148.56	146.85	0	0	0.12	0.05
ENSG00000287682	ENSG00000287682	74.0263	-9.66266	1.45787	-6.62794	3.40393e-11	1.06468e-10	137.88	158.226	0	0	0	0
ENSG00000165966	PDZRN4	73.9374	-9.66274	1.45799	-6.62745	3.41537e-11	1.06785e-10	159.241	136.508	0	0	0	0.02
ENSG00000226453	LINC02542	73.7894	-9.65932	1.45758	-6.62695	3.42696e-11	1.07106e-10	152.444	142.713	0	0	0	0
ENSG00000233782	ZNF90P3	73.7046	-9.65675	1.45763	-6.62495	3.47362e-11	1.08439e-10	141.764	153.055	0	0	0.05	0.05
ENSG00000277058	HNRNPCL3	73.5625	-9.65475	1.45757	-6.62384	3.4998e-11	1.09214e-10	150.502	143.747	0	0	0	0
ENSG00000156502	SUPV3L1	73.8309	-9.65857	1.45826	-6.62336	3.51125e-11	1.09529e-10	133.996	161.328	0	0	22.49	28.28
ENSG00000106526	ACTR3C	73.8783	-9.65927	1.45863	-6.62217	3.53965e-11	1.10372e-10	131.083	164.431	0	0	0.02	0
ENSG00000132436	FIGNL1	73.225	-9.64859	1.45793	-6.61802	3.64043e-11	1.1334e-10	155.357	137.543	0	0	24.97	15.61
ENSG00000290114	ENSG00000290114	73.225	-9.64859	1.45793	-6.61802	3.64043e-11	1.1334e-10	155.357	137.543	0	0	2.61	0.545
ENSG00000168228	ZCCHC4	72.998	-9.64398	1.45787	-6.61512	3.71252e-11	1.1554e-10	153.415	138.577	0	0	2.975	2.52
ENSG00000231953	AL031432.1	73.377	-9.64944	1.45873	-6.61494	3.717e-11	1.15635e-10	130.112	163.396	0	0	0	0.06
ENSG00000165061	ZMAT4	73.0711	-9.64367	1.45836	-6.61269	3.77407e-11	1.17321e-10	133.025	159.26	0	0	0	0
ENSG00000276197	ENSG00000276197	42.1089	-5.79567	0.876911	-6.60919	3.86439e-11	1.20036e-10	79.6207	85.8348	0.989817	1.99033	0.93	0.895
ENSG00000186297	GABRA5	72.3487	-9.63053	1.45777	-6.60634	3.93928e-11	1.22315e-10	145.648	143.747	0	0	0	0.025
ENSG00000226330	PPP1R15B-AS1	72.2224	-9.62871	1.45814	-6.60342	4.01769e-11	1.24702e-10	153.415	135.474	0	0	0.13	0.255
ENSG00000164022	AIMP1	72.2008	-9.62701	1.45793	-6.6032	4.02377e-11	1.24843e-10	138.851	149.952	0	0	46.025	60.05
ENSG00000179412	HNRNPCL4	71.9896	-9.62256	1.45812	-6.59929	4.1314e-11	1.28035e-10	135.938	152.021	0	0	0.035	0
ENSG00000214944	ARHGEF28	71.8475	-9.62051	1.45787	-6.59901	4.13925e-11	1.2823e-10	144.677	142.713	0	0	0.99	0.345
ENSG00000285090	AC002074.1	72.7594	-9.63669	1.46042	-6.59858	4.15118e-11	1.2855e-10	120.402	170.635	0	0	0	0.055
ENSG00000285815	GET1-SH3BGR	59.711	-6.89792	1.04614	-6.5937	4.29e-11	1.32596e-10	110.692	126.167	0.989817	0.995164	3.945	1.505
ENSG00000170927	PKHD1	44.2078	-2.68151	0.406684	-6.59359	4.29328e-11	1.32646e-10	64.0849	88.9373	13.8574	9.95164	0.01	0
ENSG00000155657	TTN	59.5517	-6.89524	1.04585	-6.59293	4.31236e-11	1.33185e-10	120.402	115.825	1.97963	0	0.085	0.02
ENSG00000226409	LOC102723341	71.3778	-9.61087	1.45797	-6.59196	4.34067e-11	1.34008e-10	141.764	143.747	0	0	3.82	2.475
ENSG00000187098	MITF	71.8729	-1.84816	0.28043	-6.59047	4.38451e-11	1.3531e-10	118.46	106.518	33.6538	28.8598	200.71	89.705
ENSG00000166979	EVA1C	71.5989	-9.61414	1.45892	-6.58991	4.40087e-11	1.35763e-10	128.17	158.226	0	0	4.485	1.575
ENSG00000104866	PPP1R37	71.056	-9.60476	1.45809	-6.58724	4.48089e-11	1.38022e-10	145.648	138.577	0	0	37.44	23.375
ENSG00000135763	URB2	70.9771	-9.6036	1.45837	-6.58514	4.5445e-11	1.39928e-10	150.502	133.406	0	0	3.225	10.87
ENSG00000172296	SPTLC3	184.171	-9.53355	1.44807	-6.58361	4.59168e-11	1.41327e-10	359.264	376.432	0.989817	0	1.65	0.465
ENSG00000017260	ATP2C1	70.7759	-9.59781	1.45858	-6.58022	4.69747e-11	1.44528e-10	131.083	152.021	0	0	53.465	36.58
ENSG00000140937	CDH11	70.5706	-9.59478	1.45816	-6.58005	4.70286e-11	1.44639e-10	143.706	138.577	0	0	0	0.015
ENSG00000291189	ENSG00000291189	70.8074	-9.59829	1.45879	-6.57962	4.7166e-11	1.45006e-10	129.141	154.089	0	0	0.14	0.03
ENSG00000087095	NLK	70.243	-9.58708	1.45853	-6.57312	4.92725e-11	1.51138e-10	132.054	148.918	0	0	14.71	14.955
ENSG00000160218	TRAPPC10	69.9213	-9.58086	1.45834	-6.56969	5.04195e-11	1.54248e-10	135.938	143.747	0	0	14.065	15.735
ENSG00000092969	TGFB2	69.9687	-9.58156	1.45848	-6.56955	5.04687e-11	1.5434e-10	133.025	146.85	0	0	0.145	0.155
ENSG00000058404	CAMK2B	69.6312	-9.57509	1.45834	-6.56573	5.17781e-11	1.58165e-10	137.88	140.645	0	0	7.985	3.27
ENSG00000247134	LOC105379362	69.7575	-9.57698	1.45872	-6.56534	5.19131e-11	1.58518e-10	130.112	148.918	0	0	28.955	14.89
ENSG00000258406	TUBBP3	69.2088	-9.56585	1.45862	-6.55817	5.44739e-11	1.66212e-10	132.054	144.782	0	0	0	0
ENSG00000128815	WDFY4	69.3036	-9.56731	1.45913	-6.55684	5.49604e-11	1.67507e-10	126.228	150.987	0	0	0.245	0.03
ENSG00000241577	AC060234.3	69.3036	-9.56731	1.45913	-6.55684	5.49604e-11	1.67507e-10	126.228	150.987	0	0	0	0
ENSG00000278097	AC243829.5	68.9187	-9.56002	1.45856	-6.55442	5.58579e-11	1.70179e-10	133.996	141.679	0	0	0	0
ENSG00000288035	ENSG00000288035	178.995	-9.49218	1.44833	-6.55387	5.60645e-11	1.70744e-10	343.728	371.261	0.989817	0	0	0
ENSG00000156049	GNA14	68.8082	-9.55836	1.45856	-6.55327	5.6289e-11	1.71299e-10	140.793	134.44	0	0	0	0
ENSG00000231373	GNA14-AS1	68.8082	-9.55836	1.45856	-6.55327	5.6289e-11	1.71299e-10	140.793	134.44	0	0	0	0
ENSG00000237292	LINC01732	68.597	-9.55369	1.45856	-6.55007	5.75112e-11	1.74953e-10	137.88	136.508	0	0	0	0
ENSG00000236284	VN1R31P	68.6818	-9.55643	1.45914	-6.54935	5.7788e-11	1.75729e-10	148.56	126.167	0	0	0	0
ENSG00000168734	PKIG	68.4332	-9.54973	1.45871	-6.54669	5.88252e-11	1.78614e-10	132.054	141.679	0	0	61.15	27.905
ENSG00000237735	AF130359.1	48.9176	-2.36874	0.361832	-6.54652	5.88931e-11	1.78686e-10	87.3885	76.5274	16.8269	14.9275	0	0
ENSG00000013619	MAMLD1	68.6187	-9.55543	1.45967	-6.54631	5.89752e-11	1.78869e-10	152.444	122.03	0	0	9.52	6.445
ENSG00000253398	AC021733.1	68.5122	-9.55094	1.45905	-6.54602	5.90917e-11	1.79155e-10	127.199	146.85	0	0	0	0
ENSG00000121310	ECHDC2	68.4391	-9.55128	1.45915	-6.54579	5.91814e-11	1.79159e-10	147.589	126.167	0	0	0.05	0.025
ENSG00000231866	LOC100652967	68.4391	-9.55128	1.45915	-6.54579	5.91814e-11	1.79159e-10	147.589	126.167	0	0	0	0
ENSG00000116171	SCP2	68.4391	-9.55128	1.45915	-6.54579	5.91814e-11	1.79159e-10	147.589	126.167	0	0	54.255	48.315
ENSG00000264834	MIR1273F	68.4391	-9.55128	1.45915	-6.54579	5.91814e-11	1.79159e-10	147.589	126.167	0	0	0	0
ENSG00000185046	ANKS1B	68.6227	-9.5527	1.45993	-6.54325	6.01957e-11	1.82161e-10	120.402	154.089	0	0	27.34	9.48
ENSG00000153029	MR1	68.1747	-9.54431	1.45875	-6.54282	6.03704e-11	1.82538e-10	132.054	140.645	0	0	15.23	8.055
ENSG00000164867	NOS3	68.1747	-9.54431	1.45875	-6.54282	6.03704e-11	1.82538e-10	132.054	140.645	0	0	0.015	0
ENSG00000100068	LRP5L	68.2063	-9.5448	1.45884	-6.54272	6.04103e-11	1.82538e-10	130.112	142.713	0	0	1.31	0
ENSG00000290796	LRP5L	68.2063	-9.5448	1.45884	-6.54272	6.04103e-11	1.82538e-10	130.112	142.713	0	0	1.33	1.17
ENSG00000186918	ZNF395	67.9161	-9.53888	1.45879	-6.53892	6.1966e-11	1.8689e-10	132.054	139.611	0	0	28.265	14.66
ENSG00000214050	FBXO16	67.9161	-9.53888	1.45879	-6.53892	6.1966e-11	1.8689e-10	132.054	139.611	0	0	7.53	5.315
ENSG00000175198	PCCA	67.9477	-9.53936	1.45887	-6.53886	6.1989e-11	1.8689e-10	130.112	141.679	0	0	16.67	7.23
ENSG00000089195	TRMT6	67.4997	-9.531	1.45904	-6.53239	6.47274e-11	1.94928e-10	141.764	128.235	0	0	8.435	38.91
ENSG00000123096	SSPN	67.4149	-9.52819	1.4589	-6.53107	6.52997e-11	1.96579e-10	131.083	138.577	0	0	1.875	0.405
ENSG00000225680	AL163953.1	67.0774	-9.52148	1.45893	-6.52636	6.7386e-11	2.02708e-10	135.938	132.372	0	0	0	0
ENSG00000286878	ENSG00000286878	67.6675	-9.53224	1.46073	-6.52569	6.76895e-11	2.03546e-10	115.547	155.123	0	0	0	0
ENSG00000274680	MYO5BP1	67.0142	-9.5205	1.45909	-6.52495	6.80253e-11	2.0448e-10	139.822	128.235	0	0	0	0
ENSG00000256234	ITPR2-AS1	66.9294	-9.51767	1.45906	-6.52316	6.88394e-11	2.0685e-10	129.141	138.577	0	0	0.18	0
ENSG00000103888	CEMIP	66.4971	-9.50943	1.45928	-6.5165	7.19653e-11	2.15763e-10	139.822	126.167	0	0	4.065	2.58
ENSG00000228501	RPL15P18	66.4439	-9.50707	1.45923	-6.51515	7.26183e-11	2.1764e-10	127.199	138.577	0	0	0.165	0.105
ENSG00000287039	ENSG00000287039	66.3649	-9.50584	1.45908	-6.51495	7.2716e-11	2.17852e-10	132.054	133.406	0	0	0	0
ENSG00000009335	UBE3C	66.8919	-9.5157	1.46064	-6.51474	7.28155e-11	2.1807e-10	115.547	152.021	0	0	43.445	54.07
ENSG00000236417	CTSLP1	66.5386	-9.50858	1.45974	-6.51387	7.32393e-11	2.19258e-10	121.373	144.782	0	0	0	0
ENSG00000255750	AC022509.1	65.9268	-9.49589	1.4593	-6.50717	7.65808e-11	2.29007e-10	127.199	136.508	0	0	0.43	0
ENSG00000250280	AC026124.1	65.9484	-9.49776	1.45968	-6.50673	7.68048e-11	2.29593e-10	141.764	122.03	0	0	0.015	0
ENSG00000285679	AC097626.1	66.0806	-9.50127	1.46071	-6.50456	7.79191e-11	2.32752e-10	149.531	114.791	0	0	1.555	0.13
ENSG00000083844	ZNF264	65.7373	-9.49291	1.45951	-6.50416	7.81296e-11	2.33295e-10	138.851	124.099	0	0	5.625	4.64
ENSG00000248359	AC010280.1	65.5577	-9.48853	1.45932	-6.50203	7.92438e-11	2.36314e-10	133.996	128.235	0	0	0	0
ENSG00000050030	NEXMIF	65.8537	-9.4962	1.46052	-6.50195	7.92866e-11	2.36314e-10	147.589	115.825	0	0	0	0
ENSG00000226846	LINC00348	65.5577	-9.48853	1.45932	-6.50203	7.92438e-11	2.36314e-10	133.996	128.235	0	0	0	0
ENSG00000264247	ZNF407-AS1	170.686	-9.42514	1.44959	-6.50196	7.92818e-11	2.36314e-10	377.713	304.041	0.989817	0	12.95	8.44
ENSG00000186479	RGS7BP	65.5677	-9.48719	1.46026	-6.49692	8.19806e-11	2.43894e-10	117.489	144.782	0	0	0	0
ENSG00000223504	LOC102723883	65.1412	-9.48032	1.46034	-6.49186	8.47855e-11	2.52054e-10	143.706	116.859	0	0	0	0
ENSG00000174482	LINGO2	64.9459	-9.47568	1.45995	-6.4904	8.56077e-11	2.54218e-10	139.822	119.962	0	0	0.37	0.075
ENSG00000234156	AL162254.1	64.8137	-9.47202	1.45949	-6.48994	8.58678e-11	2.54804e-10	132.054	127.201	0	0	0.06	0
ENSG00000095015	MAP3K1	64.6815	-9.46833	1.45963	-6.48679	8.7685e-11	2.60101e-10	124.286	134.44	0	0	20.2	7.82
ENSG00000111802	TDP2	64.5709	-9.46656	1.45954	-6.48598	8.8157e-11	2.61406e-10	131.083	127.201	0	0	28.125	26.92
ENSG00000237480	AL355306.2	64.5394	-9.46605	1.45961	-6.48532	8.85466e-11	2.62465e-10	133.025	125.133	0	0	0	0.025
ENSG00000239855	IGKV1-6	64.265	-9.46006	1.45976	-6.48055	9.13892e-11	2.70593e-10	133.996	123.064	0	0	0	0
ENSG00000134030	CTIF	64.3972	-9.46372	1.46048	-6.47985	9.1814e-11	2.71752e-10	141.764	115.825	0	0	29.82	5.735
ENSG00000120029	ARMH3	64.3539	-9.46001	1.461	-6.47503	9.47955e-11	2.80474e-10	112.634	144.782	0	0	12.805	8.085
ENSG00000137274	BPHL	63.9059	-9.45108	1.45976	-6.4744	9.51917e-11	2.81441e-10	124.286	131.338	0	0	41.12	35.02
ENSG00000228170	AL031963.1	63.9059	-9.45108	1.45976	-6.4744	9.51917e-11	2.81441e-10	124.286	131.338	0	0	0.49	0
ENSG00000130988	RGN	64.0006	-9.45263	1.46017	-6.47365	9.56648e-11	2.82736e-10	118.46	137.543	0	0	0	0
ENSG00000222032	AC112721.2	63.7421	-9.44684	1.46019	-6.4696	9.82623e-11	2.90096e-10	118.46	136.508	0	0	0	0.675
ENSG00000241490	AC093010.2	62.3073	-9.41515	1.46016	-6.44804	1.13308e-10	3.32816e-10	127.199	122.03	0	0	0	0
ENSG00000174255	ZNF80	62.3073	-9.41515	1.46016	-6.44804	1.13308e-10	3.32816e-10	127.199	122.03	0	0	0	0
ENSG00000165757	JCAD	62.3447	-9.4173	1.46162	-6.44305	1.17099e-10	3.43828e-10	140.793	108.586	0	0	2.41	1.345
ENSG00000284237	LINC02767	62.0113	-9.40696	1.46084	-6.43943	1.19927e-10	3.51366e-10	113.605	134.44	0	0	0.04	0.01
ENSG00000185721	DRG1	61.3837	-9.39309	1.46041	-6.43182	1.26087e-10	3.68616e-10	120.402	125.133	0	0	27.49	55.53
ENSG00000184708	EIF4ENIF1	61.3837	-9.39309	1.46041	-6.43182	1.26087e-10	3.68616e-10	120.402	125.133	0	0	8.85	10.78
ENSG00000240591	AL096701.3	61.3837	-9.39309	1.46041	-6.43182	1.26087e-10	3.68616e-10	120.402	125.133	0	0	0.105	0.07
ENSG00000169744	LDB2	158.042	-9.31266	1.44899	-6.42699	1.30158e-10	3.80242e-10	312.657	318.52	0.989817	0	0.04	0
ENSG00000266602	AC008109.1	61.0619	-9.38598	1.4605	-6.42658	1.3051e-10	3.81134e-10	124.286	119.962	0	0	0.105	0.04
ENSG00000283303	AC073869.5	60.9988	-9.38491	1.46071	-6.42487	1.31978e-10	3.85004e-10	128.17	115.825	0	0	0	0
ENSG00000233087	RAB6D	60.9988	-9.38491	1.46071	-6.42487	1.31978e-10	3.85004e-10	128.17	115.825	0	0	0	0.1
ENSG00000212186	RNU6-258P	61.0087	-9.38343	1.46113	-6.42202	1.34475e-10	3.92146e-10	111.663	132.372	0	0	0	0
ENSG00000116604	MEF2D	60.7186	-9.3768	1.46094	-6.41833	1.37779e-10	4.01349e-10	113.605	129.269	0	0	93.49	39.315
ENSG00000281613	AL365214.3	60.5449	-9.37383	1.46068	-6.41745	1.38579e-10	4.03389e-10	124.286	117.894	0	0	0	0
ENSG00000251258	RFPL4B	60.5449	-9.37383	1.46068	-6.41745	1.38579e-10	4.03389e-10	124.286	117.894	0	0	0	0
ENSG00000289397	ENSG00000289397	60.3969	-9.3696	1.46073	-6.41434	1.41433e-10	4.10957e-10	117.489	124.099	0	0	0.39	0
ENSG00000289083	LINC02256	60.3969	-9.3696	1.46073	-6.41434	1.41433e-10	4.10957e-10	117.489	124.099	0	0	1.71	0.825
ENSG00000230011	CTSLP4	60.4443	-9.37042	1.46089	-6.41418	1.41584e-10	4.1125e-10	114.576	127.201	0	0	0	0
ENSG00000259475	SYNM-AS1	60.46	-9.3707	1.46097	-6.41402	1.41735e-10	4.11392e-10	113.605	128.235	0	0	0.235	0.225
ENSG00000261273	AC138512.1	60.46	-9.3707	1.46097	-6.41402	1.41735e-10	4.11392e-10	113.605	128.235	0	0	0.03	0
ENSG00000290615	RAB6C-AS1	60.1541	-9.36374	1.46082	-6.40992	1.45598e-10	4.2215e-10	116.518	124.099	0	0	0	0.03
ENSG00000222014	RAB6C	60.1541	-9.36374	1.46082	-6.40992	1.45598e-10	4.2215e-10	116.518	124.099	0	0	1.33	0.415
ENSG00000123609	NMI	60.1225	-9.3632	1.46076	-6.40981	1.45701e-10	4.22251e-10	118.46	122.03	0	0	3.72	3.83
ENSG00000185739	SRL	60.9573	-9.38549	1.46425	-6.40977	1.45737e-10	4.22251e-10	146.619	97.2105	0	0	0.015	0.04
ENSG00000251526	LINC02435	60.0594	-9.36211	1.46079	-6.40894	1.46536e-10	4.24415e-10	122.344	117.894	0	0	0.22	0
ENSG00000171843	MLLT3	52.7778	-6.71951	1.04901	-6.40557	1.4981e-10	4.33588e-10	107.779	101.347	0.989817	0.995164	0	0.025
ENSG00000288262	ZNF73P	59.9114	-9.35785	1.46092	-6.40546	1.49915e-10	4.33735e-10	115.547	124.099	0	0	0.44	0.09
ENSG00000173678	SPDYE2B	59.8482	-9.35676	1.46082	-6.40513	1.50238e-10	4.34514e-10	119.431	119.962	0	0	4.32	1.73
ENSG00000131845	ZNF304	59.9904	-9.35924	1.46132	-6.40464	1.50722e-10	4.3576e-10	110.692	129.269	0	0	3.54	3.105
ENSG00000196511	TPK1	59.8008	-9.35594	1.46088	-6.40431	1.51052e-10	4.36559e-10	122.344	116.859	0	0	3.205	2.46
ENSG00000224577	LINC01117	60.0693	-9.36066	1.46204	-6.40246	1.52892e-10	4.41718e-10	105.837	134.44	0	0	0.44	0.175
ENSG00000159259	CHAF1B	59.7061	-9.35429	1.46135	-6.40114	1.54221e-10	4.45398e-10	128.17	110.655	0	0	5.6	5.215
ENSG00000276855	AC015922.3	59.3785	-9.34518	1.461	-6.39645	1.59032e-10	4.58478e-10	116.518	120.996	0	0	2.375	1.515
ENSG00000233090	AC015922.1	59.3785	-9.34518	1.461	-6.39645	1.59032e-10	4.58478e-10	116.518	120.996	0	0	0	0.405
ENSG00000265519	AC015922.2	59.3785	-9.34518	1.461	-6.39645	1.59032e-10	4.58478e-10	116.518	120.996	0	0	0.205	0.58
ENSG00000175029	CTBP2	153.31	-9.26927	1.44931	-6.39563	1.59889e-10	4.60783e-10	317.512	294.734	0	0.995164	64.235	26.05
ENSG00000165837	ERICH6B	59.5049	-9.34741	1.4616	-6.39534	1.60188e-10	4.61316e-10	108.75	129.269	0	0	0	0
ENSG00000116698	SMG7	59.1674	-9.33977	1.46117	-6.39198	1.63756e-10	4.71257e-10	113.605	123.064	0	0	34.125	26.165
ENSG00000116701	NCF2	59.1674	-9.33977	1.46117	-6.39198	1.63756e-10	4.71257e-10	113.605	123.064	0	0	0.02	0
ENSG00000287616	ENSG00000287616	59.1989	-9.34033	1.46131	-6.39175	1.63995e-10	4.71776e-10	111.663	125.133	0	0	0.085	0
ENSG00000185437	SH3BGR	59.2147	-9.34061	1.4614	-6.39156	1.64204e-10	4.7221e-10	110.692	126.167	0	0	7.98	2.06
ENSG00000237298	TTN-AS1	59.0568	-9.33784	1.46109	-6.39099	1.64818e-10	4.73808e-10	120.402	115.825	0	0	3.67	1.65
ENSG00000168036	CTNNB1	58.7983	-9.33156	1.46119	-6.38627	1.6998e-10	4.87954e-10	120.402	114.791	0	0	526.395	476.33
ENSG00000279445	OR4N3BP	58.6877	-9.32959	1.4618	-6.38224	1.74511e-10	5.00606e-10	127.199	107.552	0	0	0	0
ENSG00000185250	PPIL6	58.6403	-9.32872	1.46227	-6.3796	1.77547e-10	5.09135e-10	130.112	104.45	0	0	1.91	0.53
ENSG00000101452	DHX35	58.3602	-9.32034	1.46129	-6.37817	1.79215e-10	5.13736e-10	115.547	117.894	0	0	8.845	9.365
ENSG00000280270	AC068299.1	58.5181	-9.32317	1.46206	-6.37673	1.80911e-10	5.18416e-10	105.837	128.235	0	0	0	0
ENSG00000153820	SPHKAP	58.2338	-9.31809	1.46163	-6.37515	1.82784e-10	5.23598e-10	123.315	109.62	0	0	0	0
ENSG00000218305	CDC14C	57.6161	-9.30177	1.46153	-6.3644	1.96059e-10	5.60041e-10	113.605	116.859	0	0	0	0
ENSG00000222598	RNU2-49P	57.553	-9.30064	1.46157	-6.36345	1.97278e-10	5.63324e-10	117.489	112.723	0	0	0	0
ENSG00000179314	WSCD1	57.5214	-9.30007	1.46168	-6.36261	1.98352e-10	5.65991e-10	119.431	110.655	0	0	0.12	0
ENSG00000111203	ITFG2	57.4208	-9.29648	1.46176	-6.3598	2.02016e-10	5.76041e-10	109.721	119.962	0	0	18.445	34.035
ENSG00000092421	SEMA6A	57.1464	-9.28974	1.46176	-6.35519	2.08173e-10	5.92554e-10	110.692	117.894	0	0	37.525	17.54
ENSG00000113384	GOLPH3	57.2096	-9.2909	1.46205	-6.35472	2.08804e-10	5.93934e-10	106.808	122.03	0	0	43.705	54.105
ENSG00000137075	RNF38	57.2096	-9.2909	1.46205	-6.35472	2.08804e-10	5.93934e-10	106.808	122.03	0	0	11.665	7.78
ENSG00000101639	CEP192	57.2254	-9.29119	1.46215	-6.35446	2.09165e-10	5.9475e-10	105.837	123.064	0	0	18.135	3.615
ENSG00000196872	CRACDL	57.2728	-9.29207	1.46256	-6.35328	2.10772e-10	5.98901e-10	102.924	126.167	0	0	0	0.08
ENSG00000198108	CHSY3	57.109	-9.28743	1.46373	-6.34506	2.22338e-10	6.30879e-10	97.0984	131.338	0	0	0.69	1.975
ENSG00000244694	PTCHD4	56.3866	-9.27049	1.46199	-6.34102	2.28252e-10	6.46529e-10	109.721	115.825	0	0	4.355	3.09
ENSG00000196943	NOP9	56.4182	-9.27107	1.46209	-6.34096	2.28332e-10	6.46529e-10	107.779	117.894	0	0	8.79	16.705
ENSG00000213906	LTB4R2	56.4182	-9.27107	1.46209	-6.34096	2.28332e-10	6.46529e-10	107.779	117.894	0	0	5.465	1.47
ENSG00000136305	CIDEB	56.4182	-9.27107	1.46209	-6.34096	2.28332e-10	6.46529e-10	107.779	117.894	0	0	2.13	2.395
ENSG00000182831	HAPSTR1	56.5287	-9.27315	1.46291	-6.33883	2.3151e-10	6.55298e-10	100.982	125.133	0	0	21.36	21.82
ENSG00000245768	AC092378.1	56.1813	-9.26668	1.4627	-6.33533	2.36832e-10	6.70129e-10	122.344	102.381	0	0	0	0
ENSG00000082397	EPB41L3	56.0175	-9.26187	1.46219	-6.33425	2.38498e-10	6.74607e-10	116.518	107.552	0	0	64.18	30.535
ENSG00000290412	ENSG00000290412	55.6426	-9.25127	1.46227	-6.32667	2.50516e-10	7.07857e-10	107.779	114.791	0	0	0	0
ENSG00000257391	AC126763.1	55.6742	-9.25186	1.46239	-6.32655	2.50705e-10	7.08144e-10	105.837	116.859	0	0	0.1	0.185
ENSG00000250482	DUX4L51	55.5794	-9.25009	1.4622	-6.32615	2.51359e-10	7.0925e-10	111.663	110.655	0	0	0	0
ENSG00000125675	GRIA3	56.2345	-9.26916	1.46562	-6.32439	2.54241e-10	7.16884e-10	134.967	89.9714	0	0	0	0
ENSG00000185433	LINC00158	55.5004	-9.24862	1.46245	-6.32407	2.54758e-10	7.18092e-10	116.518	105.484	0	0	0	0
ENSG00000169902	TPST1	55.6484	-9.25315	1.46323	-6.32379	2.55219e-10	7.19141e-10	123.315	99.2788	0	0	18.18	10.875
ENSG00000261436	LOC101927605	55.4156	-9.2452	1.46244	-6.32177	2.58587e-10	7.28123e-10	105.837	115.825	0	0	0	0
ENSG00000204904	LINC01545	55.6168	-9.25253	1.46362	-6.32167	2.5876e-10	7.28357e-10	125.257	97.2105	0	0	0.615	0
ENSG00000259435	OR4N3P	55.3367	-9.24372	1.46228	-6.32143	2.59155e-10	7.29216e-10	110.692	110.655	0	0	0	0
ENSG00000164180	TMEM161B	55.3899	-9.24649	1.46342	-6.3184	2.64278e-10	7.42857e-10	123.315	98.2447	0	0	14.42	7.84
ENSG00000231873	LOC105377043	55.1413	-9.23821	1.46244	-6.31698	2.66731e-10	7.48844e-10	106.808	113.757	0	0	0	0
ENSG00000184863	RBM33	55.1413	-9.23821	1.46244	-6.31698	2.66731e-10	7.48844e-10	106.808	113.757	0	0	27.82	22.09
ENSG00000089094	KDM2B	55.1571	-9.23851	1.4625	-6.31695	2.66777e-10	7.48844e-10	105.837	114.791	0	0	16.735	18.165
ENSG00000169918	OTUD7A	54.8512	-9.23089	1.46246	-6.31188	2.75661e-10	7.7271e-10	108.75	110.655	0	0	2.725	1.02
ENSG00000122042	UBL3	54.7564	-9.2291	1.46268	-6.30972	2.79544e-10	7.82782e-10	114.576	104.45	0	0	55.72	16.91
ENSG00000169604	ANTXR1	54.4979	-9.22234	1.46282	-6.3045	2.89121e-10	8.08481e-10	114.576	103.415	0	0	33.035	22.485
ENSG00000225539	LINC01821	54.5078	-9.2207	1.4635	-6.30045	2.96779e-10	8.2818e-10	98.0693	119.962	0	0	0.105	0.035
ENSG00000279525	AC002451.2	54.4031	-9.22049	1.46365	-6.29967	2.98274e-10	8.32066e-10	120.402	97.2105	0	0	0	0
ENSG00000147432	CHRNB3	54.1071	-9.21113	1.46274	-6.29717	3.0313e-10	8.44448e-10	106.808	109.62	0	0	0	0
ENSG00000146476	ARMT1	53.965	-9.2084	1.46323	-6.29322	3.10944e-10	8.65622e-10	115.547	100.313	0	0	18.415	10.935
ENSG00000228136	AL773545.1	31.7662	-4.95484	0.787384	-6.29279	3.11811e-10	8.67737e-10	63.1139	59.9809	1.97963	1.99033	0	0
ENSG00000286779	ENSG00000286779	53.7538	-9.20246	1.46306	-6.28987	3.17736e-10	8.83011e-10	112.634	102.381	0	0	0	0
ENSG00000204437	CTSLP6	66.0473	-9.49824	1.51011	-6.28978	3.17911e-10	8.83196e-10	103.895	160.294	0	0	0	0
ENSG00000158092	NCK1	53.738	-9.20215	1.46315	-6.28926	3.18991e-10	8.85589e-10	113.605	101.347	0	0	42.545	26.76
ENSG00000120662	MTRF1	53.7006	-9.19955	1.4633	-6.28683	3.24016e-10	8.98923e-10	100.011	114.791	0	0	9.015	6.755
ENSG00000130517	PGPEP1	53.8427	-9.20243	1.46493	-6.28181	3.34654e-10	9.28118e-10	91.2725	124.099	0	0	19.67	9.95
ENSG00000251850	RNA5SP96	52.7671	-9.17563	1.46338	-6.27018	3.60626e-10	9.93684e-10	109.721	101.347	0	0	0	0
ENSG00000199460	RNU6-1216P	52.7671	-9.17563	1.46338	-6.27018	3.60626e-10	9.93684e-10	109.721	101.347	0	0	0	0
ENSG00000008118	CAMK1G	52.7454	-9.17331	1.46411	-6.26544	3.71765e-10	1.02368e-09	95.1564	115.825	0	0	0.22	0
ENSG00000287215	LOC105377209	52.4769	-9.16798	1.46371	-6.2635	3.76424e-10	1.03475e-09	111.663	98.2447	0	0	0	0
ENSG00000006757	PNPLA4	52.4553	-9.16563	1.46386	-6.26128	3.8182e-10	1.04887e-09	97.0984	112.723	0	0	29.115	35.735
ENSG00000278543	AC010332.2	52.5185	-9.16692	1.46448	-6.25948	3.86251e-10	1.06032e-09	93.2144	116.859	0	0	0	0
ENSG00000258405	ZNF578	52.5185	-9.16692	1.46448	-6.25948	3.86251e-10	1.06032e-09	93.2144	116.859	0	0	0.415	0.11
ENSG00000264720	MIR3117	52.102	-9.15666	1.46351	-6.25664	3.93362e-10	1.07911e-09	102.924	105.484	0	0	0	0
ENSG00000278434	AC023830.3	52.2283	-9.1592	1.46416	-6.25558	3.96029e-10	1.08533e-09	95.1564	113.757	0	0	0.165	0.08
ENSG00000089486	CDIP1	52.2283	-9.1592	1.46416	-6.25558	3.96029e-10	1.08533e-09	95.1564	113.757	0	0	29.83	37.01
ENSG00000074416	MGLL	51.8435	-9.14955	1.46361	-6.25137	4.06863e-10	1.11389e-09	102.924	104.45	0	0	0.22	0.15
ENSG00000196437	ZNF569	51.8435	-9.14955	1.46361	-6.25137	4.06863e-10	1.11389e-09	102.924	104.45	0	0	2.255	2.395
ENSG00000144649	GASK1A	51.8119	-9.14892	1.46363	-6.25085	4.08214e-10	1.11721e-09	104.866	102.381	0	0	0.02	0.02
ENSG00000160683	CXCR5	51.7803	-9.14829	1.46371	-6.25005	4.10325e-10	1.12206e-09	106.808	100.313	0	0	0	0
ENSG00000245869	AP004609.1	51.7803	-9.14829	1.46371	-6.25005	4.10325e-10	1.12206e-09	106.808	100.313	0	0	0	0
ENSG00000246695	RASSF8-AS1	52.3547	-9.16186	1.46589	-6.25002	4.10403e-10	1.12206e-09	87.3885	122.03	0	0	12.06	11.325
ENSG00000198874	TYW1	51.9125	-9.15285	1.46454	-6.24962	4.11449e-10	1.12454e-09	114.576	93.0739	0	0	11.785	11.75
ENSG00000066084	DIP2B	51.6165	-9.14303	1.46374	-6.24636	4.20118e-10	1.14708e-09	100.982	105.484	0	0	27.42	9.49
ENSG00000182752	PAPPA	51.4211	-9.13713	1.46406	-6.24097	4.34856e-10	1.18652e-09	97.0984	108.586	0	0	0.37	0.15
ENSG00000267383	AC011447.3	51.3264	-9.13522	1.46381	-6.2407	4.35628e-10	1.18822e-09	102.924	102.381	0	0	0.49	0.115
ENSG00000131089	ARHGEF9	51.4527	-9.13778	1.46427	-6.24049	4.36208e-10	1.1894e-09	95.1564	110.655	0	0	17.875	6.365
ENSG00000254275	LINC00824	51.1468	-9.1296	1.46404	-6.23589	4.49228e-10	1.22244e-09	98.0693	106.518	0	0	0	0
ENSG00000240040	AC244205.1	50.9731	-9.12607	1.46436	-6.23212	4.60156e-10	1.25175e-09	108.75	95.1422	0	0	0	0
ENSG00000287180	ENSG00000287180	51.3205	-9.13324	1.46582	-6.23081	4.64044e-10	1.26106e-09	87.3885	117.894	0	0	0.12	0.03
ENSG00000286902	ENSG00000286902	50.8941	-9.12441	1.46521	-6.22736	4.74358e-10	1.28736e-09	113.605	89.9714	0	0	0	0
ENSG00000229528	AC119677.1	50.6771	-9.11604	1.46442	-6.225	4.81542e-10	1.30555e-09	95.1564	107.552	0	0	0	0
ENSG00000178105	DDX10	51.0778	-9.12635	1.46607	-6.22504	4.81441e-10	1.30555e-09	86.4175	117.894	0	0	11.09	18.48
ENSG00000171522	PTGER4	50.3712	-9.10774	1.46428	-6.21994	4.97331e-10	1.3452e-09	98.0693	103.415	0	0	0.625	1.19
ENSG00000259753	AC068234.1	50.2922	-9.10612	1.4643	-6.21876	5.01104e-10	1.3545e-09	102.924	98.2447	0	0	0.015	0.07
ENSG00000178852	EFCAB13	50.2922	-9.10612	1.4643	-6.21876	5.01104e-10	1.3545e-09	102.924	98.2447	0	0	0.515	0.165
ENSG00000169379	ARL13B	129	-9.01914	1.45049	-6.21802	5.03472e-10	1.36045e-09	254.398	260.607	0	0.995164	7.435	4.825
ENSG00000101019	UQCC1	50.5291	-9.11106	1.46558	-6.2167	5.07714e-10	1.371e-09	88.3595	113.757	0	0	43.315	35.905
ENSG00000175809	CBLL2	50.0653	-9.0994	1.46436	-6.21393	5.16748e-10	1.39446e-09	100.982	99.2788	0	0	0	0
ENSG00000267220	AC011447.2	50.0653	-9.0994	1.46436	-6.21393	5.16748e-10	1.39446e-09	100.982	99.2788	0	0	0	0
ENSG00000165113	GKAP1	49.8383	-9.09266	1.46445	-6.20891	5.33519e-10	1.4378e-09	99.0403	100.313	0	0	4.65	1.385
ENSG00000268922	AC012616.1	49.2739	-9.07675	1.46481	-6.19656	5.77116e-10	1.55117e-09	101.953	95.1422	0	0	0	0.37
ENSG00000293330	ENSG00000293330	49.1733	-9.07257	1.46509	-6.19249	5.92209e-10	1.59068e-09	92.2434	104.45	0	0	6.595	5.435
ENSG00000150907	FOXO1	49.3587	-9.08048	1.46646	-6.19211	5.93642e-10	1.594e-09	112.634	84.8006	0	0	3.37	5.22
ENSG00000143442	POGZ	49.1791	-9.07472	1.46557	-6.19196	5.94204e-10	1.59498e-09	107.779	88.9373	0	0	45.7	21.85
ENSG00000137561	TTPA	49.2522	-9.07428	1.46587	-6.19038	6.00209e-10	1.61056e-09	87.3885	109.62	0	0	0.745	1.19
ENSG00000256188	TAS2R30	48.8831	-9.06435	1.465	-6.18728	6.12108e-10	1.64195e-09	94.1854	101.347	0	0	0.035	0.035
ENSG00000127870	RNF6	48.8515	-9.06368	1.46491	-6.18717	6.12522e-10	1.64197e-09	96.1274	99.2788	0	0	19.645	42.035
ENSG00000271447	MMP28	49.1159	-9.07333	1.46646	-6.18723	6.12324e-10	1.64197e-09	111.663	84.8006	0	0	0	0
ENSG00000171310	CHST11	49.1001	-9.07297	1.46674	-6.18581	6.1783e-10	1.65565e-09	112.634	83.7665	0	0	31.08	14.275
ENSG00000159374	M1AP	48.6088	-9.05643	1.46504	-6.18168	6.34226e-10	1.69735e-09	95.1564	99.2788	0	0	1.185	0.89
ENSG00000225311	AL024474.2	48.6088	-9.05643	1.46504	-6.18168	6.34226e-10	1.69735e-09	95.1564	99.2788	0	0	0	0
ENSG00000167291	TBC1D16	124.361	-8.96665	1.45082	-6.18041	6.39354e-10	1.71051e-09	253.427	243.026	0.989817	0	292.825	183.645
ENSG00000135241	PNPLA8	48.662	-9.05961	1.46602	-6.17972	6.42144e-10	1.7174e-09	107.779	86.869	0	0	18.195	18.02
ENSG00000279750	AC239585.2	48.3976	-9.04982	1.4653	-6.17609	6.57099e-10	1.75624e-09	92.2434	101.347	0	0	0	0
ENSG00000229335	DANT1	48.2555	-9.04677	1.46536	-6.17376	6.66846e-10	1.7817e-09	100.982	92.0397	0	0	0	0.03
ENSG00000265394	AC104984.2	48.3877	-9.05164	1.46649	-6.17232	6.72965e-10	1.79746e-09	108.75	84.8006	0	0	0.17	0
ENSG00000174844	DNAH12	48.1865	-9.04319	1.46568	-6.16995	6.83095e-10	1.82331e-09	89.3305	103.415	0	0	0.08	0
ENSG00000164161	HHIP	47.9121	-9.03514	1.46563	-6.16469	7.0623e-10	1.88134e-09	90.3015	101.347	0	0	0.07	0
ENSG00000188916	INSYN2A	47.9595	-9.03618	1.46602	-6.16375	7.10431e-10	1.89191e-09	87.3885	104.45	0	0	0	0.015
ENSG00000079102	RUNX1T1	47.9911	-9.03689	1.46639	-6.16268	7.15234e-10	1.90408e-09	85.4466	106.518	0	0	0.08	0
ENSG00000249917	LINC00536	47.8864	-9.03663	1.46675	-6.16098	7.22978e-10	1.92343e-09	107.779	83.7665	0	0	0	0
ENSG00000169189	NSMCE1	48.0385	-9.03797	1.46707	-6.16055	7.24927e-10	1.92798e-09	82.5336	109.62	0	0	65.89	69.31
ENSG00000287410	ENSG00000287410	47.691	-9.03032	1.46615	-6.15921	7.31084e-10	1.94372e-09	103.895	86.869	0	0	0	0
ENSG00000211829	TRDC	47.5904	-9.02602	1.46549	-6.15903	7.31899e-10	1.94525e-09	94.1854	96.1763	0	0	0	0
ENSG00000179709	NLRP8	47.5746	-9.02568	1.46549	-6.15881	7.32935e-10	1.94736e-09	95.1564	95.1422	0	0	0	0
ENSG00000197157	SND1	47.701	-9.02844	1.46607	-6.15828	7.35414e-10	1.95331e-09	87.3885	103.415	0	0	213.845	198.71
ENSG00000175556	LONRF3	47.4957	-9.02395	1.46578	-6.15643	7.44046e-10	1.97559e-09	100.011	89.9714	0	0	0.06	0.03
ENSG00000248215	LINC02505	47.3951	-9.01961	1.46578	-6.15346	7.58113e-10	2.0103e-09	90.3015	99.2788	0	0	0	0
ENSG00000259362	LOC101929457	47.8115	-9.03097	1.46762	-6.15347	7.58038e-10	2.0103e-09	80.5916	110.655	0	0	0.03	0
ENSG00000168575	SLC20A2	47.4424	-9.02066	1.46612	-6.15275	7.61488e-10	2.01859e-09	87.3885	102.381	0	0	12.51	20.355
ENSG00000285437	POLR2J3	52.0604	-2.08542	0.338998	-6.15171	7.66529e-10	2.03129e-09	79.6207	88.9373	22.7658	16.9178	72.445	63.75
ENSG00000261144	AC092121.1	47.174	-9.01473	1.46661	-6.14667	7.91285e-10	2.09621e-09	103.895	84.8006	0	0	0	0
ENSG00000227613	QRSL1P2	46.5721	-8.99496	1.46598	-6.13578	8.47424e-10	2.24053e-09	93.2144	93.0739	0	0	0.065	0
ENSG00000139842	CUL4A	46.4083	-8.98912	1.46638	-6.13016	8.77901e-10	2.31884e-09	87.3885	98.2447	0	0	84.695	85.76
ENSG00000187555	USP7	46.4299	-8.99176	1.46692	-6.1297	8.80464e-10	2.32485e-09	101.953	83.7665	0	0	45.745	58.14
ENSG00000185261	KIAA0825	28.6075	-3.95082	0.644694	-6.12821	8.88729e-10	2.34536e-09	48.5492	58.9468	5.9389	0.995164	0.215	0.08
ENSG00000228372	SMIM10L2B-AS1	46.4873	-8.99093	1.46718	-6.12805	8.89633e-10	2.34677e-09	82.5336	103.415	0	0	0	0
ENSG00000227591	HSD11B1-AS1	46.3826	-8.99066	1.46761	-6.12604	9.00908e-10	2.37033e-09	104.866	80.664	0	0	0	0
ENSG00000237074	LINC02942	46.1498	-8.98113	1.46645	-6.12438	9.10366e-10	2.39444e-09	87.3885	97.2105	0	0	0	0
ENSG00000250048	LINC00603	46.2287	-8.98294	1.46721	-6.12247	9.21385e-10	2.42264e-09	82.5336	102.381	0	0	0	0
ENSG00000234787	LINC00458	46.6294	-8.99437	1.46996	-6.11881	9.42775e-10	2.47807e-09	73.7947	112.723	0	0	0.065	0
ENSG00000205238	SPDYE2	45.8754	-8.97273	1.46646	-6.11862	9.43913e-10	2.48026e-09	88.3595	95.1422	0	0	4.84	0.545
ENSG00000197763	TXNRD3	45.907	-8.97345	1.46664	-6.11839	9.45264e-10	2.483e-09	86.4175	97.2105	0	0	9.7	8.695
ENSG00000100583	SAMD15	45.9228	-8.97381	1.46675	-6.11814	9.46729e-10	2.48605e-09	85.4466	98.2447	0	0	0.12	0.455
ENSG00000104055	TGM5	45.9287	-8.97612	1.4672	-6.11786	9.4842e-10	2.48968e-09	100.982	82.7323	0	0	0.16	0.59
ENSG00000171408	PDE7B	45.5853	-8.96393	1.4665	-6.11246	9.81052e-10	2.57034e-09	90.3015	92.0397	0	0	0.265	0.01
ENSG00000215041	NEURL4	45.5853	-8.96393	1.4665	-6.11246	9.81052e-10	2.57034e-09	90.3015	92.0397	0	0	10.74	13.075
ENSG00000233008	LINC01725	46.0649	-8.97718	1.4688	-6.11192	9.84413e-10	2.57832e-09	76.7077	107.552	0	0	0.03	0.115
ENSG00000276174	AC087683.2	45.6227	-8.96691	1.46821	-6.10737	1.01287e-09	2.65114e-09	103.895	78.5957	0	0	0.21	0
ENSG00000286250	ENSG00000286250	45.3268	-8.9558	1.46663	-6.10638	1.01918e-09	2.66679e-09	90.3015	91.0056	0	0	0	0
ENSG00000286937	ENSG00000286937	45.4847	-8.95945	1.46773	-6.10429	1.03261e-09	2.69931e-09	80.5916	101.347	0	0	0	0
ENSG00000166351	POTED	45.2478	-8.95399	1.46691	-6.10399	1.03453e-09	2.70259e-09	95.1564	85.8348	0	0	0.02	0.015
ENSG00000275993	LOC102724428	45.2478	-8.95399	1.46691	-6.10399	1.03453e-09	2.70259e-09	95.1564	85.8348	0	0	8.71	19.71
ENSG00000138646	HERC5	45.2004	-8.95289	1.46734	-6.10143	1.05121e-09	2.74527e-09	98.0693	82.7323	0	0	12.25	7.055
ENSG00000155755	TMEM237	45.0998	-8.94834	1.46679	-6.10064	1.05645e-09	2.7572e-09	88.3595	92.0397	0	0	12.67	14.34
ENSG00000138669	PRKG2	45.1314	-8.94907	1.4669	-6.10068	1.05618e-09	2.7572e-09	86.4175	94.108	0	0	8.16	1.5
ENSG00000231650	RFESDP1	45.163	-8.9498	1.46709	-6.10036	1.05833e-09	2.7603e-09	84.4756	96.1763	0	0	0	0
ENSG00000133710	SPINK5	45.1372	-8.95138	1.46823	-6.0967	1.08283e-09	2.8233e-09	101.953	78.5957	0	0	0.02	0
ENSG00000106603	COA1	44.8097	-8.93939	1.46691	-6.09402	1.10109e-09	2.86999e-09	90.3015	88.9373	0	0	53.88	52.95
ENSG00000163453	IGFBP7	44.8945	-8.94355	1.46827	-6.09123	1.12048e-09	2.91678e-09	100.982	78.5957	0	0	0.065	0.185
ENSG00000181007	ZFP82	44.5827	-8.93185	1.46704	-6.08836	1.14076e-09	2.96862e-09	88.3595	89.9714	0	0	0.175	0.09
ENSG00000159842	ABR	44.6617	-8.93369	1.46737	-6.08823	1.14164e-09	2.96996e-09	83.5046	95.1422	0	0	88.775	52.235
ENSG00000264179	AP000894.1	44.5669	-8.93149	1.46704	-6.0881	1.14259e-09	2.97146e-09	89.3305	88.9373	0	0	0	0
ENSG00000233723	LINC01122	44.3874	-8.92501	1.46735	-6.0824	1.18396e-09	3.07709e-09	84.4756	93.0739	0	0	0.075	0
ENSG00000066813	ACSM2B	44.4347	-8.92613	1.46772	-6.08162	1.18975e-09	3.09113e-09	81.5626	96.1763	0	0	0	0
ENSG00000109103	UNC119	44.261	-8.92206	1.46737	-6.08032	1.19943e-09	3.11328e-09	92.2434	84.8006	0	0	19.09	31.005
ENSG00000167524	RSKR	44.261	-8.92206	1.46737	-6.08032	1.19943e-09	3.11328e-09	92.2434	84.8006	0	0	6.55	1.13
ENSG00000253503	AC060765.1	44.113	-8.91628	1.46738	-6.07632	1.2297e-09	3.18982e-09	85.4466	91.0056	0	0	0	0
ENSG00000185420	SMYD3	44.0341	-8.91443	1.46739	-6.07501	1.2398e-09	3.21498e-09	90.3015	85.8348	0	0	15.145	9.9
ENSG00000259423	LOC124900600	43.8545	-8.90788	1.4675	-6.07011	1.27822e-09	3.31143e-09	85.4466	89.9714	0	0	0	0
ENSG00000138594	TMOD3	43.8545	-8.90788	1.4675	-6.07011	1.27822e-09	3.31143e-09	85.4466	89.9714	0	0	20.895	12.29
ENSG00000100614	PPM1A	43.7597	-8.90564	1.46766	-6.06793	1.29567e-09	3.35557e-09	91.2725	83.7665	0	0	26.755	34.1
ENSG00000171621	SPSB1	43.9808	-8.91091	1.46861	-6.06758	1.29855e-09	3.36088e-09	77.6787	98.2447	0	0	35.365	20.505
ENSG00000206549	PRSS50	43.6591	-8.90093	1.46794	-6.06354	1.33154e-09	3.44187e-09	81.5626	93.0739	0	0	0	0
ENSG00000284672	AC109583.3	43.6591	-8.90093	1.46794	-6.06354	1.33154e-09	3.44187e-09	81.5626	93.0739	0	0	0	0
ENSG00000281896	AC018638.8	43.5328	-8.89792	1.46768	-6.06257	1.33966e-09	3.46175e-09	89.3305	84.8006	0	0	0.675	0.025
ENSG00000121152	NCAPH	43.2742	-8.8894	1.46786	-6.05601	1.39535e-09	3.60221e-09	89.3305	83.7665	0	0	16.715	14.09
ENSG00000235534	FECHP1	43.1105	-8.88312	1.46796	-6.05134	1.43642e-09	3.70352e-09	83.5046	88.9373	0	0	0	0
ENSG00000280418	AC007326.2	42.8519	-8.87451	1.46808	-6.04498	1.49431e-09	3.84786e-09	83.5046	87.9031	0	0	0	0
ENSG00000198363	ASPH	42.7888	-8.87299	1.4681	-6.04387	1.50465e-09	3.86712e-09	87.3885	83.7665	0	0	85.94	52.315
ENSG00000279678	AC090386.2	42.7572	-8.87222	1.46825	-6.0427	1.51558e-09	3.89399e-09	89.3305	81.6982	0	0	0	0
ENSG00000274893	AL136317.2	108.815	-8.77279	1.45214	-6.04128	1.52896e-09	3.92711e-09	207.79	226.48	0.989817	0	0	0
ENSG00000219368	ZNF299P	42.6566	-8.8674	1.46854	-6.03825	1.55799e-09	3.99787e-09	79.6207	91.0056	0	0	0	0
ENSG00000230972	AP001116.1	42.6566	-8.8674	1.46854	-6.03825	1.55799e-09	3.99787e-09	79.6207	91.0056	0	0	0	0
ENSG00000231681	AC020743.2	42.3506	-8.85754	1.46838	-6.03218	1.61767e-09	4.14831e-09	82.5336	86.869	0	0	0	0
ENSG00000258843	LOC105370489	42.3822	-8.85831	1.46852	-6.03213	1.61815e-09	4.14831e-09	80.5916	88.9373	0	0	0	0
ENSG00000100503	NIN	42.3822	-8.85831	1.46852	-6.03213	1.61815e-09	4.14831e-09	80.5916	88.9373	0	0	26.3	12.755
ENSG00000125462	MIR9-1HG	42.3033	-8.85638	1.46836	-6.03148	1.62468e-09	4.16241e-09	85.4466	83.7665	0	0	0.905	0.39
ENSG00000259496	GEMIN8P1	42.4928	-8.86109	1.46982	-6.02871	1.65278e-09	4.23305e-09	73.7947	96.1763	0	0	0	0
ENSG00000225000	AC010082.1	42.3881	-8.86078	1.46991	-6.0281	1.65903e-09	4.2437e-09	96.1274	73.425	0	0	0	0
ENSG00000284116	AL772307.1	41.9816	-8.84605	1.46892	-6.02217	1.72097e-09	4.40076e-09	89.3305	78.5957	0	0	0.185	0
ENSG00000275410	HNF1B	41.9658	-8.84566	1.46908	-6.02124	1.73085e-09	4.42323e-09	90.3015	77.5616	0	0	0	0
ENSG00000113805	CNTN3	45.9844	-2.20645	0.366621	-6.01833	1.76221e-09	4.49626e-09	76.7077	74.4591	12.8676	19.9033	0	0
ENSG00000281560	LSINCT5	41.9599	-8.84314	1.46964	-6.01721	1.77449e-09	4.52048e-09	74.7657	93.0739	0	0	0	0
ENSG00000196937	FAM3C	41.9599	-8.84314	1.46964	-6.01721	1.77449e-09	4.52048e-09	74.7657	93.0739	0	0	31.48	56.175
ENSG00000259602	AC091073.1	41.6224	-8.83229	1.46895	-6.01267	1.82491e-09	4.64602e-09	79.6207	86.869	0	0	0	0
ENSG00000259091	LINC00517	41.5908	-8.8315	1.46883	-6.01261	1.82557e-09	4.64623e-09	81.5626	84.8006	0	0	0	0
ENSG00000164393	ADGRF2P	41.5276	-8.82993	1.46891	-6.01122	1.84135e-09	4.68198e-09	85.4466	80.664	0	0	0.03	0
ENSG00000293467	ENSG00000293467	41.5276	-8.82993	1.46891	-6.01122	1.84135e-09	4.68198e-09	85.4466	80.664	0	0	0	0
ENSG00000250221	KRT8P32	105.596	-8.72922	1.45254	-6.00962	1.85958e-09	4.72389e-09	199.052	222.343	0.989817	0	0	0
ENSG00000134769	DTNA	41.3797	-8.82377	1.46915	-6.00603	1.90118e-09	4.82501e-09	78.6497	86.869	0	0	0.165	0.255
ENSG00000142178	SIK1	41.3323	-8.82258	1.46898	-6.00594	1.90223e-09	4.82529e-09	81.5626	83.7665	0	0	3.275	5.195
ENSG00000147124	ZNF41	41.6125	-8.83436	1.47096	-6.00584	1.90343e-09	4.8262e-09	96.1274	70.3225	0	0	2.74	2.575
ENSG00000125355	TMEM255A	42.1178	-8.84738	1.47324	-6.00539	1.90871e-09	4.83807e-09	65.0559	103.415	0	0	0.165	0.16
ENSG00000154743	TSEN2	41.4013	-8.8267	1.47035	-6.00315	1.93527e-09	4.90387e-09	93.2144	72.3908	0	0	10.74	10.455
ENSG00000290429	ENSG00000290429	41.0737	-8.81361	1.46913	-5.9992	1.98289e-09	5.01825e-09	81.5626	82.7323	0	0	0	0
ENSG00000261239	ANKRD26P1	41.0737	-8.81361	1.46913	-5.9992	1.98289e-09	5.01825e-09	81.5626	82.7323	0	0	0	0
ENSG00000250619	AC021088.1	40.979	-8.81121	1.46958	-5.99573	2.02568e-09	5.12013e-09	87.3885	76.5274	0	0	0	0
ENSG00000253562	AC107909.2	40.9158	-8.80957	1.47043	-5.99113	2.08382e-09	5.26217e-09	91.2725	72.3908	0	0	0	0
ENSG00000100154	TTC28	40.7362	-8.80257	1.46968	-5.98947	2.10532e-09	5.31316e-09	86.4175	76.5274	0	0	0.44	0.015
ENSG00000217455	AC073316.1	40.7047	-8.80175	1.47002	-5.9875	2.13086e-09	5.37593e-09	88.3595	74.4591	0	0	0	0
ENSG00000112053	SLC26A8	103.032	-8.69485	1.45264	-5.98553	2.15681e-09	5.43631e-09	213.616	197.523	0.989817	0	0.16	0.025
ENSG00000117143	UAP1	444.144	-7.21365	1.2053	-5.98493	2.16485e-09	5.45488e-09	883.595	881.099	10.888	0.995164	15.32	25.765
ENSG00000261742	LINC00922	40.5251	-8.79469	1.46957	-5.98454	2.17e-09	5.46616e-09	83.5046	78.5957	0	0	0	0
ENSG00000146839	ZAN	40.7146	-8.79957	1.47062	-5.98357	2.18294e-09	5.49705e-09	71.8528	91.0056	0	0	0	0
ENSG00000284461	AC027644.4	40.6415	-8.80008	1.47104	-5.9822	2.20139e-09	5.53833e-09	92.2434	70.3225	0	0	0.535	0.57
ENSG00000154710	RABGEF1	40.6415	-8.80008	1.47104	-5.9822	2.20139e-09	5.53833e-09	92.2434	70.3225	0	0	18.41	23.885
ENSG00000240405	SAMMSON	40.4303	-8.79223	1.47054	-5.97893	2.2461e-09	5.6473e-09	89.3305	72.3908	0	0	7.415	0.66
ENSG00000115112	TFCP2L1	40.2507	-8.78513	1.46989	-5.97674	2.27652e-09	5.72025e-09	84.4756	76.5274	0	0	0.07	0.01
ENSG00000285892	AC006043.1	40.2507	-8.78513	1.46989	-5.97674	2.27652e-09	5.72025e-09	84.4756	76.5274	0	0	0.055	0
ENSG00000239211	RN7SL563P	40.3987	-8.79138	1.47109	-5.97609	2.28556e-09	5.74118e-09	91.2725	70.3225	0	0	0	0
ENSG00000166478	ZNF143	40.235	-8.78472	1.47002	-5.97591	2.28812e-09	5.74583e-09	85.4466	75.4933	0	0	9.75	22.61
ENSG00000200428	Y_RNA	40.1343	-8.7796	1.47004	-5.97237	2.33834e-09	5.86648e-09	75.7367	84.8006	0	0	0.845	0
ENSG00000104765	BNIP3L	40.0712	-8.77796	1.4698	-5.97223	2.34026e-09	5.86948e-09	79.6207	80.664	0	0	42.415	35.13
ENSG00000269113	TRABD2B	40.0396	-8.77715	1.46984	-5.97148	2.35104e-09	5.89469e-09	81.5626	78.5957	0	0	1.635	0.975
ENSG00000018236	CNTN1	39.8758	-8.77035	1.47015	-5.9656	2.43736e-09	6.10358e-09	75.7367	83.7665	0	0	7.26	4.985
ENSG00000254166	CASC19	39.8284	-8.76912	1.46997	-5.9655	2.43889e-09	6.10553e-09	78.6497	80.664	0	0	0.33	0.05
ENSG00000215548	FRG1JP	39.7968	-8.7683	1.46999	-5.96485	2.44852e-09	6.12774e-09	80.5916	78.5957	0	0	19.83	4.65
ENSG00000238087	FMO8P	39.6705	-8.76496	1.47124	-5.95754	2.56071e-09	6.40058e-09	88.3595	70.3225	0	0	0	0
ENSG00000171864	PRND	39.5225	-8.75857	1.47026	-5.95715	2.56674e-09	6.41367e-09	81.5626	76.5274	0	0	0	0.015
ENSG00000185040	SPDYE16	39.2798	-8.7496	1.4704	-5.95049	2.67348e-09	6.66602e-09	80.5916	76.5274	0	0	2.4	0.705
ENSG00000279061	Z98043.1	39.8384	-8.76716	1.47441	-5.94623	2.7439e-09	6.83529e-09	62.1429	97.2105	0	0	0	0
ENSG00000258640	RPL21P5	39.1318	-8.7431	1.47074	-5.94468	2.76991e-09	6.88525e-09	73.7947	82.7323	0	0	0	0.265
ENSG00000092148	HECTD1	39.1318	-8.7431	1.47074	-5.94468	2.76991e-09	6.88525e-09	73.7947	82.7323	0	0	26.7	26.315
ENSG00000100478	AP4S1	39.1318	-8.7431	1.47074	-5.94468	2.76991e-09	6.88525e-09	73.7947	82.7323	0	0	2.52	1.3
ENSG00000271402	IGKV2OR2-2	39.037	-8.74058	1.47055	-5.94375	2.78575e-09	6.92251e-09	79.6207	76.5274	0	0	0	0
ENSG00000006747	SCIN	38.7785	-8.73108	1.47077	-5.93642	2.91311e-09	7.22791e-09	79.6207	75.4933	0	0	26.645	20.765
ENSG00000184029	DSCR4	38.7627	-8.73066	1.47085	-5.93578	2.92455e-09	7.25184e-09	80.5916	74.4591	0	0	0	0
ENSG00000157404	KIT	38.7153	-8.72938	1.4713	-5.93311	2.97255e-09	7.3686e-09	83.5046	71.3566	0	0	0.325	0.01
ENSG00000166268	MYRFL	38.8791	-8.73628	1.47263	-5.93243	2.98485e-09	7.39684e-09	89.3305	66.1859	0	0	0	0
ENSG00000080561	MID2	38.6463	-8.72492	1.47125	-5.93029	3.02398e-09	7.48466e-09	71.8528	82.7323	0	0	0	0.025
ENSG00000108433	GOSR2	38.5515	-8.72237	1.47087	-5.93006	3.02824e-09	7.4929e-09	77.6787	76.5274	0	0	18.75	46.795
ENSG00000183508	TENT5C	38.3404	-8.71403	1.47108	-5.92355	3.15063e-09	7.79337e-09	74.7657	78.5957	0	0	0.145	1.865
ENSG00000241838	AP000529.1	38.3246	-8.7136	1.47105	-5.92339	3.15374e-09	7.79867e-09	75.7367	77.5616	0	0	0.11	0.44
ENSG00000158352	SHROOM4	38.3088	-8.71317	1.47105	-5.9231	3.15922e-09	7.80983e-09	76.7077	76.5274	0	0	4.745	0.915
ENSG00000232072	AC004870.4	38.4193	-8.71618	1.4717	-5.92252	3.17047e-09	7.83287e-09	69.9108	83.7665	0	0	0	0
ENSG00000229192	AC004870.3	38.4193	-8.71618	1.4717	-5.92252	3.17047e-09	7.83287e-09	69.9108	83.7665	0	0	0	0.145
ENSG00000173674	EIF1AX	38.2772	-8.71232	1.47114	-5.92216	3.17739e-09	7.84757e-09	78.6497	74.4591	0	0	45.185	69.64
ENSG00000165650	PDZD8	38.214	-8.71059	1.47169	-5.91876	3.24369e-09	8.00644e-09	82.5336	70.3225	0	0	12.365	13.48
ENSG00000112902	SEMA5A	38.1134	-8.70521	1.47138	-5.91638	3.29111e-09	8.11359e-09	72.8238	79.6299	0	0	35.715	12.08
ENSG00000152953	STK32B	38.1292	-8.70564	1.47148	-5.91623	3.29404e-09	8.11834e-09	71.8528	80.664	0	0	23.015	9.415
ENSG00000225957	AC231532.1	38.0344	-8.70306	1.47129	-5.91524	3.31389e-09	8.16231e-09	77.6787	74.4591	0	0	0	0
ENSG00000233395	LINC00841	38.0344	-8.70306	1.47129	-5.91524	3.31389e-09	8.16231e-09	77.6787	74.4591	0	0	0	0
ENSG00000172728	FUT10	37.8391	-8.69504	1.47146	-5.90913	3.43928e-09	8.46518e-09	73.7947	77.5616	0	0	7.56	7.055
ENSG00000260661	AC116903.2	37.8707	-8.69591	1.47162	-5.90908	3.44021e-09	8.46518e-09	71.8528	79.6299	0	0	0.045	0
ENSG00000255185	PDXDC2P	29.7866	-5.28615	0.894586	-5.90904	3.44103e-09	8.46518e-09	58.259	57.9126	1.97963	0.995164	0	0.665
ENSG00000196696	PDXDC2P-NPIPB14P	29.7866	-5.28615	0.894586	-5.90904	3.44103e-09	8.46518e-09	58.259	57.9126	1.97963	0.995164	32.955	7.82
ENSG00000131203	IDO1	37.7917	-8.69374	1.47146	-5.90825	3.45769e-09	8.50099e-09	76.7077	74.4591	0	0	0	0
ENSG00000162779	AXDND1	37.9338	-8.69767	1.47231	-5.90749	3.47369e-09	8.53772e-09	67.9688	83.7665	0	0	0.465	0.32
ENSG00000287763	ENSG00000287763	95.3967	-8.583	1.45331	-5.90582	3.50887e-09	8.62158e-09	190.313	190.284	0.989817	0	0	0
ENSG00000248360	LINC00504	37.9812	-8.69902	1.47317	-5.90498	3.52685e-09	8.66314e-09	65.0559	86.869	0	0	0.465	0.26
ENSG00000174453	VWC2L	37.6437	-8.68699	1.47201	-5.90143	3.60373e-09	8.83859e-09	69.9108	80.664	0	0	0	0
ENSG00000163697	APBB2	38.0561	-8.70603	1.47534	-5.90104	3.61207e-09	8.85636e-09	92.2434	59.9809	0	0	1.035	0.68
ENSG00000287057	LOC105378402	37.6654	-8.69022	1.47287	-5.90018	3.63099e-09	8.89735e-09	84.4756	66.1859	0	0	0	0
ENSG00000121989	ACVR2A	94.6856	-8.57196	1.4534	-5.89786	3.68237e-09	9.0178e-09	186.429	191.319	0	0.995164	1.065	1.855
ENSG00000234710	AC060834.2	27.4802	-3.49919	0.5937	-5.89387	3.77248e-09	9.23288e-09	53.4041	47.5711	1.97963	6.96615	0.07	0
ENSG00000230896	AL604028.1	37.4226	-8.68083	1.47294	-5.89354	3.78017e-09	9.24332e-09	83.5046	66.1859	0	0	2.76	1.815
ENSG00000197429	IPP	37.4226	-8.68083	1.47294	-5.89354	3.78017e-09	9.24332e-09	83.5046	66.1859	0	0	12.25	6.965
ENSG00000286147	ENSG00000286147	37.243	-8.67317	1.47215	-5.89151	3.82679e-09	9.34887e-09	78.6497	70.3225	0	0	0.01	0
ENSG00000197535	MYO5A	37.1898	-8.66899	1.47305	-5.88505	3.97924e-09	9.71543e-09	66.0269	82.7323	0	0	60.645	26.55
ENSG00000163960	UBXN7	37.0003	-8.66365	1.47228	-5.88451	3.99229e-09	9.74142e-09	77.6787	70.3225	0	0	16.86	8.115
ENSG00000243339	RN7SL738P	37.0003	-8.66365	1.47228	-5.88451	3.99229e-09	9.74142e-09	77.6787	70.3225	0	0	0.47	0
ENSG00000141665	FBXO15	37.2056	-8.66945	1.47334	-5.88422	3.99942e-09	9.75589e-09	65.0559	83.7665	0	0	1.525	1.42
ENSG00000172795	DCP2	36.7575	-8.65408	1.47242	-5.87744	4.16669e-09	1.01486e-08	76.7077	70.3225	0	0	7.575	3.275
ENSG00000123572	NRK	36.7418	-8.65363	1.47256	-5.87659	4.18804e-09	1.01976e-08	77.6787	69.2883	0	0	0	0
ENSG00000197961	ZNF121	37.026	-8.66182	1.47524	-5.87146	4.31962e-09	1.05116e-08	60.201	87.9031	0	0	9.38	10.59
ENSG00000257171	CR383658.2	36.6569	-8.64848	1.47301	-5.8713	4.32384e-09	1.05187e-08	66.9979	79.6299	0	0	0.04	0
ENSG00000123496	IL13RA2	36.5306	-8.64489	1.47249	-5.87093	4.33348e-09	1.0539e-08	74.7657	71.3566	0	0	0	0
ENSG00000121104	FAM117A	92.2311	-8.53488	1.45396	-5.87008	4.35589e-09	1.05904e-08	194.197	173.738	0.989817	0	12.95	4.76
ENSG00000110435	PDHX	37.0576	-8.6628	1.47622	-5.86823	4.40477e-09	1.0706e-08	58.259	89.9714	0	0	21.89	22.53
ENSG00000091664	SLC17A6	36.3352	-8.63654	1.47266	-5.86459	4.5024e-09	1.09138e-08	70.8818	74.4591	0	0	0	0
ENSG00000150556	LYPD6B	91.1451	-8.51698	1.45381	-5.85838	4.67397e-09	1.13128e-08	181.574	182.011	0	0.995164	0	0
ENSG00000254768	SLC17A6-DT	36.0925	-8.62678	1.4729	-5.85702	4.71251e-09	1.13924e-08	69.9108	74.4591	0	0	0	0
ENSG00000279600	AC015804.1	36.0925	-8.62678	1.4729	-5.85702	4.71251e-09	1.13924e-08	69.9108	74.4591	0	0	0	0
ENSG00000078687	TNRC6C	36.0925	-8.62678	1.4729	-5.85702	4.71251e-09	1.13924e-08	69.9108	74.4591	0	0	4.04	2.615
ENSG00000288694	ENSG00000288694	36.1241	-8.62769	1.4731	-5.85684	4.71759e-09	1.14013e-08	67.9688	76.5274	0	0	0.09	0.055
ENSG00000164199	ADGRV1	35.8497	-8.61695	1.47315	-5.84936	4.93483e-09	1.19191e-08	68.9398	74.4591	0	0	0.33	0.23
ENSG00000258018	LINC02457	35.8339	-8.6165	1.47308	-5.84931	4.93626e-09	1.19191e-08	69.9108	73.425	0	0	0	0
ENSG00000065978	YBX1	36.5879	-8.64415	1.47788	-5.84903	4.94453e-09	1.19355e-08	55.3461	91.0056	0	0	1327.7	1956.37
ENSG00000255256	AL136146.2	35.7392	-8.61375	1.47342	-5.84608	5.03301e-09	1.21455e-08	75.7367	67.22	0	0	0	0
ENSG00000146416	AIG1	35.7076	-8.61282	1.47382	-5.84386	5.10049e-09	1.22973e-08	77.6787	65.1517	0	0	14.89	15.055
ENSG00000278840	AC009878.1	35.7076	-8.61282	1.47382	-5.84386	5.10049e-09	1.22973e-08	77.6787	65.1517	0	0	0	0
ENSG00000137809	ITGA11	36.0668	-8.62858	1.47691	-5.84233	5.14766e-09	1.24074e-08	87.3885	56.8785	0	0	0.65	1.22
ENSG00000286168	ENSG00000286168	35.6228	-8.60752	1.47353	-5.84144	5.17519e-09	1.247e-08	66.9979	75.4933	0	0	0.635	0
ENSG00000287614	ENSG00000287614	35.4491	-8.60243	1.47418	-5.8354	5.36603e-09	1.29183e-08	77.6787	64.1176	0	0	0.075	0
ENSG00000227803	AL158198.1	35.4491	-8.60243	1.47418	-5.8354	5.36603e-09	1.29183e-08	77.6787	64.1176	0	0	0	0
ENSG00000224228	AL031599.1	35.1905	-8.59197	1.47455	-5.82683	5.64891e-09	1.35872e-08	77.6787	63.0834	0	0	0	0
ENSG00000275830	LINC03082	35.5064	-8.60143	1.47625	-5.82654	5.65876e-09	1.36069e-08	58.259	83.7665	0	0	0.7	0.245
ENSG00000251224	CNOT10-AS1	35.0899	-8.58614	1.47376	-5.82599	5.67758e-09	1.36319e-08	67.9688	72.3908	0	0	0	0
ENSG00000182973	CNOT10	35.0899	-8.58614	1.47376	-5.82599	5.67758e-09	1.36319e-08	67.9688	72.3908	0	0	24.475	19.865
ENSG00000240423	LINC00636	35.0899	-8.58614	1.47376	-5.82599	5.67758e-09	1.36319e-08	67.9688	72.3908	0	0	0.09	0
ENSG00000136247	ZDHHC4	35.0899	-8.58614	1.47376	-5.82599	5.67758e-09	1.36319e-08	67.9688	72.3908	0	0	0.63	0.655
ENSG00000232581	AC079742.1	35.0899	-8.58614	1.47376	-5.82599	5.67758e-09	1.36319e-08	67.9688	72.3908	0	0	0	0.175
ENSG00000151090	THRB	35.0583	-8.5852	1.4737	-5.8256	5.69093e-09	1.36518e-08	69.9108	70.3225	0	0	1.56	0.325
ENSG00000163513	TGFBR2	35.1847	-8.58898	1.47483	-5.82371	5.75567e-09	1.38031e-08	62.1429	78.5957	0	0	32.18	15.895
ENSG00000054277	OPN3	35.1431	-8.59051	1.47556	-5.82185	5.82008e-09	1.39451e-08	80.5916	59.9809	0	0	15.16	14.085
ENSG00000203668	CHML	35.1431	-8.59051	1.47556	-5.82185	5.82008e-09	1.39451e-08	80.5916	59.9809	0	0	7.3	2.405
ENSG00000286922	ENSG00000286922	34.9478	-8.58191	1.47466	-5.8196	5.89881e-09	1.41212e-08	76.7077	63.0834	0	0	0	0
ENSG00000238245	MYO5BP2	34.8156	-8.57509	1.47393	-5.81784	5.96138e-09	1.42668e-08	68.9398	70.3225	0	0	0	0
ENSG00000100129	EIF3L	34.7682	-8.57368	1.47406	-5.81636	6.01438e-09	1.43894e-08	71.8528	67.22	0	0	655.835	738.885
ENSG00000143195	ILDR2	46.7084	-8.99835	1.54832	-5.81169	6.18437e-09	1.47656e-08	68.9398	117.894	0	0	0.29	0.63
ENSG00000235501	CNN3-DT	34.5886	-8.56538	1.47422	-5.81011	6.24305e-09	1.49013e-08	66.9979	71.3566	0	0	1.25	0.33
ENSG00000249213	LOC100129404	34.5728	-8.5649	1.47417	-5.80999	6.24782e-09	1.49083e-08	67.9688	70.3225	0	0	0	0
ENSG00000072274	TFRC	34.636	-8.56681	1.47459	-5.80961	6.26182e-09	1.49329e-08	64.0849	74.4591	0	0	94.795	172.555
ENSG00000225127	LINC00237	34.6518	-8.56729	1.47479	-5.80915	6.27916e-09	1.49698e-08	63.1139	75.4933	0	0	0	0.14
ENSG00000231470	HMGB3P2	34.4781	-8.56205	1.47467	-5.80608	6.39541e-09	1.5229e-08	73.7947	64.1176	0	0	0	0
ENSG00000234139	AL035420.1	34.4781	-8.56205	1.47467	-5.80608	6.39541e-09	1.5229e-08	73.7947	64.1176	0	0	0	0
ENSG00000022267	FHL1	34.2985	-8.55369	1.4744	-5.80148	6.57337e-09	1.5639e-08	68.9398	68.2542	0	0	17.61	10.74
ENSG00000236064	LOC101928335	34.1189	-8.54528	1.4749	-5.7938	6.88115e-09	1.63569e-08	64.0849	72.3908	0	0	0.085	0.03
ENSG00000188523	CFAP77	34.1347	-8.54577	1.47507	-5.79348	6.89439e-09	1.63835e-08	63.1139	73.425	0	0	0	0
ENSG00000257474	AC027288.1	34.8413	-8.57342	1.48023	-5.79194	6.95769e-09	1.65291e-08	51.4621	87.9031	0	0	0	0
ENSG00000283453	PRIM2BP	34.1821	-8.54724	1.4758	-5.7916	6.97199e-09	1.65534e-08	60.201	76.5274	0	0	0	0
ENSG00000290597	ENSG00000290597	34.1821	-8.54724	1.4758	-5.7916	6.97199e-09	1.65534e-08	60.201	76.5274	0	0	0.025	0
ENSG00000250973	KRTAP13-6P	33.813	-8.53294	1.47487	-5.78557	7.22656e-09	1.71327e-08	66.9979	68.2542	0	0	0	0
ENSG00000096060	FKBP5	33.8762	-8.53489	1.47522	-5.7855	7.22984e-09	1.71354e-08	63.1139	72.3908	0	0	1.24	2.475
ENSG00000185811	IKZF1	33.9551	-8.53737	1.47657	-5.78191	7.38555e-09	1.74891e-08	58.259	77.5616	0	0	0.08	0
ENSG00000151388	ADAMTS12	33.7025	-8.52953	1.47577	-5.77971	7.48301e-09	1.77096e-08	73.7947	61.0151	0	0	0	0.025
ENSG00000227191	TRGC2	33.7025	-8.52953	1.47577	-5.77971	7.48301e-09	1.77096e-08	73.7947	61.0151	0	0	0	0
ENSG00000256093	LOC100131779	34.0025	-8.53892	1.47784	-5.77798	7.56025e-09	1.78819e-08	55.3461	80.664	0	0	0	0
ENSG00000197497	ZNF665	33.8662	-8.53742	1.47761	-5.77785	7.56596e-09	1.78902e-08	79.6207	55.8443	0	0	1.905	0.555
ENSG00000266750	MIR4645	33.6019	-8.52343	1.47526	-5.77759	7.57778e-09	1.79025e-08	64.0849	70.3225	0	0	0	0
ENSG00000230438	SERPINB9P1	33.6019	-8.52343	1.47526	-5.77759	7.57778e-09	1.79025e-08	64.0849	70.3225	0	0	0.055	0
ENSG00000204193	TXNDC8	33.3275	-8.51189	1.47538	-5.76927	7.96152e-09	1.87707e-08	65.0559	68.2542	0	0	0	0
ENSG00000255571	MIR9-3HG	33.3275	-8.51189	1.47538	-5.76927	7.96152e-09	1.87707e-08	65.0559	68.2542	0	0	0.075	0.085
ENSG00000187537	POTEG	83.8943	-8.39585	1.45571	-5.76751	8.04502e-09	1.89621e-08	150.502	184.079	0	0.995164	0	0
ENSG00000114439	BBX	33.069	-8.50075	1.47561	-5.76082	8.37049e-09	1.96948e-08	65.0559	67.22	0	0	33.065	10.72
ENSG00000286111	ENSG00000286111	33.069	-8.50075	1.47561	-5.76082	8.37049e-09	1.96948e-08	65.0559	67.22	0	0	0	0
ENSG00000285987	AL157886.1	33.1322	-8.50274	1.47606	-5.76043	8.39005e-09	1.97351e-08	61.172	71.3566	0	0	0	0
ENSG00000286811	ENSG00000286811	32.8736	-8.49153	1.47623	-5.75219	8.80949e-09	2.06857e-08	61.172	70.3225	0	0	0	0.415
ENSG00000085365	SCAMP1	32.9111	-8.49572	1.47742	-5.75036	8.90521e-09	2.09044e-08	74.7657	56.8785	0	0	16.71	7.205
ENSG00000224509	MRPS9-AS2	32.7473	-8.48753	1.47616	-5.74972	8.93918e-09	2.0972e-08	68.9398	62.0493	0	0	0.065	0.09
ENSG00000075131	TIPIN	33.2901	-8.50798	1.48012	-5.74818	9.02107e-09	2.11519e-08	51.4621	81.6982	0	0	10.705	14.475
ENSG00000104517	UBR5	32.5519	-8.47822	1.47612	-5.74359	9.26919e-09	2.17274e-08	65.0559	65.1517	0	0	46.015	10.62
ENSG00000091844	RGS17	32.5203	-8.47721	1.47623	-5.74246	9.33084e-09	2.18655e-08	66.9979	63.0834	0	0	0.22	0.04
ENSG00000089248	ERP29	32.6625	-8.48177	1.47707	-5.74231	9.33936e-09	2.18728e-08	58.259	72.3908	0	0	169.365	99.79
ENSG00000274227	AC073575.2	32.6625	-8.48177	1.47707	-5.74231	9.33936e-09	2.18728e-08	58.259	72.3908	0	0	1.01	1.135
ENSG00000225555	AP000320.1	32.3407	-8.46834	1.47648	-5.73549	9.72298e-09	2.27352e-08	62.1429	67.22	0	0	0.035	0.07
ENSG00000159197	KCNE2	32.3407	-8.46834	1.47648	-5.73549	9.72298e-09	2.27352e-08	62.1429	67.22	0	0	1.285	0.26
ENSG00000184178	SCFD2	32.3565	-8.46884	1.47659	-5.73539	9.72879e-09	2.27389e-08	61.172	68.2542	0	0	8.825	8.245
ENSG00000251976	RN7SKP141	32.2934	-8.46682	1.47639	-5.73479	9.76317e-09	2.28127e-08	65.0559	64.1176	0	0	0	0
ENSG00000251301	LINC02384	32.3881	-8.46987	1.47695	-5.73469	9.76919e-09	2.28201e-08	59.23	70.3225	0	0	0	0
ENSG00000276975	HYDIN2	81.1094	-8.34948	1.45622	-5.73368	9.82723e-09	2.29491e-08	178.661	144.782	0	0.995164	0	0
ENSG00000198963	RORB	32.4197	-8.47091	1.47749	-5.73332	9.84848e-09	2.29921e-08	57.288	72.3908	0	0	0.18	0.06
ENSG00000081377	CDC14B	32.4098	-8.47361	1.47801	-5.73313	9.85919e-09	2.30105e-08	73.7947	55.8443	0	0	9.8	3.075
ENSG00000251136	PARAIL	32.2302	-8.46478	1.47689	-5.73149	9.95508e-09	2.32276e-08	68.9398	59.9809	0	0	3.38	1.2
ENSG00000286891	LOC124900848	80.776	-8.3415	1.45559	-5.73065	1.00047e-08	2.33097e-08	151.473	170.635	0	0.995164	0	0.02
ENSG00000162374	ELAVL4	31.9717	-8.45326	1.47728	-5.72218	1.05165e-08	2.44741e-08	68.9398	58.9468	0	0	0	0
ENSG00000233009	NALCN-AS1	32.2085	-8.46103	1.47869	-5.72198	1.05291e-08	2.44962e-08	54.3751	74.4591	0	0	0	0.035
ENSG00000257743	MGAM2	31.8237	-8.44528	1.47694	-5.71808	1.07737e-08	2.50201e-08	62.1429	65.1517	0	0	0.075	0.035
ENSG00000264603	MIR3159	31.8553	-8.44631	1.47713	-5.71804	1.07758e-08	2.50201e-08	60.201	67.22	0	0	0	0
ENSG00000176222	ZNF404	31.5651	-8.43362	1.4772	-5.70919	1.13515e-08	2.63114e-08	62.1429	64.1176	0	0	4.37	1.845
ENSG00000228675	AC006482.1	31.6125	-8.43518	1.47749	-5.70914	1.13549e-08	2.63117e-08	59.23	67.22	0	0	0	0
ENSG00000187416	LHFPL3	31.6283	-8.4357	1.47767	-5.70878	1.13792e-08	2.63606e-08	58.259	68.2542	0	0	1.88	0.04
ENSG00000264722	MIR3670-2	31.6599	-8.43676	1.47818	-5.70752	1.14632e-08	2.65399e-08	56.317	70.3225	0	0	0	0
ENSG00000257366	AC138969.2	31.6599	-8.43676	1.47818	-5.70752	1.14632e-08	2.65399e-08	56.317	70.3225	0	0	0.03	0
ENSG00000257563	AC126755.4	31.502	-8.43154	1.47745	-5.70681	1.15116e-08	2.66368e-08	66.0269	59.9809	0	0	0.03	0
ENSG00000265776	MIR3670-3	31.502	-8.43154	1.47745	-5.70681	1.15116e-08	2.66368e-08	66.0269	59.9809	0	0	0	0
ENSG00000198860	TSEN15	31.3698	-8.42395	1.47786	-5.70012	1.19727e-08	2.76878e-08	58.259	67.22	0	0	22.75	12.46
ENSG00000243911	RN7SL430P	31.423	-8.42888	1.47882	-5.69973	1.19995e-08	2.77341e-08	70.8818	54.8102	0	0	0	0
ENSG00000119314	PTBP3	31.423	-8.42888	1.47882	-5.69973	1.19995e-08	2.77341e-08	70.8818	54.8102	0	0	39.145	24.52
ENSG00000151414	NEK7	31.2276	-8.41923	1.47803	-5.69625	1.22469e-08	2.82816e-08	66.9979	57.9126	0	0	24.79	7.525
ENSG00000185164	NOMO2	31.0796	-8.41105	1.47781	-5.69155	1.25891e-08	2.90305e-08	60.201	64.1176	0	0	60.235	59.905
ENSG00000274025	MIR3670-4	31.0796	-8.41105	1.47781	-5.69155	1.25891e-08	2.90305e-08	60.201	64.1176	0	0	0	0
ENSG00000248445	SEMA6A-AS1	31.0481	-8.41	1.47776	-5.69105	1.26264e-08	2.91e-08	62.1429	62.0493	0	0	8.63	1.37
ENSG00000162989	KCNJ3	31.8178	-8.44238	1.48354	-5.69069	1.26531e-08	2.91531e-08	46.6072	80.664	0	0	0.015	0
ENSG00000286259	ENSG00000286259	31.1744	-8.41426	1.47911	-5.68872	1.27993e-08	2.94566e-08	54.3751	70.3225	0	0	0.055	0.045
ENSG00000135443	KRT85	30.9533	-8.4068	1.47873	-5.68515	1.30696e-08	3.00616e-08	67.9688	55.8443	0	0	0	0
ENSG00000101109	STK4	30.8369	-8.39964	1.47815	-5.68255	1.32701e-08	3.05055e-08	59.23	64.1176	0	0	16.68	13.9
ENSG00000115970	THADA	30.7105	-8.39536	1.47889	-5.6768	1.37241e-08	3.15311e-08	66.9979	55.8443	0	0	8.485	11.975
ENSG00000242021	AC112493.1	30.8743	-8.40403	1.48089	-5.675	1.38692e-08	3.18555e-08	72.8238	50.6736	0	0	0	0
ENSG00000287801	ENSG00000287801	76.1526	-8.25681	1.45609	-5.67055	1.42339e-08	3.26747e-08	149.531	154.089	0.989817	0	0	0
ENSG00000256389	LOC124902888	30.8427	-8.40288	1.4821	-5.66958	1.4315e-08	3.28514e-08	74.7657	48.6052	0	0	0	0
ENSG00000176697	BDNF	30.4678	-8.38382	1.47906	-5.66833	1.44193e-08	3.30815e-08	66.0269	55.8443	0	0	0.08	0.03
ENSG00000011566	MAP4K3	30.3514	-8.37653	1.47886	-5.66417	1.47737e-08	3.38754e-08	57.288	64.1176	0	0	9.735	7.145
ENSG00000109572	CLCN3	24.3899	-3.94565	0.697278	-5.65865	1.52569e-08	3.49439e-08	54.3751	37.2296	2.96945	2.98549	35.53	21.595
ENSG00000188037	CLCN1	30.0139	-8.36156	1.4791	-5.65316	1.57526e-08	3.60588e-08	62.1429	57.9126	0	0	0	0
ENSG00000259467	NDUFAF4P1	30.1718	-8.36707	1.48037	-5.65202	1.5857e-08	3.62771e-08	52.4331	68.2542	0	0	0	0.12
ENSG00000053501	USE1	30.1718	-8.36707	1.48037	-5.65202	1.5857e-08	3.62771e-08	52.4331	68.2542	0	0	29.085	36.575
ENSG00000288553	ENSG00000288553	29.9507	-8.35935	1.48	-5.6482	1.62137e-08	3.70514e-08	66.0269	53.776	0	0	0	0
ENSG00000147874	HAUS6	30.1145	-8.36822	1.48224	-5.64565	1.6456e-08	3.75945e-08	71.8528	48.6052	0	0	15.095	15.12
ENSG00000227373	RABGAP1L-DT	29.7869	-8.3503	1.47928	-5.64485	1.65321e-08	3.77576e-08	60.201	58.9468	0	0	0.345	0.21
ENSG00000278988	AL356490.1	29.9291	-8.35531	1.48089	-5.64208	1.68006e-08	3.83493e-08	51.4621	68.2542	0	0	0.135	0
ENSG00000255145	STX17-DT	26.0271	-3.24598	0.575404	-5.64122	1.68847e-08	3.85303e-08	46.6072	47.5711	3.95927	5.97098	0.205	0.14
ENSG00000243147	MRPL33	42.3519	-2.23202	0.395789	-5.63943	1.70614e-08	3.89226e-08	78.6497	61.0151	20.7862	8.95648	74.29	92.59
ENSG00000046653	GPM6B	73.8428	-8.21249	1.4565	-5.63853	1.71513e-08	3.91057e-08	148.56	145.816	0	0.995164	122.445	57.06
ENSG00000163072	NOSTRIN	29.56	-8.33894	1.47957	-5.63605	1.73991e-08	3.96595e-08	58.259	59.9809	0	0	0	0.025
ENSG00000273217	AC008695.1	29.6547	-8.3423	1.48065	-5.63421	1.75866e-08	4.00193e-08	52.4331	66.1859	0	0	0.38	0
ENSG00000158987	RAPGEF6	29.6547	-8.3423	1.48065	-5.63421	1.75866e-08	4.00193e-08	52.4331	66.1859	0	0	4.11	3.16
ENSG00000264825	AC091588.2	29.4652	-8.3356	1.48036	-5.6308	1.79379e-08	4.08073e-08	64.0849	53.776	0	0	0	0
ENSG00000211869	TRAJ20	29.333	-8.3275	1.47999	-5.62674	1.83649e-08	4.17084e-08	56.317	61.0151	0	0	0	0
ENSG00000211870	TRAJ19	29.333	-8.3275	1.47999	-5.62674	1.83649e-08	4.17084e-08	56.317	61.0151	0	0	0	0
ENSG00000211871	TRAJ18	29.333	-8.3275	1.47999	-5.62674	1.83649e-08	4.17084e-08	56.317	61.0151	0	0	0	0
ENSG00000211872	TRAJ17	29.333	-8.3275	1.47999	-5.62674	1.83649e-08	4.17084e-08	56.317	61.0151	0	0	0	0
ENSG00000211873	TRAJ16	29.333	-8.3275	1.47999	-5.62674	1.83649e-08	4.17084e-08	56.317	61.0151	0	0	0	0
ENSG00000144406	UNC80	29.3015	-8.32638	1.47989	-5.62637	1.84042e-08	4.17861e-08	58.259	58.9468	0	0	0.935	0.86
ENSG00000139641	ESYT1	29.4179	-8.33388	1.48148	-5.62537	1.85108e-08	4.20162e-08	66.9979	50.6736	0	0	87.99	88.265
ENSG00000177058	SLC38A9	29.2383	-8.32414	1.48032	-5.62322	1.87432e-08	4.2496e-08	62.1429	54.8102	0	0	12.23	5.44
ENSG00000152670	DDX4	29.2383	-8.32414	1.48032	-5.62322	1.87432e-08	4.2496e-08	62.1429	54.8102	0	0	0	0.105
ENSG00000112319	EYA4	29.7653	-8.34644	1.48432	-5.62308	1.87587e-08	4.25194e-08	45.6362	73.425	0	0	14.065	8.635
ENSG00000177483	RBM44	29.2225	-8.32357	1.48056	-5.62192	1.88846e-08	4.27927e-08	63.1139	53.776	0	0	0.015	0.015
ENSG00000226372	DCAF8L1	29.7811	-8.34706	1.48506	-5.62068	1.90203e-08	4.30882e-08	44.6652	74.4591	0	0	0	0
ENSG00000227927	MACROD2-IT1	29.0429	-8.31371	1.48022	-5.61654	1.94821e-08	4.41097e-08	58.259	57.9126	0	0	0	0
ENSG00000124299	PEPD	29.0429	-8.31371	1.48022	-5.61654	1.94821e-08	4.41097e-08	58.259	57.9126	0	0	58.395	82.98
ENSG00000196166	LINC03042	28.9639	-8.31087	1.48104	-5.6115	2.0058e-08	4.53628e-08	63.1139	52.7419	0	0	0.04	0
ENSG00000136270	TBRG4	28.8475	-8.3032	1.48078	-5.60733	2.05475e-08	4.64181e-08	54.3751	61.0151	0	0	160.025	173.22
ENSG00000206838	SNORA5A	28.8475	-8.3032	1.48078	-5.60733	2.05475e-08	4.64181e-08	54.3751	61.0151	0	0	4.095	1.93
ENSG00000201772	SNORA5C	28.8475	-8.3032	1.48078	-5.60733	2.05475e-08	4.64181e-08	54.3751	61.0151	0	0	2.63	1.265
ENSG00000200656	SNORA5B	28.8475	-8.3032	1.48078	-5.60733	2.05475e-08	4.64181e-08	54.3751	61.0151	0	0	0.2	0
ENSG00000226010	LOC100419786	28.8002	-8.30149	1.48054	-5.60706	2.05793e-08	4.64641e-08	57.288	57.9126	0	0	0	0
ENSG00000175175	PPM1E	28.8002	-8.30149	1.48054	-5.60706	2.05793e-08	4.64641e-08	57.288	57.9126	0	0	5	1.575
ENSG00000136052	SLC41A2	28.7844	-8.30092	1.48057	-5.60656	2.06389e-08	4.65377e-08	58.259	56.8785	0	0	2.505	2.305
ENSG00000286655	ENSG00000286655	31.8673	-5.98111	1.0686	-5.59713	2.17934e-08	4.90548e-08	58.259	67.22	0	1.99033	0	0
ENSG00000261250	AL160286.3	28.6206	-8.29148	1.48142	-5.59698	2.18123e-08	4.90716e-08	52.4331	62.0493	0	0	0	0
ENSG00000144061	NPHP1	28.4785	-8.28629	1.48147	-5.59331	2.22787e-08	5.00637e-08	61.172	52.7419	0	0	3.88	4.08
ENSG00000254344	LINC01288	28.3147	-8.27674	1.48125	-5.58769	2.30115e-08	5.16675e-08	55.3461	57.9126	0	0	0	0
ENSG00000187627	RGPD1	28.2989	-8.27617	1.48122	-5.58738	2.3052e-08	5.17297e-08	56.317	56.8785	0	0	0	0
ENSG00000205929	C21orf62	28.2831	-8.27559	1.48126	-5.58686	2.31208e-08	5.18554e-08	57.288	55.8443	0	0	0.015	0.015
ENSG00000164694	FNDC1	28.2673	-8.27501	1.48135	-5.58613	2.32184e-08	5.206e-08	58.259	54.8102	0	0	0.56	0.445
ENSG00000286072	ENSG00000286072	28.7469	-8.2963	1.4852	-5.58599	2.3237e-08	5.20872e-08	44.6652	70.3225	0	0	0	0.05
ENSG00000110844	PRPF40B	28.2515	-8.27443	1.4815	-5.58518	2.33454e-08	5.23012e-08	59.23	53.776	0	0	17.98	8.42
ENSG00000258104	HIGD1AP9	28.2515	-8.27443	1.4815	-5.58518	2.33454e-08	5.23012e-08	59.23	53.776	0	0	0.255	0
ENSG00000115232	ITGA4	28.441	-8.28147	1.48346	-5.58253	2.37048e-08	5.30917e-08	47.5782	66.1859	0	0	0.135	0.035
ENSG00000204434	POTEKP	28.2041	-8.27266	1.48228	-5.58103	2.39103e-08	5.3537e-08	62.1429	50.6736	0	0	0	0
ENSG00000149054	ZNF215	28.0403	-8.26304	1.48159	-5.57716	2.44473e-08	5.47093e-08	56.317	55.8443	0	0	2.09	3.66
ENSG00000149050	ZNF214	28.0403	-8.26304	1.48159	-5.57716	2.44473e-08	5.47093e-08	56.317	55.8443	0	0	0	0
ENSG00000188612	SUMO2	28.0088	-8.26187	1.48177	-5.57567	2.46574e-08	5.5149e-08	58.259	53.776	0	0	269.725	324.47
ENSG00000124313	IQSEC2	27.993	-8.26128	1.48195	-5.5746	2.481e-08	5.54749e-08	59.23	52.7419	0	0	18.845	11.93
ENSG00000143437	ARNT	28.1667	-8.26777	1.48316	-5.57444	2.48321e-08	5.54938e-08	48.5492	64.1176	0	0	22.06	14.07
ENSG00000143387	CTSK	28.1667	-8.26777	1.48316	-5.57444	2.48321e-08	5.54938e-08	48.5492	64.1176	0	0	4.175	1.83
ENSG00000184185	KCNJ12	27.9614	-8.2601	1.48249	-5.57178	2.52144e-08	5.6317e-08	61.172	50.6736	0	0	0	0
ENSG00000164692	COL1A2	29.238	-2.77802	0.49882	-5.56918	2.55942e-08	5.7118e-08	52.4331	49.6394	8.90836	5.97098	0.065	0
ENSG00000259097	AL163932.1	27.9298	-8.25889	1.48326	-5.56806	2.57591e-08	5.74703e-08	63.1139	48.6052	0	0	0	0
ENSG00000183571	PGPEP1L	27.845	-8.25216	1.48217	-5.56761	2.58253e-08	5.7602e-08	52.4331	58.9468	0	0	0	0
ENSG00000151892	GFRA1	27.914	-8.25828	1.48375	-5.56581	2.6093e-08	5.81512e-08	64.0849	47.5711	0	0	0.005	0.01
ENSG00000030304	MUSK	28.0936	-8.26834	1.48622	-5.56333	2.64673e-08	5.8969e-08	68.9398	43.4345	0	0	0.025	0
ENSG00000124198	ARFGEF2	27.9555	-8.25642	1.4848	-5.56062	2.68819e-08	5.98435e-08	45.6362	66.1859	0	0	31.115	18.015
ENSG00000286326	ENSG00000286326	27.9555	-8.25642	1.4848	-5.56062	2.68819e-08	5.98435e-08	45.6362	66.1859	0	0	0	0
ENSG00000100122	CRYBB1	27.9555	-8.25642	1.4848	-5.56062	2.68819e-08	5.98435e-08	45.6362	66.1859	0	0	0.22	0
ENSG00000168172	HOOK3	27.5864	-8.23881	1.48246	-5.55753	2.73619e-08	6.08953e-08	52.4331	57.9126	0	0	10.07	4.73
ENSG00000137968	SLC44A5	27.6397	-8.24435	1.485	-5.55173	2.82851e-08	6.28809e-08	65.0559	45.5028	0	0	0.055	0.03
ENSG00000229846	AC099788.1	67.9064	-8.09072	1.45778	-5.55002	2.85642e-08	6.34491e-08	132.054	138.577	0	0.995164	0	0
ENSG00000286020	ENSG00000286020	27.6239	-8.24371	1.48564	-5.54893	2.87429e-08	6.38285e-08	66.0269	44.4686	0	0	0.1	0
ENSG00000228944	AC004485.1	27.3798	-3.03761	0.547473	-5.54841	2.88274e-08	6.39986e-08	57.288	40.332	7.91854	3.98066	0	0
ENSG00000238627	RNA5SP489	27.3437	-8.22594	1.48291	-5.54717	2.90334e-08	6.44029e-08	51.4621	57.9126	0	0	0	0
ENSG00000270647	TAF15	27.2331	-8.22173	1.48319	-5.54326	2.96885e-08	6.58201e-08	58.259	50.6736	0	0	74.845	87.685
ENSG00000143457	GOLPH3L	27.5923	-8.24241	1.48714	-5.54246	2.98256e-08	6.61059e-08	67.9688	42.4003	0	0	9.65	9.875
ENSG00000291025	LOC442028	23.3815	-3.87625	0.699611	-5.54058	3.01476e-08	6.68013e-08	36.8974	50.6736	2.96945	2.98549	1.01	0.1
ENSG00000198336	MYL4	27.2016	-8.2205	1.48383	-5.54007	3.02357e-08	6.69782e-08	60.201	48.6052	0	0	0	0.36
ENSG00000108298	RPL19	27.0852	-8.21235	1.48321	-5.53688	3.07902e-08	6.81321e-08	51.4621	56.8785	0	0	1779.55	2216.4
ENSG00000153982	GDPD1	27.0852	-8.21235	1.48321	-5.53688	3.07902e-08	6.81321e-08	51.4621	56.8785	0	0	4.605	1.065
ENSG00000225975	ZNF567-DT	27.3653	-8.23026	1.48643	-5.53691	3.07847e-08	6.81321e-08	66.0269	43.4345	0	0	2.06	1.365
ENSG00000285000	AC008581.2	27.0062	-8.20932	1.48326	-5.53463	3.11886e-08	6.8976e-08	56.317	51.7077	0	0	1.995	1.61
ENSG00000102858	MGRN1	26.8266	-8.19863	1.48353	-5.52644	3.268e-08	7.21758e-08	51.4621	55.8443	0	0	55.73	46.92
ENSG00000235026	DPP10-AS1	26.8424	-8.19924	1.48367	-5.52631	3.27035e-08	7.22081e-08	50.4911	56.8785	0	0	0	0.02
ENSG00000280383	Z95331.1	26.874	-8.20048	1.48415	-5.52536	3.28813e-08	7.25411e-08	48.5492	58.9468	0	0	0.11	0.09
ENSG00000187950	OVCH1	26.8898	-8.20111	1.48449	-5.52453	3.30363e-08	7.28434e-08	47.5782	59.9809	0	0	0	0
ENSG00000257599	OVCH1-AS1	26.8898	-8.20111	1.48449	-5.52453	3.30363e-08	7.28434e-08	47.5782	59.9809	0	0	0.085	0.08
ENSG00000234948	LINC01524	26.7477	-8.19557	1.48375	-5.52355	3.3221e-08	7.32308e-08	56.317	50.6736	0	0	0.23	0.295
ENSG00000166086	JAM3	26.9214	-8.20237	1.48536	-5.52214	3.34886e-08	7.38007e-08	45.6362	62.0493	0	0	37.745	35.44
ENSG00000235438	ESRRAP2	26.6155	-8.18664	1.48441	-5.51509	3.4861e-08	7.66998e-08	48.5492	57.9126	0	0	0	0.04
ENSG00000293265	ENSG00000293265	26.6155	-8.18664	1.48441	-5.51509	3.4861e-08	7.66998e-08	48.5492	57.9126	0	0	0	0.07
ENSG00000263918	MIR3670-1	26.5207	-8.18292	1.48391	-5.51443	3.49922e-08	7.69467e-08	54.3751	51.7077	0	0	0	0
ENSG00000258354	AC138932.2	26.5207	-8.18292	1.48391	-5.51443	3.49922e-08	7.69467e-08	54.3751	51.7077	0	0	0.03	0.825
ENSG00000176542	USF3	26.5049	-8.1823	1.48405	-5.51348	3.51809e-08	7.73198e-08	55.3461	50.6736	0	0	2.49	3.195
ENSG00000234159	RBPMSLP	26.4891	-8.18168	1.48426	-5.51229	3.54196e-08	7.77809e-08	56.317	49.6394	0	0	0	0
ENSG00000155313	USP25	26.4891	-8.18168	1.48426	-5.51229	3.54196e-08	7.77809e-08	56.317	49.6394	0	0	17.61	8.915
ENSG00000160293	VAV2	26.726	-8.19117	1.48794	-5.50502	3.69119e-08	8.08827e-08	41.7523	65.1517	0	0	5.085	2.59
ENSG00000187231	SESTD1	31.6606	-2.60393	0.47327	-5.50201	3.75491e-08	8.22568e-08	44.6652	64.1176	9.89817	7.96131	18.86	8.19
ENSG00000114738	MAPKAPK3	26.2148	-8.16703	1.48512	-5.49924	3.81424e-08	8.34887e-08	57.288	47.5711	0	0	45.41	45.875
ENSG00000066294	CD84	26.0826	-8.15793	1.4848	-5.49431	3.92243e-08	8.57179e-08	49.5202	54.8102	0	0	0.005	0.005
ENSG00000140506	LMAN1L	26.0668	-8.1573	1.48468	-5.49432	3.92225e-08	8.57179e-08	50.4911	53.776	0	0	0	0.02
ENSG00000261606	AC091230.1	26.0668	-8.1573	1.48468	-5.49432	3.92225e-08	8.57179e-08	50.4911	53.776	0	0	0	0
ENSG00000147113	DIPK2B	26.0984	-8.15856	1.48498	-5.49406	3.92807e-08	8.58179e-08	48.5492	55.8443	0	0	0	0
ENSG00000089063	TMEM230	26.7892	-8.19393	1.49146	-5.49391	3.93138e-08	8.58672e-08	37.8684	69.2883	0	0	75.79	76.255
ENSG00000197565	COL4A6	64.35	-8.01312	1.45859	-5.49375	3.93485e-08	8.59197e-08	128.17	128.235	0	0.995164	0.01	0.01
ENSG00000227657	SERPINA7P1	26.0352	-8.15604	1.48464	-5.4936	3.93829e-08	8.59717e-08	52.4331	51.7077	0	0	0	0
ENSG00000112697	TMEM30A	29.7819	-5.88315	1.07099	-5.49318	3.94749e-08	8.61494e-08	59.23	57.9126	0.989817	0.995164	46.255	39.95
ENSG00000184697	CLDN6	26.1458	-8.16048	1.48593	-5.49182	3.97804e-08	8.67693e-08	45.6362	58.9468	0	0	0.14	0.465
ENSG00000006327	TNFRSF12A	26.1458	-8.16048	1.48593	-5.49182	3.97804e-08	8.67693e-08	45.6362	58.9468	0	0	61.035	268.745
ENSG00000243480	AMY2A	26.1615	-8.16114	1.4864	-5.49054	4.00698e-08	8.73065e-08	44.6652	59.9809	0	0	0	0
ENSG00000261499	AC233699.1	25.9562	-8.15286	1.48574	-5.48742	4.07838e-08	8.87666e-08	57.288	46.5369	0	0	0	0.125
ENSG00000163444	TMEM183A	25.9404	-8.15221	1.48616	-5.48542	4.12487e-08	8.97544e-08	58.259	45.5028	0	0	44	61.02
ENSG00000291166	ENSG00000291166	24.2903	-3.30357	0.602413	-5.48389	4.16065e-08	9.04843e-08	42.7233	45.5028	3.95927	4.97582	0.57	0.16
ENSG00000170035	UBE2E3	25.8398	-8.14431	1.4853	-5.48329	4.17491e-08	9.07458e-08	48.5492	54.8102	0	0	45.1	35.105
ENSG00000099246	RAB18	25.8398	-8.14431	1.4853	-5.48329	4.17491e-08	9.07458e-08	48.5492	54.8102	0	0	49.125	65.43
ENSG00000225330	AF064860.1	25.8556	-8.14496	1.48552	-5.48291	4.18393e-08	9.09025e-08	47.5782	55.8443	0	0	0	0
ENSG00000150722	PPP1R1C	26.1042	-8.1624	1.48926	-5.48085	4.23299e-08	9.18849e-08	64.0849	40.332	0	0	0	0
ENSG00000255102	AP005436.1	25.7293	-8.13985	1.48566	-5.47894	4.27886e-08	9.28557e-08	55.3461	47.5711	0	0	0	0
ENSG00000167384	ZNF180	25.8931	-8.15022	1.48787	-5.47778	4.30693e-08	9.34148e-08	61.172	42.4003	0	0	2.665	2.325
ENSG00000254585	MAGEL2	25.6819	-8.13789	1.48686	-5.47322	4.41943e-08	9.57523e-08	58.259	44.4686	0	0	0	0
ENSG00000128655	PDE11A	25.5813	-8.12993	1.48564	-5.47235	4.44116e-08	9.61716e-08	48.5492	53.776	0	0	0.545	0.135
ENSG00000197991	AL592490.1	25.5497	-8.12864	1.48547	-5.47211	4.44717e-08	9.62362e-08	50.4911	51.7077	0	0	0	0
ENSG00000279797	LINC02339	25.5497	-8.12864	1.48547	-5.47211	4.44717e-08	9.62362e-08	50.4911	51.7077	0	0	0	0
ENSG00000235621	LINC00494	25.5971	-8.13057	1.48583	-5.47209	4.4477e-08	9.62362e-08	47.5782	54.8102	0	0	0.02	0
ENSG00000213123	DYNLT2B	25.5181	-8.12736	1.48558	-5.47085	4.47891e-08	9.68597e-08	52.4331	49.6394	0	0	7.055	5.965
ENSG00000272741	AC069257.3	25.5181	-8.12736	1.48558	-5.47085	4.47891e-08	9.68597e-08	52.4331	49.6394	0	0	4.86	0.5
ENSG00000201229	SNORA63D	25.4708	-8.12541	1.48626	-5.46701	4.57684e-08	9.88718e-08	55.3461	46.5369	0	0	0	0
ENSG00000240024	SNHG33	25.4708	-8.12541	1.48626	-5.46701	4.57684e-08	9.88718e-08	55.3461	46.5369	0	0	0	0
ENSG00000291106	SNHG33	25.4708	-8.12541	1.48626	-5.46701	4.57684e-08	9.88718e-08	55.3461	46.5369	0	0	17.92	4.43
ENSG00000177034	MTX3	25.3228	-8.11539	1.486	-5.46122	4.72864e-08	1.02059e-07	48.5492	52.7419	0	0	4.7	4.63
ENSG00000285220	AC015908.7	25.307	-8.11474	1.48592	-5.4611	4.73191e-08	1.02059e-07	49.5202	51.7077	0	0	0	0
ENSG00000263508	AC015908.2	25.307	-8.11474	1.48592	-5.4611	4.73191e-08	1.02059e-07	49.5202	51.7077	0	0	0	0
ENSG00000244753	RPL15P21	25.307	-8.11474	1.48592	-5.4611	4.73191e-08	1.02059e-07	49.5202	51.7077	0	0	0.115	0
ENSG00000198909	MAP3K3	25.307	-8.11474	1.48592	-5.4611	4.73191e-08	1.02059e-07	49.5202	51.7077	0	0	21.785	15.885
ENSG00000232838	PET117	25.4234	-8.12342	1.48761	-5.46073	4.74172e-08	1.02216e-07	58.259	43.4345	0	0	2.51	21.73
ENSG00000149474	KAT14	25.4234	-8.12342	1.48761	-5.46073	4.74172e-08	1.02216e-07	58.259	43.4345	0	0	10.765	7.065
ENSG00000137819	PAQR5	25.2596	-8.1128	1.48609	-5.45917	4.78355e-08	1.03008e-07	52.4331	48.6052	0	0	0.07	0
ENSG00000291276	ENSG00000291276	25.2596	-8.1128	1.48609	-5.45917	4.78355e-08	1.03008e-07	52.4331	48.6052	0	0	7.875	0.675
ENSG00000272168	CASC15	25.0837	-3.18654	0.583877	-5.45755	4.82749e-08	1.03926e-07	40.7813	49.6394	6.92872	2.98549	5.465	0.575
ENSG00000266415	MIR4636	25.0642	-8.10071	1.48639	-5.44991	5.03942e-08	1.0846e-07	48.5492	51.7077	0	0	0	0
ENSG00000215162	LINC00269	25.0326	-8.0994	1.48636	-5.44914	5.06153e-08	1.08907e-07	50.4911	49.6394	0	0	0	0.025
ENSG00000224347	SCEL-AS1	25.1432	-8.10403	1.48773	-5.44725	5.11534e-08	1.10035e-07	43.6943	56.8785	0	0	0	0
ENSG00000008294	SPAG9	34.8729	-8.57663	1.57504	-5.44534	5.17068e-08	1.11196e-07	49.5202	89.9714	0	0	87.76	39.62
ENSG00000241149	ZNF722	24.8215	-8.08655	1.4869	-5.43854	5.37191e-08	1.15248e-07	47.5782	51.7077	0	0	0.07	0.015
ENSG00000260953	AC009093.4	24.8373	-8.08721	1.48706	-5.4384	5.3761e-08	1.15308e-07	46.6072	52.7419	0	0	0.115	0
ENSG00000185052	SLC24A3	24.9221	-8.09473	1.48859	-5.43786	5.39242e-08	1.15627e-07	57.288	42.4003	0	0	0.68	0.275
ENSG00000133627	ACTR3B	24.8689	-8.08855	1.4876	-5.43732	5.40881e-08	1.15887e-07	44.6652	54.8102	0	0	7.575	12.22
ENSG00000279032	AL079305.1	24.7741	-8.08456	1.48686	-5.43735	5.40795e-08	1.15887e-07	50.4911	48.6052	0	0	0.04	0
ENSG00000166669	ATF7IP2	24.7583	-8.0839	1.48699	-5.43641	5.43649e-08	1.16449e-07	51.4621	47.5711	0	0	0.015	0
ENSG00000250303	LINC02762	24.5629	-8.07157	1.4873	-5.42698	5.73165e-08	1.22642e-07	47.5782	50.6736	0	0	5.455	2.14
ENSG00000236723	AL606760.2	24.5471	-8.0709	1.48725	-5.42671	5.74026e-08	1.22673e-07	48.5492	49.6394	0	0	0.325	0.145
ENSG00000157184	CPT2	24.5471	-8.0709	1.48725	-5.42671	5.74026e-08	1.22673e-07	48.5492	49.6394	0	0	20.59	14.525
ENSG00000279558	AC244517.9	24.5945	-8.07291	1.48763	-5.4267	5.74071e-08	1.22673e-07	45.6362	52.7419	0	0	0	0
ENSG00000279047	PCDHB1-AS1	24.5945	-8.07291	1.48763	-5.4267	5.74071e-08	1.22673e-07	45.6362	52.7419	0	0	0.13	0.105
ENSG00000289752	ENSG00000289752	24.5945	-8.07291	1.48763	-5.4267	5.74071e-08	1.22673e-07	45.6362	52.7419	0	0	0	0
ENSG00000197653	DNAH10	24.5156	-8.06956	1.48738	-5.42535	5.78412e-08	1.23503e-07	50.4911	47.5711	0	0	6.31	3.45
ENSG00000259426	KIF23-AS1	24.5156	-8.06956	1.48738	-5.42535	5.78412e-08	1.23503e-07	50.4911	47.5711	0	0	1.095	0.525
ENSG00000207395	Y_RNA	24.5156	-8.06956	1.48738	-5.42535	5.78412e-08	1.23503e-07	50.4911	47.5711	0	0	0	0
ENSG00000167323	STIM1	24.6419	-8.07495	1.48868	-5.42423	5.82058e-08	1.24216e-07	42.7233	55.8443	0	0	28.91	15.415
ENSG00000257083	LOC102724421	24.6419	-8.07495	1.48868	-5.42423	5.82058e-08	1.24216e-07	42.7233	55.8443	0	0	0	0
ENSG00000116729	WLS	24.484	-8.06821	1.48781	-5.42288	5.86464e-08	1.25124e-07	52.4331	45.5028	0	0	16.855	12.37
ENSG00000141506	PIK3R5	24.4682	-8.06754	1.48814	-5.42122	5.91931e-08	1.26257e-07	53.4041	44.4686	0	0	0.07	0.065
ENSG00000119508	NR4A3	23.5285	-4.93603	0.910817	-5.41935	5.98174e-08	1.27529e-07	45.6362	45.5028	1.97963	0.995164	7.385	5.555
[truncated: 1,479 more rows]

## Sheet: DIff.4C.DESeq.2.0.downreg
GeneID	gene_name	baseMean	log2FoldChange	lfcSE	stat	pvalue	padj	Plastic.rep1	Plastic.rep2	Matrigel.rep1	Matrigel.rep2	Plastic.TPM	Matrigel.TPM
ENSG00000158966	CACHD1	1516.71	-3.93978	0.0943804	-41.7436	0	0	2883.82	2811.87	191.035	180.125	10.82	2.95
ENSG00000237505	PKN2-AS1	1222.79	-3.98891	0.104429	-38.1974	0	0	2298.32	2303.06	147.483	142.308	0.665	0.08
ENSG00000198929	NOS1AP	1294.97	-5.07878	0.13247	-38.339	0	0	2529.41	2501.62	78.1956	70.6566	0.825	1.82
ENSG00000162631	NTNG1	2247.9	-6.03626	0.136061	-44.3643	0	0	4607.32	4249.34	75.2261	59.7098	0.055	0
ENSG00000170044	ZPLD1	1510.02	-3.50411	0.0883085	-39.6803	0	0	2854.69	2696.04	235.577	253.767	0	0
ENSG00000169855	ROBO1	1312.56	-4.45975	0.114434	-38.9723	0	0	2605.15	2416.82	114.819	113.449	33.09	14.53
ENSG00000157445	CACNA2D3	1727.03	-3.73278	0.0871666	-42.8236	0	0	3313	3111.77	240.526	242.82	0.085	0.135
ENSG00000085377	PREP	3629.92	-5.66386	0.0970972	-58.3318	0	0	7191.1	7047.76	147.483	133.352	28.915	37.475
ENSG00000105855	ITGB8	3166.39	-4.21738	0.0734503	-57.4181	0	0	5986.11	6033.26	308.823	337.361	7.36	7.935
ENSG00000105889	STEAP1B	2417.1	-4.20527	0.0822138	-51.1504	0	0	4668.49	4502.71	255.373	241.825	5.79	5.96
ENSG00000250349	AF241726.2	2350.52	-7.06975	0.180066	-39.2621	0	0	4747.14	4585.44	27.7149	41.7969	0.54	0
ENSG00000164741	DLC1	1819.06	-4.56581	0.0999637	-45.6746	0	0	3450.88	3530.6	151.442	143.304	74.445	11.37
ENSG00000204740	MALRD1	3577.42	-5.4799	0.0936831	-58.494	0	0	7125.08	6870.92	146.493	167.188	0	0
ENSG00000182185	RAD51B	2256.78	-3.91897	0.0809122	-48.4349	0	0	4266.5	4200.73	254.383	305.515	8.44	5.34
ENSG00000275443	AC012409.2	2332.26	-2.88598	0.0678708	-42.5217	0	0	4018.9	4198.67	575.084	536.393	0	0
ENSG00000128731	HERC2	3582.15	-6.57375	0.126993	-51.7647	0	0	7257.13	6922.63	77.2058	71.6518	53.955	60.1
ENSG00000228639	ROCR	1488.69	-5.82513	0.153208	-38.0211	0	0	2968.3	2883.22	44.5418	58.7147	1.35	0.42
ENSG00000279501	CR392039.3	3307.25	-2.70143	0.0588812	-45.8793	0	0	5584.13	5882.27	886.876	875.744	0	0
ENSG00000162599	NFIA	1277.59	-3.69533	0.099071	-37.2998	1.65314e-304	4.78289e-302	2327.45	2416.82	204.892	161.217	2.38	0.55
ENSG00000243797	AC004917.1	1448.61	-6.03026	0.165315	-36.4774	2.53475e-291	6.62388e-289	2930.43	2776.7	49.4909	37.8162	0.085	0
ENSG00000038382	TRIO	2316.44	-7.62689	0.216998	-35.1472	1.28102e-270	2.88265e-268	4726.75	4492.37	24.7454	21.8936	40.88	14.31
ENSG00000288187	ENSG00000288187	1082.87	-5.24658	0.150915	-34.7652	8.17118e-265	1.78905e-262	2082.76	2137.6	59.389	51.7485	0.62	0.52
ENSG00000075884	ARHGAP15	987.172	-4.08783	0.117661	-34.7425	1.79635e-264	3.82954e-262	1888.56	1840.79	110.86	108.473	1.6	0.74
ENSG00000159216	RUNX1	1529.28	-6.57459	0.189421	-34.7089	5.79213e-264	1.20313e-261	3056.66	2996.98	37.6131	25.8743	5.82	7.94
ENSG00000187391	MAGI2	2358.96	-2.11719	0.0610185	-34.6975	8.59034e-264	1.73976e-261	3845.09	3823.27	905.683	861.812	0.01	0.115
ENSG00000088854	DNAAF9	999.13	-4.95241	0.144656	-34.2356	7.13449e-257	1.40967e-254	1961.39	1910.08	63.3483	61.7002	9.675	2.35
ENSG00000188107	EYS	977.274	-3.89572	0.11389	-34.2062	1.95879e-256	3.77814e-254	1875.94	1787.02	122.737	123.4	0.005	0.005
ENSG00000155849	ELMO1	1111.26	-3.191	0.0935972	-34.0929	9.38852e-255	1.72856e-252	1985.66	2020.74	223.699	214.955	5.37	1.95
ENSG00000147481	SNTG1	946.261	-4.80184	0.142492	-33.6991	5.96449e-249	1.07374e-246	1838.07	1815.97	67.3076	63.6905	0.225	0.18
ENSG00000163491	NEK10	1037.58	-5.30774	0.157518	-33.6961	6.58749e-249	1.16011e-246	2074.99	1973.17	61.3687	40.8017	0.385	0.02
ENSG00000251314	LOC101929710	1062.96	-3.16416	0.0952043	-33.2354	3.3138e-242	5.47859e-240	1942.94	1882.16	216.77	209.98	0.135	0
ENSG00000078142	PIK3C3	875.672	-4.20911	0.129141	-32.593	5.14788e-233	7.58236e-231	1649.7	1673.26	74.2363	105.487	39.19	30.69
ENSG00000108684	ASIC2	883.001	-4.14767	0.128075	-32.3848	4.48997e-230	6.38127e-228	1589.5	1753.93	93.0428	95.5357	0	0
ENSG00000124486	USP9X	850.603	-3.9232	0.121182	-32.3743	6.30484e-230	8.80613e-228	1596.3	1595.7	103.931	106.483	32.88	15.07
ENSG00000144455	SUMF1	904.268	-5.11827	0.158589	-32.2738	1.6312e-228	2.23972e-226	1784.67	1731.17	51.4705	49.7582	26.645	23.13
ENSG00000160145	KALRN	861.199	-4.74224	0.147729	-32.101	4.27357e-226	5.49527e-224	1619.6	1701.18	71.2668	52.7437	3.42	1.39
ENSG00000171316	CHD7	877.729	-5.04514	0.157658	-32.0005	1.07316e-224	1.35839e-222	1713.79	1693.94	57.4094	45.7775	19.255	13.755
ENSG00000267134	LINC01924	848.738	-4.81945	0.150699	-31.9805	2.03342e-224	2.53427e-222	1628.34	1650.51	61.3687	54.734	0	0
ENSG00000260289	AC093515.1	1014.86	-5.7426	0.180003	-31.9027	2.44634e-223	3.00269e-221	2044.89	1940.07	28.7047	45.7775	0	0.28
ENSG00000124203	ZNF831	1388.09	-6.82234	0.214494	-31.8066	5.24768e-222	6.25168e-220	2734.29	2769.47	27.7149	20.8984	0	0.005
ENSG00000121274	TENT4B	1012.27	-5.8194	0.18381	-31.6598	5.55796e-220	6.52537e-218	2031.3	1947.31	37.6131	32.8404	5.93	7.17
ENSG00000151322	NPAS3	1472.39	-2.48001	0.0785973	-31.5534	1.61296e-218	1.86666e-216	2454.65	2539.88	481.051	413.988	1.025	0.36
ENSG00000259345	AC013652.1	1156.95	-2.67049	0.0848904	-31.458	3.25832e-217	3.7177e-215	2011.88	1987.64	310.803	317.457	0.23	0
ENSG00000175600	SUGCT	1223.42	-2.527	0.0814099	-31.0405	1.53178e-211	1.69986e-209	2091.5	2078.65	356.334	367.215	5.545	4.045
ENSG00000131374	TBC1D5	885.441	-3.27053	0.106057	-30.8374	8.26655e-209	8.94833e-207	1553.57	1655.68	161.34	171.168	37.555	11.04
ENSG00000185532	PRKG1	1651.91	-2.19984	0.0716813	-30.6891	7.94809e-207	8.36201e-205	2646.9	2779.81	611.707	569.234	0.085	0
ENSG00000274333	LINC03104	1422.01	-2.25608	0.0744224	-30.3145	7.37369e-202	7.3746e-200	2335.22	2368.21	483.031	501.563	4.98	1.115
ENSG00000140481	CCDC33	954.605	-2.99847	0.0990364	-30.2765	2.33871e-201	2.31047e-199	1754.57	1639.13	224.689	200.028	0.03	0
ENSG00000143341	HMCN1	810.457	-3.42035	0.114082	-29.9815	1.70782e-197	1.60873e-195	1479.78	1485.05	119.768	157.236	92.17	20.79
ENSG00000152208	GRID2	1720.69	-7.70845	0.257215	-29.9688	2.50002e-197	2.32789e-195	3452.82	3397.2	15.8371	16.9178	0	0
ENSG00000185942	NKAIN3	771.849	-5.05263	0.168765	-29.939	6.12728e-197	5.64058e-195	1540.95	1456.09	37.6131	52.7437	0.035	0
ENSG00000155093	PTPRN2	690.038	-3.91415	0.133523	-29.3145	6.78649e-189	6.04147e-187	1287.52	1300.97	93.0428	78.618	0	0
ENSG00000206120	EGFEM1P	726.252	-5.117	0.176539	-28.9852	1.01169e-184	8.71884e-183	1456.48	1367.15	41.5723	39.8066	0.195	0
ENSG00000293389	ENSG00000293389	726.252	-5.117	0.176539	-28.9852	1.01169e-184	8.71884e-183	1456.48	1367.15	41.5723	39.8066	4.2	0.37
ENSG00000091428	RAPGEF4	918.633	-2.82132	0.0973914	-28.9689	1.62237e-184	1.38346e-182	1657.47	1561.57	238.546	216.946	1.885	0.445
ENSG00000173950	XXYLT1	928.938	-2.86141	0.0990781	-28.8803	2.11099e-183	1.78137e-181	1711.84	1554.33	228.648	220.926	9.97	9.92
ENSG00000131558	EXOC4	718.503	-3.45476	0.119917	-28.8097	1.62329e-182	1.3557e-180	1306.94	1326.82	107.89	132.357	59.09	29.105
ENSG00000287722	ENSG00000287722	1050.2	-2.63757	0.092113	-28.634	2.53351e-180	2.07313e-178	1767.19	1852.17	318.721	262.723	0	0
ENSG00000008197	TFAP2D	724.88	-3.09525	0.111401	-27.7848	6.61967e-170	4.91981e-168	1270.05	1325.79	154.412	149.275	0	0
ENSG00000285579	AC015687.1	638.265	-4.72124	0.171533	-27.5239	9.09834e-167	6.58086e-165	1310.83	1148.95	47.5112	45.7775	0	0
ENSG00000151789	ZNF385D	1227.53	-2.13795	0.0778	-27.4801	3.03945e-166	2.15988e-164	2020.62	1980.41	455.316	453.795	0.115	0
ENSG00000205592	MUC19	966.393	-2.4261	0.088639	-27.3706	6.13949e-165	4.28759e-163	1629.31	1629.83	297.935	308.501	0	0.11
ENSG00000091262	ABCC6	587.979	-4.50462	0.165287	-27.2534	1.51522e-163	1.04024e-161	1139.93	1112.75	52.4603	46.7727	0.085	0.06
ENSG00000198010	DLGAP2	979.149	-2.47621	0.0914131	-27.0881	1.36016e-161	9.10632e-160	1599.21	1720.83	285.067	311.486	0	0.035
ENSG00000120594	PLXDC2	840.679	-6.31602	0.233464	-27.0535	3.47004e-161	2.30416e-159	1663.29	1657.75	22.7658	18.9081	0	0
ENSG00000146122	DAAM2	776.027	-3.1188	0.115956	-26.8965	2.41206e-159	1.56321e-157	1501.14	1282.35	152.432	168.183	69.16	39.685
ENSG00000073910	FRY	781.695	-6.14181	0.229364	-26.7776	5.89547e-158	3.79041e-156	1569.11	1514	21.776	21.8936	2.54	1.315
ENSG00000142192	APP	1247.62	-7.48079	0.280643	-26.6558	1.53172e-156	9.77045e-155	2594.47	2368.21	12.8676	14.9275	637.49	354.825
ENSG00000176204	LRRTM4	595.065	-3.50584	0.131986	-26.5621	1.86209e-155	1.16936e-153	1057.4	1130.33	98.9817	93.5454	0	0
ENSG00000157570	TSPAN18	1046.2	-7.07707	0.267262	-26.4799	1.65129e-154	1.02901e-152	2101.21	2052.8	12.8676	17.913	0.09	0
ENSG00000137628	DDX60	581.815	-5.00096	0.189584	-26.3785	2.41651e-153	1.49436e-151	1108.86	1147.91	31.6742	38.8114	1.49	0.905
ENSG00000259986	AC103876.1	680.811	-5.72211	0.216975	-26.3722	2.85448e-153	1.75183e-151	1281.7	1390.94	26.7251	23.8839	0.725	0.34
ENSG00000132837	DMGDH	716.042	-5.91691	0.22458	-26.3465	5.62812e-153	3.40249e-151	1471.04	1346.47	20.7862	25.8743	0.525	0
ENSG00000133424	LARGE1	606.066	-3.23174	0.12353	-26.1616	7.26829e-151	4.29784e-149	1085.56	1105.51	123.727	109.468	13.69	6.48
ENSG00000106052	TAX1BP1	983.325	-7.08349	0.276753	-25.595	1.73359e-144	1.01034e-142	1882.74	2021.77	12.8676	15.9226	149.805	97.8
ENSG00000139734	DIAPH3	1128.71	-2.15788	0.0845294	-25.5282	9.58384e-144	5.54562e-142	1934.2	1753.93	417.703	409.012	4.26	1.53
ENSG00000229618	AC011287.1	3170.74	-4.27458	0.167602	-25.5043	1.76804e-143	1.01581e-141	6237.6	5822.29	348.416	274.665	0.045	0
ENSG00000250971	AC108474.1	765.766	-6.48829	0.258197	-25.1292	2.38444e-139	1.33216e-137	1538.04	1491.25	10.888	22.8888	0	0
ENSG00000239828	CCDC54-AS1	1778.66	-8.63389	0.344445	-25.0661	1.16526e-138	6.46561e-137	3538.26	3558.52	9.89817	7.96131	0	0.115
ENSG00000113638	TTC33	491.557	-3.84386	0.153627	-25.0207	3.63887e-138	1.99179e-136	930.202	907.987	62.3585	65.6808	15.36	7.97
ENSG00000293385	ENSG00000293385	631.551	-2.80834	0.112659	-24.9278	3.71741e-137	1.99435e-135	1119.54	1091.03	154.412	161.217	1.375	0.255
ENSG00000285713	AC098588.1	482.761	-4.08894	0.164089	-24.9191	4.62209e-137	2.44729e-135	928.26	895.578	50.4807	56.7243	0.05	0.035
ENSG00000141367	CLTC	477.8	-4.28466	0.173357	-24.7159	7.22339e-135	3.79979e-133	923.405	894.543	54.44	38.8114	101.93	131.435
ENSG00000197125	OR8B8	477.18	-3.9223	0.160136	-24.4935	1.73083e-132	8.93086e-131	881.653	909.022	70.277	47.7679	0	0
ENSG00000042781	USH2A	696.313	-2.54333	0.10515	-24.1877	2.99966e-129	1.51876e-127	1227.32	1149.98	196.974	210.975	0.02	0.015
ENSG00000186153	WWOX	454.402	-4.65309	0.194142	-23.9674	6.07969e-127	3.00314e-125	868.059	880.065	32.664	36.8211	7.55	6.095
ENSG00000182667	NTM	1089.55	-7.70128	0.321362	-23.9645	6.52588e-127	3.20401e-125	2191.51	2145.87	11.8778	8.95648	0.21	0
ENSG00000148541	FAM13C	655.197	-6.30455	0.263551	-23.9216	1.82713e-126	8.86321e-125	1341.9	1246.16	19.7963	12.9371	0.76	0.405
ENSG00000259867	DYNLRB2-AS1	440.27	-4.4625	0.187946	-23.7435	1.2817e-124	6.14381e-123	858.349	826.289	34.6436	41.7969	0.185	0.175
ENSG00000150995	ITPR1	537.405	-5.80717	0.248456	-23.3731	8.03196e-121	3.73948e-119	1046.72	1065.18	17.8167	19.9033	62.935	28.175
ENSG00000164162	ANAPC10	427.071	-3.90113	0.166959	-23.3658	9.53071e-121	4.4119e-119	823.394	777.684	50.4807	56.7243	8.695	8.13
ENSG00000132561	MATN2	475.337	-5.34488	0.230126	-23.2259	2.49423e-119	1.12881e-117	915.637	940.046	20.7862	24.8791	3.325	2.24
ENSG00000171444	MCC	777.896	-7.01818	0.303293	-23.14	1.83485e-118	8.21224e-117	1529.3	1558.47	12.8676	10.9468	17.055	7.445
ENSG00000133812	SBF2	492.207	-5.5312	0.239366	-23.1077	3.87239e-118	1.72364e-116	993.316	933.841	23.7556	17.913	25.23	5.06
ENSG00000286800	ENSG00000286800	1209.84	-8.1588	0.35552	-22.9489	1.51038e-116	6.68611e-115	2365.32	2457.15	6.92872	9.95164	0	0
ENSG00000105810	CDK6	585.521	-2.6306	0.115269	-22.8214	2.81384e-115	1.23216e-113	987.49	1028.98	148.473	177.139	13.98	2.06
ENSG00000224209	LINC00466	2729.72	-9.96471	0.437984	-22.7513	1.39325e-114	6.06812e-113	5599.66	5308.31	4.94909	5.97098	0.12	0.33
ENSG00000151320	AKAP6	1080.36	-7.91177	0.347979	-22.7364	1.9579e-114	8.48178e-113	2011.88	2291.69	6.92872	10.9468	1.3	0.05
ENSG00000113578	FGF1	400	-4.33682	0.190797	-22.73	2.26304e-114	9.75156e-113	743.773	780.786	35.6334	39.8066	0.86	1.155
ENSG00000047617	ANO2	597.169	-2.51648	0.11076	-22.7201	2.83834e-114	1.21658e-112	998.171	1035.19	176.187	179.13	0.1	0.37
ENSG00000187672	ERC2	699.402	-6.86338	0.304087	-22.5705	8.45644e-113	3.568e-111	1364.23	1409.55	10.888	12.9371	0	0.185
ENSG00000182247	UBE2E2	1100.51	-8.02217	0.356255	-22.5181	2.76247e-112	1.14763e-110	2267.25	2117.95	11.8778	4.97582	32.555	13.98
ENSG00000228956	SATB1-AS1	389.664	-4.20044	0.186756	-22.4916	5.01584e-112	2.07313e-110	724.354	753.898	37.6131	42.792	1.66	0.595
ENSG00000089177	KIF16B	610.5	-2.43029	0.109081	-22.2797	5.81028e-110	2.33015e-108	1020.5	1039.33	179.157	203.013	12.74	4.4
ENSG00000253276	CCDC71L	1428.49	-8.78768	0.404721	-21.7129	1.54843e-104	6.00185e-103	2928.49	2772.57	5.9389	6.96615	6.06	4.535
ENSG00000105738	SIPA1L3	6070.64	-11.7708	0.546782	-21.5274	8.63297e-103	3.28337e-101	12178.1	12097.5	3.95927	2.98549	7.03	7.085
ENSG00000148848	ADAM12	620.75	-6.81665	0.317562	-21.4656	3.26808e-102	1.22568e-100	1241.89	1219.27	8.90836	12.9371	0.1	0.205
ENSG00000196353	CPNE4	418.011	-5.39843	0.252065	-21.4168	9.31136e-102	3.4761e-100	756.396	876.963	23.7556	14.9275	0.03	0.03
ENSG00000027075	PRKCH	366.379	-3.63447	0.170957	-21.2596	2.68874e-100	9.85589e-99	642.791	713.566	57.4094	51.7485	9.765	4.17
ENSG00000290599	CYP4F62P	350.162	-4.46793	0.210476	-21.2277	5.29835e-100	1.92475e-98	654.443	685.644	26.7251	33.8356	0	0
ENSG00000114166	KAT2B	2683.55	-10.2297	0.483371	-21.1632	2.08567e-99	7.50934e-98	5355.95	5369.33	6.92872	1.99033	34.965	15.655
ENSG00000233985	LINC01681	351.837	-4.08232	0.193954	-21.0479	2.39087e-98	8.53234e-97	619.488	709.43	34.6436	43.7872	0	0
ENSG00000155966	AFF2	589.956	-2.34104	0.111237	-21.0455	2.51472e-98	8.93497e-97	1023.42	947.285	182.126	206.994	3.94	1.055
ENSG00000280330	CTBP2P10	363.385	-4.97933	0.237367	-20.9773	1.05666e-97	3.73801e-96	693.282	715.635	29.6945	14.9275	0.05	0
ENSG00000185760	KCNQ5	622.008	-6.95815	0.332063	-20.9543	1.7136e-97	6.03561e-96	1229.27	1238.92	9.89817	9.95164	11.74	3.09
ENSG00000206384	COL6A6	1937.84	-9.60756	0.459719	-20.8988	5.49347e-97	1.90998e-95	3993.66	3747.77	3.95927	5.97098	0.025	0
ENSG00000102935	ZNF423	880.886	-7.88046	0.379244	-20.7794	6.65063e-96	2.30242e-94	1704.08	1804.6	10.888	3.98066	0.385	0.15
ENSG00000170396	ZNF804A	330.676	-4.02751	0.194241	-20.7346	1.68741e-95	5.81689e-94	617.546	628.766	43.552	32.8404	0	0.115
ENSG00000102572	STK24	327.492	-4.2023	0.203115	-20.6893	4.3282e-95	1.47944e-93	612.691	629.8	35.6334	31.8452	122.61	58.94
ENSG00000141867	BRD4	392.234	-5.64377	0.275986	-20.4495	6.06989e-93	2.04884e-91	772.903	765.274	16.8269	13.9323	44.605	30.705
ENSG00000153956	CACNA2D1	416.577	-2.79027	0.136833	-20.3917	1.97986e-92	6.62761e-91	702.021	753.898	108.88	101.507	0.01	0
ENSG00000196628	TCF4	446.944	-6.15062	0.302506	-20.3322	6.67106e-92	2.21485e-90	862.233	900.748	15.8371	8.95648	0.38	0
ENSG00000172172	MRPL13	411.494	-5.91708	0.292882	-20.203	9.2212e-91	3.03662e-89	815.626	803.538	10.888	15.9226	24.03	33.04
ENSG00000231304	SGO1-AS1	694.8	-2.05811	0.102433	-20.0923	8.61815e-90	2.80384e-88	1062.26	1178.94	253.393	284.617	1.625	0.205
ENSG00000275016	AC015574.1	2494.63	-10.2946	0.51285	-20.0732	1.2647e-89	4.09812e-88	5145.24	4825.36	5.9389	1.99033	0	0
ENSG00000184530	C6orf58	323.775	-4.80768	0.239521	-20.0721	1.29476e-89	4.17882e-88	649.588	600.844	20.7862	23.8839	0.1	0
ENSG00000261517	LINC00558	437.369	-6.17906	0.308285	-20.0434	2.30655e-89	7.35643e-88	879.711	845.938	10.888	12.9371	0	0
ENSG00000106536	POU6F2	403.599	-2.73807	0.136705	-20.029	3.07512e-89	9.76922e-88	689.398	714.601	106.9	103.497	0.01	0
ENSG00000226674	TEX41	317.319	-4.6813	0.235388	-19.8876	5.21545e-88	1.6504e-86	646.675	574.99	28.7047	18.9081	77.005	29.5
ENSG00000138829	FBN2	322.455	-3.39215	0.171083	-19.8275	1.7223e-87	5.40789e-86	575.793	601.878	56.4196	55.7292	0.555	0.32
ENSG00000279177	CTBP2P9	357.959	-5.55675	0.282525	-19.6682	4.0385e-86	1.26316e-84	671.921	730.113	9.89817	19.9033	0.05	0
ENSG00000069188	SDK2	1087.85	-8.63537	0.440071	-19.6227	9.90038e-86	3.07291e-84	2239.09	2101.4	4.94909	5.97098	4.935	2.065
ENSG00000230448	LINC00276	342.154	-5.44247	0.278075	-19.572	2.68084e-85	8.28911e-84	672.892	664.961	15.8371	14.9275	0	0
ENSG00000114805	PLCH1	414.791	-6.16438	0.317749	-19.4002	7.69229e-84	2.36043e-82	885.537	750.796	10.888	11.942	0.095	0.015
ENSG00000250546	LINC02994	301.594	-4.84027	0.249599	-19.3922	8.98723e-84	2.74738e-82	585.503	580.161	16.8269	23.8839	0.33	0.04
ENSG00000234663	LINC01934	546.949	-2.1557	0.11129	-19.3701	1.38066e-83	4.20479e-82	894.276	892.475	185.096	215.951	0.005	0.005
ENSG00000258583	LINC01500	297.702	-3.80738	0.196713	-19.355	1.8491e-83	5.61032e-82	577.735	533.624	30.6843	48.763	0	0
ENSG00000198648	STK39	2655.83	-10.5776	0.547561	-19.3177	3.81103e-83	1.15198e-81	5392.84	5223.51	2.96945	3.98066	15.585	5.59
ENSG00000132394	EEFSEC	2282.26	-10.3588	0.547872	-18.9074	9.91112e-80	2.95184e-78	4676.26	4445.83	2.96945	3.98066	9.855	16.755
ENSG00000146147	MLIP	317.442	-5.48197	0.291958	-18.7766	1.17428e-78	3.45922e-77	620.458	621.527	14.8473	12.9371	2.075	2.535
ENSG00000290523	ENSG00000290523	276.357	-3.6528	0.195706	-18.6647	9.5828e-78	2.78245e-76	489.376	534.658	38.6029	42.792	1.57	0.67
ENSG00000224141	MIR548XHG	448.476	-6.719	0.36161	-18.5808	4.59739e-77	1.33012e-75	916.608	860.416	6.92872	9.95164	0.05	0
ENSG00000185774	KCNIP4	541.794	-2.07902	0.111959	-18.5696	5.66614e-77	1.62771e-75	915.637	836.631	197.963	216.946	0.065	0.155
ENSG00000273550	AL354810.1	402.197	-6.47667	0.352972	-18.349	3.36509e-75	9.4655e-74	804.945	785.957	4.94909	12.9371	0	0
ENSG00000143190	POU2F1	527.132	-7.23567	0.395137	-18.3118	6.66291e-75	1.86125e-73	1009.82	1084.83	9.89817	3.98066	4.685	2.51
ENSG00000058091	CDK14	332.058	-5.90275	0.324186	-18.2079	4.46593e-74	1.24325e-72	647.646	658.756	11.8778	9.95164	1.625	0.52
ENSG00000184156	KCNQ3	340.519	-2.84236	0.156133	-18.2048	4.72997e-74	1.31224e-72	638.907	556.375	73.2465	93.5454	1.32	0.365
ENSG00000077092	RARB	251.77	-4.1815	0.229805	-18.1959	5.56441e-74	1.53847e-72	477.724	476.745	24.7454	27.8646	5.33	0.845
ENSG00000206559	ZCWPW2	274.788	-5.118	0.28217	-18.138	1.59751e-73	4.38691e-72	538.896	529.487	14.8473	15.9226	1.6	0.265
ENSG00000157954	WIPI2	254.845	-3.75155	0.206846	-18.137	1.62812e-73	4.45587e-72	483.55	465.369	36.6232	33.8356	70.295	60.81
ENSG00000114757	PEX5L	323.709	-2.81897	0.155453	-18.1339	1.72045e-73	4.6927e-72	594.242	539.829	83.1447	77.6228	0.26	0.125
ENSG00000198382	UVRAG	311.724	-5.68278	0.313737	-18.1132	2.50853e-73	6.81933e-72	640.849	582.229	11.8778	11.942	11.625	5.285
ENSG00000272602	ZNF595	2423.52	-10.668	0.591123	-18.047	8.33519e-73	2.25078e-71	4877.25	4810.89	2.96945	2.98549	4.265	2.715
ENSG00000254021	AC027031.1	288.516	-3.05389	0.16978	-17.9873	2.44836e-72	6.54594e-71	524.331	505.701	67.3076	56.7243	0	0
ENSG00000184588	PDE4B	287.254	-5.50194	0.308707	-17.8225	4.7257e-71	1.24295e-69	570.938	553.273	13.8574	10.9468	2.23	0.93
ENSG00000004948	CALCR	408.769	-2.25749	0.12704	-17.7699	1.20843e-70	3.15791e-69	690.369	661.859	143.524	139.323	0.03	0.03
ENSG00000181355	OFCC1	431.132	-2.15872	0.122955	-17.557	5.2544e-69	1.3556e-67	725.325	683.576	154.412	161.217	0.095	0
ENSG00000154975	CA10	271.494	-5.419	0.31049	-17.4531	3.26178e-68	8.33555e-67	554.432	506.736	12.8676	11.942	0	0
ENSG00000082293	COL19A1	239.885	-4.77788	0.274704	-17.3928	9.35394e-68	2.3829e-66	457.333	468.472	18.8065	14.9275	4.535	3.165
ENSG00000168016	TRANK1	452.78	-2.04484	0.117866	-17.3488	2.01271e-67	5.11127e-66	736.977	720.805	174.208	179.13	1.115	0.835
ENSG00000151693	ASAP2	267.287	-5.33654	0.307689	-17.3439	2.1924e-67	5.55019e-66	478.695	564.648	12.8676	12.9371	49.64	8.895
ENSG00000157764	BRAF	338.06	-2.48047	0.143524	-17.2826	6.36306e-67	1.60583e-65	557.345	589.468	105.91	99.5164	12.335	6.835
ENSG00000048405	ZNF800	244.15	-3.57768	0.207478	-17.2437	1.2488e-66	3.14177e-65	423.349	477.779	29.6945	45.7775	18.445	16.87
ENSG00000258766	DIO2-AS1	537.581	-7.61415	0.443239	-17.1784	3.85115e-66	9.59944e-65	1037.01	1102.41	7.91854	2.98549	0	0
ENSG00000196569	LAMA2	333.063	-6.37266	0.376064	-16.9457	2.07095e-64	5.09932e-63	621.429	694.952	9.89817	5.97098	1.04	0.765
ENSG00000257923	CUX1	1088.93	-9.28999	0.549077	-16.9193	3.2433e-64	7.9618e-63	2191.51	2157.25	3.95927	2.98549	69.765	41.465
ENSG00000282944	AC140481.3	238.449	-5.22625	0.312523	-16.7228	8.94386e-63	2.16929e-61	456.362	472.608	9.89817	14.9275	0	0
ENSG00000290699	CYP4F30P	236.491	-5.21396	0.312817	-16.6677	2.24964e-62	5.44011e-61	449.565	471.574	9.89817	14.9275	0	0
ENSG00000132670	PTPRA	819.187	-3.08582	0.186095	-16.5819	9.41583e-62	2.26343e-60	1499.2	1432.3	197.963	147.284	41.86	24.205
ENSG00000151067	CACNA1C	944.7	-9.08452	0.549471	-16.5332	2.11562e-61	5.04078e-60	1871.09	1900.78	4.94909	1.99033	15.22	2.65
ENSG00000177570	SAMD12	230.964	-5.30302	0.324679	-16.3331	5.73815e-60	1.34349e-58	456.362	444.686	14.8473	7.96131	0.045	0
ENSG00000189108	IL1RAPL2	673.722	-8.40289	0.515974	-16.2855	1.25121e-59	2.92106e-58	1379.77	1307.17	1.97963	5.97098	0	0
ENSG00000155189	AGPAT5	212.128	-3.94752	0.242561	-16.2744	1.50026e-59	3.49242e-58	356.351	440.55	25.7353	25.8743	16.385	32.31
ENSG00000273167	AL359736.1	200.564	-3.95359	0.243637	-16.2274	3.22993e-59	7.4546e-58	369.945	383.671	22.7658	25.8743	0	0
ENSG00000182957	SPATA13	200.564	-3.95359	0.243637	-16.2274	3.22993e-59	7.4546e-58	369.945	383.671	22.7658	25.8743	9.88	4.42
ENSG00000170558	CDH2	383.508	-2.10873	0.130064	-16.213	4.08177e-59	9.39387e-58	650.559	594.639	140.554	148.279	15.485	7.785
ENSG00000287635	ENSG00000287635	334.755	-2.28296	0.141285	-16.1585	9.89742e-59	2.25856e-57	571.909	538.794	105.91	122.405	0	0
ENSG00000154678	PDE1C	201.069	-3.69759	0.229592	-16.1051	2.35021e-58	5.34804e-57	380.626	366.091	29.6945	27.8646	0.405	0.24
ENSG00000249857	AC027338.2	3116.32	-11.616	0.722872	-16.0693	4.1886e-58	9.42551e-57	6219.15	6242.15	2.96945	0.995164	0	0
ENSG00000197442	MAP3K5	247.264	-2.81449	0.175572	-16.0304	7.839e-58	1.75911e-56	423.349	442.618	57.4094	65.6808	2.3	1.225
ENSG00000292998	MIR3171HG	192.338	-3.88966	0.245029	-15.8742	9.55593e-57	2.1151e-55	367.032	353.681	22.7658	25.8743	0	0
ENSG00000266076	AC004805.1	1447.12	-10.1868	0.647857	-15.7238	1.03938e-55	2.25738e-54	2916.83	2866.68	2.96945	1.99033	0	0
ENSG00000205174	LINC02903	2616.58	-11.3638	0.723017	-15.7172	1.15324e-55	2.49796e-54	5232.63	5229.72	2.96945	0.995164	0	0
ENSG00000234718	RPL23AP51	189.373	-4.51385	0.287948	-15.6759	2.20923e-55	4.74722e-54	353.438	372.296	15.8371	15.9226	0	0
ENSG00000293038	ENSG00000293038	189.373	-4.51385	0.287948	-15.6759	2.20923e-55	4.74722e-54	353.438	372.296	15.8371	15.9226	0	0
ENSG00000137766	UNC13C	188.129	-4.32544	0.277584	-15.5825	9.57886e-55	2.04745e-53	332.076	384.705	16.8269	18.9081	0.27	0.24
ENSG00000157827	FMNL2	526.147	-8.0449	0.517015	-15.5603	1.35493e-54	2.88849e-53	1058.37	1038.29	6.92872	0.995164	54.365	12.735
ENSG00000248587	GDNF-AS1	184.985	-3.89338	0.250268	-15.5568	1.42999e-54	3.04051e-53	343.728	349.544	19.7963	26.8694	0.115	0.13
ENSG00000206052	DOK6	345.299	-2.1016	0.135297	-15.5332	2.06673e-54	4.37144e-53	569.967	550.17	123.727	137.333	0	0
ENSG00000228033	LOC105369165	364.873	-2.01884	0.130204	-15.5051	3.20199e-54	6.75503e-53	571.909	598.775	145.503	143.304	0.375	0
ENSG00000111218	PRMT8	235.263	-5.86458	0.380188	-15.4255	1.10337e-53	2.31564e-52	467.043	458.13	7.91854	7.96131	0	0
ENSG00000170959	DCDC1	2236.51	-11.1372	0.723217	-15.3995	1.64984e-53	3.44469e-52	4407.29	4534.77	0.989817	2.98549	0.02	0.015
ENSG00000196730	DAPK1	2217.62	-11.1249	0.723314	-15.3804	2.21496e-53	4.60087e-52	4328.64	4537.87	2.96945	0.995164	92.755	9.095
ENSG00000177640	CASC2	180.963	-3.76346	0.246754	-15.2518	1.6005e-52	3.29077e-51	318.483	355.749	25.7353	23.8839	0.91	0.025
ENSG00000071189	SNX13	211.912	-5.53691	0.363938	-15.2139	2.85985e-52	5.83568e-51	391.306	438.481	9.89817	7.96131	20.47	11.615
ENSG00000224271	EPIC1	260.891	-6.3198	0.416179	-15.1853	4.42533e-52	8.96239e-51	514.621	516.043	6.92872	5.97098	11.58	8.135
ENSG00000225424	AL391869.1	1939.5	-10.9316	0.723325	-15.113	1.32929e-51	2.67875e-50	3879.08	3874.98	2.96945	0.995164	0	0
ENSG00000282943	PSG11-AS1	250.247	-2.51659	0.166537	-15.1114	1.36297e-51	2.7398e-50	413.639	438.481	75.2261	73.6421	0	0
ENSG00000183671	CMKLR2	1903.6	-10.9049	0.723579	-15.0707	2.52328e-51	5.03476e-50	3924.72	3685.73	1.97963	1.99033	0.04	0
ENSG00000279220	CMKLR2-AS	1903.6	-10.9049	0.723579	-15.0707	2.52328e-51	5.03476e-50	3924.72	3685.73	1.97963	1.99033	0.07	0
ENSG00000281641	SAMD12-AS1	178.171	-4.73447	0.31435	-15.0612	2.91618e-51	5.80442e-50	346.641	340.237	12.8676	12.9371	0	0
ENSG00000118922	KLF12	1046.53	-9.71853	0.648507	-14.986	9.06524e-51	1.79994e-49	2065.28	2115.88	2.96945	1.99033	5.28	0.55
ENSG00000154175	ABI3BP	266.177	-6.46629	0.431896	-14.9719	1.12109e-50	2.20973e-49	539.867	512.94	7.91854	3.98066	0.185	0.04
ENSG00000224184	MIR3681HG	168.242	-3.95754	0.265675	-14.8962	3.48903e-50	6.84373e-49	311.686	320.588	19.7963	20.8984	25.655	4.98
ENSG00000128641	MYO1B	520.312	-8.2223	0.552048	-14.8942	3.59658e-50	7.03766e-49	1068.08	1006.23	5.9389	0.995164	33.185	19.4
ENSG00000284430	AC020912.1	408.128	-7.67716	0.518948	-14.7937	1.60833e-49	3.11701e-48	843.785	780.786	3.95927	3.98066	0	0
ENSG00000226994	AC012593.1	3805.77	-12.3197	0.834213	-14.7681	2.35375e-49	4.53993e-48	7750.39	7469.7	1.97963	0.995164	0	0
ENSG00000124191	TOX2	223.716	-2.66214	0.180645	-14.7368	3.73905e-49	7.17774e-48	376.742	396.081	67.3076	54.734	8.73	3.06
ENSG00000091831	ESR1	492.36	-8.1416	0.552485	-14.7363	3.76722e-49	7.21472e-48	942.825	1019.68	4.94909	1.99033	1.235	0.17
ENSG00000287021	ENSG00000287021	1579.8	-10.6358	0.723929	-14.6918	7.28088e-49	1.3911e-47	3279.98	3035.24	1.97963	1.99033	0	0
ENSG00000197969	VPS13A	908.544	-9.51468	0.649033	-14.6598	1.1668e-48	2.21883e-47	1870.11	1759.1	1.97963	2.98549	5.45	2.065
ENSG00000233005	AC018742.1	284.785	-6.82956	0.469743	-14.5389	6.86679e-48	1.29067e-46	541.809	587.4	3.95927	5.97098	0	0
ENSG00000227646	STEAP2-AS1	255.989	-2.31149	0.15954	-14.4885	1.43226e-47	2.67344e-46	427.233	425.037	88.0937	83.5938	0	0
ENSG00000179136	LINC00670	1421.87	-10.4833	0.723832	-14.483	1.55097e-47	2.88837e-46	2784.78	2898.73	1.97963	1.99033	0	0.03
ENSG00000186866	POFUT2	191.623	-5.47454	0.378409	-14.4673	1.9504e-47	3.6239e-46	415.581	334.032	6.92872	9.95164	30.275	28.94
ENSG00000229876	CASC20	255.145	-6.53035	0.451393	-14.4671	1.95489e-47	3.62393e-46	471.898	537.76	4.94909	5.97098	0	0
ENSG00000136111	TBC1D4	197.852	-5.7047	0.394718	-14.4526	2.41317e-47	4.45309e-46	383.538	392.979	6.92872	7.96131	12.21	6.415
ENSG00000127955	GNAI1	183.575	-5.41044	0.375479	-14.4095	4.51267e-47	8.30844e-46	369.945	347.476	6.92872	9.95164	36.495	25.91
ENSG00000049759	NEDD4L	159.442	-3.83764	0.266471	-14.4018	5.04474e-47	9.22515e-46	296.15	299.905	15.8371	25.8743	135.31	50.545
ENSG00000283480	AL512380.2	176.998	-3.19962	0.222917	-14.3534	1.01437e-46	1.83015e-45	311.686	326.793	27.7149	41.7969	0.07	0.035
ENSG00000259030	FPGT-TNNI3K	225.749	-6.22548	0.434158	-14.3392	1.24509e-46	2.24143e-45	450.536	440.55	5.9389	5.97098	0.11	0.025
ENSG00000116783	TNNI3K	225.232	-6.22216	0.434214	-14.3297	1.42748e-46	2.56408e-45	450.536	438.481	5.9389	5.97098	0.17	0.09
ENSG00000288714	ENSG00000288714	344.062	-7.42902	0.519917	-14.2889	2.56776e-46	4.59192e-45	681.63	686.678	3.95927	3.98066	0.2	0
ENSG00000234147	AL035446.1	344.062	-7.42902	0.519917	-14.2889	2.56776e-46	4.59192e-45	681.63	686.678	3.95927	3.98066	12.18	9.03
ENSG00000154646	TMPRSS15	239.907	-6.44117	0.451007	-14.2818	2.84329e-46	5.07345e-45	470.927	477.779	4.94909	5.97098	0	0
ENSG00000258732	AC025884.1	2823.75	-11.8889	0.834328	-14.2497	4.50143e-46	7.97945e-45	5641.41	5650.62	1.97963	0.995164	0	0
ENSG00000227195	MIR663AHG	182.129	-3.03148	0.21325	-14.2156	7.33272e-46	1.29417e-44	322.367	326.793	47.5112	31.8452	16.21	15.46
ENSG00000146776	ATXN7L1	236.794	-2.3782	0.168035	-14.153	1.78865e-45	3.13633e-44	411.697	382.637	76.2159	76.6276	6.41	4.275
ENSG00000115239	ASB3	150.969	-3.90787	0.276952	-14.1102	3.28441e-45	5.73426e-44	278.672	287.495	19.7963	17.913	11.9	9.295
ENSG00000183715	OPCML	213.17	-6.14095	0.436269	-14.0761	5.32997e-45	9.28562e-44	397.132	443.652	8.90836	2.98549	0	0
ENSG00000254087	LYN	2524.59	-11.7274	0.834478	-14.0536	7.3183e-45	1.27222e-43	5134.56	4960.84	1.97963	0.995164	10.925	16.26
ENSG00000287334	ENSG00000287334	2392.33	-11.6497	0.834474	-13.9606	2.71263e-44	4.68551e-43	4825.79	4740.56	0.989817	1.99033	0	0
ENSG00000232679	LINC01705	473.68	-8.30917	0.595471	-13.9539	2.97677e-44	5.11992e-43	947.68	941.08	1.97963	3.98066	0.33	0.505
ENSG00000106483	SFRP4	160.332	-5.04397	0.363112	-13.891	7.18652e-44	1.23343e-42	287.411	335.066	10.888	7.96131	0.12	0.095
ENSG00000175773	ZBTB44-DT	1040.9	-10.033	0.724345	-13.8511	1.25338e-43	2.14212e-42	2046.83	2112.78	0.989817	2.98549	0.035	0.185
ENSG00000151835	SACS	162.106	-3.15368	0.22811	-13.8253	1.79479e-43	3.06096e-42	291.295	291.631	33.6538	31.8452	4.97	13.99
ENSG00000172752	COL6A5	2189.96	-11.5222	0.834545	-13.8065	2.32797e-43	3.94538e-42	4408.27	4348.62	1.97963	0.995164	0	0
ENSG00000237877	LINC01473	1011.67	-9.99205	0.724358	-13.7944	2.75614e-43	4.65156e-42	2031.3	2011.43	2.96945	0.995164	2.3	1.03
ENSG00000166446	CDYL2	2163.93	-11.5047	0.834653	-13.7838	3.18975e-43	5.37218e-42	4228.63	4424.11	0.989817	1.99033	0.34	0.275
ENSG00000237813	AC002066.1	165.197	-5.34382	0.387725	-13.7825	3.24822e-43	5.45931e-42	324.309	320.588	5.9389	9.95164	0	0
ENSG00000280870	MIR325HG	631.078	-2.45257	0.178287	-13.7563	4.66513e-43	7.82447e-42	1098.18	1036.22	220.729	169.178	0	0
ENSG00000165194	PCDH19	2024	-11.4085	0.83468	-13.6681	1.57388e-42	2.62345e-41	4120.85	3972.19	1.97963	0.995164	0	0.165
ENSG00000273118	AC093865.1	568.934	-8.83788	0.650321	-13.59	4.58847e-42	7.61705e-41	1132.17	1138.6	1.97963	2.98549	0	0
ENSG00000101935	AMMECR1	145.56	-4.75089	0.350242	-13.5646	6.49317e-42	1.07349e-40	272.846	288.529	5.9389	14.9275	5.525	7.265
ENSG00000109339	MAPK10	139.357	-4.00169	0.295523	-13.5411	8.94804e-42	1.47633e-40	265.079	259.573	11.8778	20.8984	0.24	0.05
ENSG00000161040	FBXL13	317.358	-7.50628	0.556195	-13.4958	1.65619e-41	2.72146e-40	670.95	591.536	3.95927	2.98549	0.72	0.35
ENSG00000257335	MGAM	149.515	-3.2865	0.244109	-13.4632	2.57421e-41	4.21287e-40	261.195	281.29	28.7047	26.8694	1.5	0.705
ENSG00000112706	IMPG1	1730.03	-11.1821	0.834967	-13.3923	6.70974e-41	1.08711e-39	3565.45	3351.69	1.97963	0.995164	0.405	0.07
ENSG00000156931	VPS8	156.172	-5.3569	0.401149	-13.3539	1.1242e-40	1.81779e-39	323.338	286.461	6.92872	7.96131	33.095	14.48
ENSG00000152061	RABGAP1L	250.14	-6.96601	0.523326	-13.311	1.99714e-40	3.21008e-39	495.202	497.428	5.9389	1.99033	17.47	5.785
ENSG00000230975	AC012355.1	280.827	-4.29049	0.324286	-13.2306	5.84394e-40	9.35607e-39	518.505	550.17	18.8065	35.8259	0	0
ENSG00000292995	TPRXL	1556.87	-11.0294	0.835133	-13.2068	8.02071e-40	1.27654e-38	3005.19	3219.32	1.97963	0.995164	0.94	0.19
ENSG00000128872	TMOD2	1498.38	-10.9744	0.834949	-13.1438	1.84634e-39	2.92705e-38	3009.08	2981.47	1.97963	0.995164	6.9	2.205
ENSG00000184347	SLIT3	131.895	-4.2807	0.325899	-13.1351	2.07343e-39	3.28063e-38	234.978	266.812	15.8371	9.95164	44.805	20.78
ENSG00000186472	PCLO	203.454	-2.38272	0.182642	-13.0458	6.71154e-39	1.05369e-37	361.206	321.622	69.2872	61.7002	3.97	6.21
ENSG00000223715	LINC01208	694.411	-9.44808	0.725585	-13.0213	9.25321e-39	1.44991e-37	1334.13	1439.54	1.97963	1.99033	0	0
ENSG00000287881	ENSG00000287881	150.134	-3.07897	0.236918	-12.9959	1.29013e-38	2.01374e-37	249.543	287.495	35.6334	27.8646	0.02	0
ENSG00000168079	SCARA5	440.523	-8.4675	0.651892	-12.9891	1.41046e-38	2.19733e-37	840.872	916.261	2.96945	1.99033	0.02	0
ENSG00000007047	MARK4	1347.52	-10.8213	0.835098	-12.9581	2.11413e-38	3.28095e-37	2714.87	2672.25	1.97963	0.995164	36.35	18.14
ENSG00000120251	GRIA2	135.683	-3.51595	0.273016	-12.8782	5.97231e-38	9.23315e-37	276.73	222.343	23.7556	19.9033	0.125	0
ENSG00000198586	TLK1	151.804	-2.97647	0.231386	-12.8636	7.20997e-38	1.11253e-36	287.411	251.299	29.6945	38.8114	23.635	11.14
ENSG00000248131	LINC01194	1245.13	-10.7071	0.835199	-12.8199	1.26912e-37	1.94718e-36	2493.49	2484.04	0.989817	1.99033	0.045	0.055
ENSG00000163590	PPM1L	153.177	-2.81054	0.221048	-12.7146	4.90446e-37	7.49642e-36	261.195	275.085	36.6232	39.8066	5.745	3.74
ENSG00000166377	ATP9B	199.562	-2.32169	0.182666	-12.7101	5.19968e-37	7.93269e-36	313.628	351.612	63.3483	69.6615	9.015	5.81
ENSG00000064933	PMS1	149.112	-5.61657	0.442722	-12.6865	7.02945e-37	1.07041e-35	282.556	301.973	3.95927	7.96131	14.71	7.545
ENSG00000139266	MARCHF9	1111.17	-10.5429	0.835393	-12.6203	1.63241e-36	2.46719e-35	2241.03	2200.68	0.989817	1.99033	21.44	6.08
ENSG00000128294	TPST2	1111.21	-10.5431	0.835544	-12.6183	1.6748e-36	2.52655e-35	2286.67	2155.18	0.989817	1.99033	10.15	13.635
ENSG00000181544	FANCB	152.076	-2.86497	0.227203	-12.6098	1.86521e-36	2.80857e-35	283.527	251.299	30.6843	42.792	2.215	1.405
ENSG00000149187	CELF1	125.632	-4.76095	0.377626	-12.6076	1.91746e-36	2.87654e-35	228.181	256.47	6.92872	10.9468	27.09	21.595
ENSG00000177182	CLVS1	1085.11	-10.5085	0.835423	-12.5787	2.76678e-36	4.12775e-35	2158.5	2178.96	1.97963	0.995164	0.025	0
ENSG00000243058	RPL39P33	1081.89	-10.5047	0.835951	-12.5662	3.24105e-36	4.82642e-35	2276.96	2047.63	1.97963	0.995164	0	0
ENSG00000148700	ADD3	125.093	-4.75632	0.378743	-12.5582	3.58451e-36	5.32809e-35	261.195	221.309	7.91854	9.95164	54.14	14.875
ENSG00000253288	AC046195.1	965.544	-10.3398	0.83575	-12.3718	3.71308e-35	5.41002e-34	1879.82	1979.37	0.989817	1.99033	0	0
ENSG00000251550	AC091133.4	164.577	-6.18424	0.501738	-12.3256	6.59279e-35	9.53718e-34	334.989	314.383	3.95927	4.97582	0	0
ENSG00000159217	IGF2BP1	164.577	-6.18424	0.501738	-12.3256	6.59279e-35	9.53718e-34	334.989	314.383	3.95927	4.97582	0	0
ENSG00000252636	RNU6-826P	164.577	-6.18424	0.501738	-12.3256	6.59279e-35	9.53718e-34	334.989	314.383	3.95927	4.97582	0	0
ENSG00000184408	KCND2	122.267	-3.424	0.277985	-12.3172	7.31839e-35	1.0568e-33	229.152	218.207	15.8371	25.8743	0	0
ENSG00000117586	TNFSF4	144.342	-5.69631	0.462795	-12.3085	8.15505e-35	1.17552e-33	258.282	308.178	6.92872	3.98066	1.72	1.385
ENSG00000133119	RFC3	325.662	-8.03079	0.653422	-12.2904	1.02043e-34	1.46569e-33	654.443	643.244	2.96945	1.99033	7.345	8.54
ENSG00000225746	MEG8	138.804	-5.6394	0.461556	-12.2182	2.4843e-34	3.54944e-33	265.079	279.222	5.9389	4.97582	0	0
ENSG00000140396	NCOA2	176.789	-6.45976	0.52917	-12.2074	2.83976e-34	4.05016e-33	332.076	367.125	0.989817	6.96615	13.28	2.155
ENSG00000188906	LRRK2	241.703	-7.33399	0.600862	-12.2058	2.89535e-34	4.11496e-33	474.811	486.052	3.95927	1.99033	1.645	0.93
ENSG00000131171	SH3BGRL	312.908	-7.97321	0.653938	-12.1926	3.40298e-34	4.82794e-33	643.762	602.912	2.96945	1.99033	61.275	40.93
ENSG00000258279	LINC00592	2761.94	-12.4423	1.02151	-12.1803	3.96026e-34	5.60875e-33	5722.98	5322.79	1.97963	0	0.08	0.19
ENSG00000135333	EPHA7	239.159	-7.3183	0.601312	-12.1705	4.46072e-34	6.3065e-33	456.362	494.326	3.95927	1.99033	0	0
ENSG00000139970	RTN1	113.136	-4.5236	0.372054	-12.1584	5.17444e-34	7.30281e-33	216.529	217.172	11.8778	6.96615	0	0
ENSG00000185829	ARL17A	181.087	-2.28838	0.188395	-12.1467	5.97058e-34	8.41177e-33	295.179	306.11	63.3483	59.7098	23.205	5.06
ENSG00000133687	TMTC1	844.013	-10.1456	0.835947	-12.1366	6.75506e-34	9.50048e-33	1658.44	1714.63	0	2.98549	2.525	1.075
ENSG00000253438	PCAT1	113.163	-4.60513	0.380002	-12.1187	8.40716e-34	1.18035e-32	215.558	219.241	10.888	6.96615	3.085	0.39
ENSG00000204381	LAYN	2620.95	-12.3666	1.02137	-12.1079	9.59632e-34	1.34498e-32	5330.7	5151.12	1.97963	0	0	0
ENSG00000072134	EPN2	184.003	-2.23401	0.185297	-12.0564	1.79448e-33	2.51072e-32	302.947	304.041	64.3381	64.6857	11.305	4.805
ENSG00000281039	AC005154.5	429.693	-8.7551	0.727343	-12.0371	2.26784e-33	3.14681e-32	887.479	827.323	1.97963	1.99033	1.225	0
ENSG00000264520	AC005154.4	429.693	-8.7551	0.727343	-12.0371	2.26784e-33	3.14681e-32	887.479	827.323	1.97963	1.99033	0.36	0
ENSG00000196295	GARS1-DT	429.693	-8.7551	0.727343	-12.0371	2.26784e-33	3.14681e-32	887.479	827.323	1.97963	1.99033	31.295	10.455
ENSG00000113327	GABRG2	139.181	-5.78453	0.482453	-11.9898	4.01807e-33	5.56417e-32	290.324	256.47	3.95927	5.97098	2.225	0.4
ENSG00000148498	PARD3	776.524	-10.0257	0.836228	-11.9892	4.0477e-33	5.59563e-32	1595.33	1507.8	1.97963	0.995164	26.875	7.925
ENSG00000155052	CNTNAP5	226.577	-2.02621	0.169129	-11.9803	4.50834e-33	6.22182e-32	354.409	373.33	103.931	74.6373	0.02	0.11
ENSG00000141449	GREB1L	148.286	-6.03112	0.503569	-11.9768	4.70379e-33	6.46951e-32	287.411	296.802	4.94909	3.98066	0.715	0.26
ENSG00000268744	AC008758.4	2347.83	-12.2077	1.02139	-11.952	6.33561e-33	8.68439e-32	4701.5	4687.82	1.97963	0	0	0
ENSG00000248406	AC008758.3	2347.83	-12.2077	1.02139	-11.952	6.33561e-33	8.68439e-32	4701.5	4687.82	1.97963	0	0	0
ENSG00000206592	LOC124900205	705.122	-9.88654	0.836663	-11.8166	3.20262e-32	4.33854e-31	1471.04	1346.47	0.989817	1.99033	0	0
ENSG00000060718	COL11A1	2098.69	-12.0459	1.02152	-11.7922	4.28339e-32	5.78329e-31	4266.5	4126.28	0.989817	0.995164	0	0
ENSG00000261771	DNAAF4-CCPG1	171.045	-6.60692	0.562902	-11.7372	8.21185e-32	1.10322e-30	335.96	341.271	2.96945	3.98066	0	0.405
ENSG00000267281	ATF7-NPFF	637.226	-9.74016	0.836701	-11.6411	2.54586e-31	3.39211e-30	1305.97	1239.95	0.989817	1.99033	0.065	0
ENSG00000170653	ATF7	637.226	-9.74016	0.836701	-11.6411	2.54586e-31	3.39211e-30	1305.97	1239.95	0.989817	1.99033	18.55	14.62
ENSG00000285692	AC023509.6	637.226	-9.74016	0.836701	-11.6411	2.54586e-31	3.39211e-30	1305.97	1239.95	0.989817	1.99033	0.075	0
ENSG00000250391	CRLF3P2	1836.17	-11.853	1.02159	-11.6025	4.0009e-31	5.29596e-30	3700.42	3642.29	0.989817	0.995164	0	0
ENSG00000143995	MEIS1	351.386	-3.54083	0.30566	-11.5842	4.95475e-31	6.52657e-30	642.791	651.517	41.5723	69.6615	7.775	3.72
ENSG00000138483	CCDC54	1774.69	-11.8038	1.02161	-11.5541	7.03968e-31	9.25787e-30	3538.26	3558.52	1.97963	0	0	0
ENSG00000118263	KLF7	1749.75	-11.7834	1.02162	-11.534	8.89175e-31	1.16557e-29	3498.45	3498.54	0.989817	0.995164	7.705	1.305
ENSG00000259905	PWRN1	190.937	-2.09368	0.181596	-11.5293	9.3924e-31	1.22921e-29	296.15	322.656	65.3279	79.6131	0	0
ENSG00000172380	GNG12	334.449	-8.39201	0.728583	-11.5183	1.06741e-30	1.3947e-29	655.414	678.405	0.989817	2.98549	109.73	84.395
ENSG00000260658	AC138305.1	108.054	-5.02353	0.438889	-11.446	2.46222e-30	3.20683e-29	231.094	188.216	5.9389	6.96615	0	0
ENSG00000106018	VIPR2	320.792	-8.33214	0.728878	-11.4315	2.9118e-30	3.78021e-29	652.501	626.697	1.97963	1.99033	0.015	0.015
ENSG00000070182	SPTB	194.774	-2.04562	0.179413	-11.4017	4.09871e-30	5.31258e-29	293.237	334.032	80.1752	71.6518	0.295	0.125
ENSG00000104044	OCA2	315.407	-8.30694	0.729275	-11.3907	4.65352e-30	6.02207e-29	602.01	655.654	2.96945	0.995164	87.585	38.035
ENSG00000291052	ABCC13	96.7202	-3.9959	0.352237	-11.3443	7.91127e-30	1.01729e-28	190.313	173.738	10.888	11.942	0	0
ENSG00000275004	ZNF280B	307.567	-8.27056	0.729335	-11.3399	8.32667e-30	1.06901e-28	591.329	634.971	1.97963	1.99033	9.235	1.665
ENSG00000002746	HECW1	131.98	-6.03312	0.533867	-11.3008	1.30047e-29	1.66431e-28	257.311	262.675	4.94909	2.98549	0.16	0
ENSG00000132554	RGS22	1457.77	-11.5199	1.0218	-11.2741	1.76105e-29	2.24666e-28	2915.86	2913.21	0.989817	0.995164	0	0
ENSG00000214595	EML6	1455.05	-11.5172	1.0218	-11.2715	1.81516e-29	2.31204e-28	2908.1	2910.11	0.989817	0.995164	1.04	0.835
ENSG00000158258	CLSTN2	130.983	-6.02276	0.534623	-11.2655	1.9435e-29	2.47163e-28	270.904	245.095	4.94909	2.98549	0.05	0.03
ENSG00000136110	CNMD	508.147	-9.41317	0.837391	-11.2411	2.56267e-29	3.25395e-28	1039.92	989.686	0.989817	1.99033	0	0
ENSG00000091127	PUS7	136.945	-2.47829	0.221949	-11.166	5.97938e-29	7.54501e-28	236.92	227.514	45.5316	37.8162	13.73	26.52
ENSG00000259616	AC104574.2	161.209	-6.7454	0.606222	-11.1269	9.27555e-29	1.16498e-27	321.396	317.485	2.96945	2.98549	0.03	0
ENSG00000259072	AL161751.1	1310.77	-11.3665	1.02192	-11.1227	9.7283e-29	1.21995e-27	2622.63	2618.48	1.97963	0	0	0
ENSG00000123066	MED13L	176.047	-2.07689	0.186933	-11.1103	1.11723e-28	1.39671e-27	295.179	274.051	71.2668	63.6905	32.075	7.855
ENSG00000248690	HAS2-AS1	94.2268	-4.50726	0.406546	-11.0867	1.45535e-28	1.81661e-27	189.342	171.67	4.94909	10.9468	0.32	0.39
ENSG00000228696	ARL17B	168.413	-2.20349	0.199224	-11.0604	1.95314e-28	2.43047e-27	249.543	304.041	64.3381	55.7292	3.2	3.215
ENSG00000243064	ABCC13	94.7298	-4.61274	0.417116	-11.0586	1.99075e-28	2.47348e-27	190.313	173.738	10.888	3.98066	0	0
ENSG00000113319	RASGRF2	554.842	-5.54044	0.503172	-11.011	3.38083e-28	4.16866e-27	1098.18	1074.49	13.8574	32.8404	0.085	0.005
ENSG00000148942	SLC5A12	131.026	-6.21851	0.568076	-10.9466	6.89701e-28	8.45274e-27	268.962	248.197	3.95927	2.98549	0	0
ENSG00000142864	SERBP1	111.795	-2.84676	0.261642	-10.8804	1.42962e-27	1.74418e-26	196.139	196.489	33.6538	20.8984	264.465	376.53
ENSG00000291050	TEKT4P2	103.583	-3.01357	0.276999	-10.8794	1.44571e-27	1.76116e-26	182.545	186.148	25.7353	19.9033	112.3	67.975
ENSG00000241767	LINC01324	1032.89	-11.0229	1.02231	-10.7823	4.17157e-27	5.04387e-26	2110.92	2018.67	0.989817	0.995164	0.115	0
ENSG00000104381	GDAP1	139.421	-6.53312	0.609178	-10.7245	7.81095e-27	9.41615e-26	262.166	289.563	2.96945	2.98549	9.96	7.625
ENSG00000176658	MYO1D	164.736	-7.04261	0.66124	-10.6506	1.73228e-26	2.07285e-25	343.728	310.246	0.989817	3.98066	77.11	54.985
ENSG00000224101	ELMO1-AS1	918.702	-10.8535	1.02243	-10.6154	2.52695e-26	3.00704e-25	1819.62	1853.2	1.97963	0	0	0
ENSG00000005108	THSD7A	87.2501	-3.64594	0.343459	-10.6154	2.52783e-26	3.00704e-25	150.502	172.704	14.8473	10.9468	0.125	0
ENSG00000175697	GPR156	133.005	-6.46483	0.609542	-10.6061	2.793e-26	3.31275e-25	259.253	266.812	2.96945	2.98549	0.025	0.11
ENSG00000118873	RAB3GAP2	116.483	-6.04562	0.570304	-10.6007	2.95726e-26	3.49733e-25	225.268	233.719	3.95927	2.98549	37.36	10.18
ENSG00000277282	IGHV1OR21-1	3565.41	-15.2535	1.44351	-10.567	4.23916e-26	4.96264e-25	7333.84	6927.8	0	0	0	0
ENSG00000132549	VPS13B	83.6955	-4.06719	0.385062	-10.5624	4.4502e-26	5.20218e-25	167.009	148.918	9.89817	8.95648	3.945	1.04
ENSG00000181215	C4orf50	87.5497	-4.82847	0.458534	-10.5302	6.26803e-26	7.28512e-25	172.835	165.465	7.91854	3.98066	0	0
ENSG00000285547	AL133500.1	333.358	-8.80355	0.839214	-10.4902	9.57874e-26	1.11012e-24	659.298	671.166	2.96945	0	0	0.25
ENSG00000224063	CALCRL-AS1	834.087	-10.7143	1.02269	-10.4766	1.10602e-25	1.27816e-24	1712.81	1621.55	1.97963	0	0.11	0.05
ENSG00000289694	ENSG00000289694	153.706	-2.11716	0.202122	-10.4746	1.12967e-25	1.30177e-24	234.978	264.743	62.3585	52.7437	52.085	22.51
ENSG00000070831	CDC42	153.706	-2.11716	0.202122	-10.4746	1.12967e-25	1.30177e-24	234.978	264.743	62.3585	52.7437	88.285	155.15
ENSG00000290376	HERC2P3	101.93	-5.65283	0.542076	-10.4281	1.84517e-25	2.12024e-24	181.574	218.207	3.95927	3.98066	18.53	3.81
ENSG00000293555	FAM169BP	797.92	-10.6502	1.02268	-10.414	2.14021e-25	2.44885e-24	1615.72	1573.98	1.97963	0	0.02	0
ENSG00000283597	FAM169BP	797.92	-10.6502	1.02268	-10.414	2.14021e-25	2.44885e-24	1615.72	1573.98	1.97963	0	0	0
ENSG00000285471	AC007846.2	82.3305	-3.61757	0.350448	-10.3227	5.5639e-25	6.33941e-24	151.473	153.055	15.8371	8.95648	0	0
ENSG00000149571	KIRREL3	302.185	-8.6617	0.839774	-10.3143	6.07106e-25	6.89785e-24	604.923	600.844	1.97963	0.995164	1.465	1.34
ENSG00000048471	SNX29	82.251	-3.61483	0.350969	-10.2996	7.07714e-25	8.02968e-24	140.793	163.396	11.8778	12.9371	5.62	2.46
ENSG00000123106	CCDC91	84.4078	-4.90304	0.476367	-10.2926	7.61063e-25	8.6229e-24	160.212	166.499	4.94909	5.97098	23.73	10.125
ENSG00000102595	UGGT2	122.009	-2.45238	0.238541	-10.2807	8.60709e-25	9.72469e-24	223.326	189.25	31.6742	43.7872	11.595	5.835
ENSG00000058866	DGKG	189.712	-5.45772	0.533663	-10.2269	1.50245e-24	1.68812e-23	310.715	431.242	4.94909	11.942	4.095	2.53
ENSG00000145832	SLC25A48	120.826	-2.36832	0.231642	-10.2241	1.54728e-24	1.73608e-23	198.081	206.831	41.5723	36.8211	0	0.12
ENSG00000248932	COPB2-DT	80.9259	-4.59145	0.449223	-10.2209	1.59904e-24	1.79168e-23	166.038	144.782	9.89817	2.98549	4.455	1.215
ENSG00000232307	DAOA-AS1	2449.65	-14.7121	1.44366	-10.1908	2.17899e-24	2.4314e-23	5039.4	4759.18	0	0	0	0
ENSG00000277481	PKD1L3	86.6642	-3.1674	0.311497	-10.1683	2.74663e-24	3.05638e-23	165.067	146.85	16.8269	17.913	0.02	0
ENSG00000198838	RYR3	641.078	-10.3346	1.0234	-10.0982	5.62499e-24	6.22514e-23	1339.96	1222.37	0.989817	0.995164	0.16	1.4
ENSG00000292986	DUXAP10	82.7512	-5.01493	0.497359	-10.0831	6.56099e-24	7.24123e-23	151.473	169.601	3.95927	5.97098	45.48	25.95
ENSG00000257522	LOC102724934	2155.04	-14.5271	1.44362	-10.0629	8.05806e-24	8.88141e-23	4316.02	4304.15	0	0	0	0
ENSG00000082516	GEMIN5	608.872	-10.2596	1.02323	-10.0267	1.16375e-23	1.27572e-22	1205.96	1227.54	0.989817	0.995164	7.06	23.855
ENSG00000289871	ENSG00000289871	1839.43	-14.2987	1.44377	-9.90378	4.00822e-23	4.3468e-22	3755.76	3601.96	0	0	0	0
ENSG00000221955	SLC12A8	75.663	-3.61492	0.365137	-9.90019	4.15471e-23	4.49964e-22	133.996	145.816	8.90836	13.9323	0.085	0.095
ENSG00000087448	KLHL42	236.708	-8.30817	0.841543	-9.87254	5.47593e-23	5.89901e-22	466.072	477.779	0.989817	1.99033	9.91	15.175
ENSG00000256512	AC009511.1	236.708	-8.30817	0.841543	-9.87254	5.47593e-23	5.89901e-22	466.072	477.779	0.989817	1.99033	0	0.33
ENSG00000140836	ZFHX3	151.832	-7.24748	0.736369	-9.84219	7.40831e-23	7.97008e-22	295.179	308.178	1.97963	1.99033	9.095	1.235
ENSG00000169857	AVEN	533.949	-10.0703	1.02363	-9.83791	7.7301e-23	8.30525e-22	1091.39	1042.43	0.989817	0.995164	3.08	13.015
ENSG00000164588	HCN1	90.4306	-5.67414	0.576975	-9.83429	8.01307e-23	8.59787e-22	173.806	180.977	4.94909	1.99033	0.735	0.525
ENSG00000170629	DPY19L2P2	531.828	-10.0645	1.0236	-9.83251	8.156e-23	8.72811e-22	1078.76	1046.56	0.989817	0.995164	0.035	0
ENSG00000291139	DPY19L2P2	531.828	-10.0645	1.0236	-9.83251	8.156e-23	8.72811e-22	1078.76	1046.56	0.989817	0.995164	0.83	0.475
ENSG00000253944	MTUS1-DT	531.315	-10.0628	1.02359	-9.83085	8.29157e-23	8.86148e-22	1046.72	1076.55	0.989817	0.995164	0.125	0
ENSG00000291072	LOC124900584	528.686	-10.0554	1.02377	-9.82193	9.0589e-23	9.66879e-22	1017.59	1095.17	0.989817	0.995164	43.43	33.97
ENSG00000248685	LINC02484	72.2031	-4.20083	0.428089	-9.81297	9.9015e-23	1.05265e-21	129.141	144.782	6.92872	7.96131	0	0
ENSG00000005020	SKAP2	228.798	-8.2588	0.841917	-9.80953	1.02448e-22	1.08772e-21	443.739	468.472	0.989817	1.99033	30.745	17.41
ENSG00000116675	DNAJC6	73.5729	-3.64114	0.371386	-9.80418	1.08026e-22	1.14544e-21	135.938	136.508	8.90836	12.9371	5.895	7.945
ENSG00000081913	PHLPP1	75.1802	-3.60468	0.36785	-9.79931	1.13356e-22	1.20038e-21	132.054	145.816	6.92872	15.9226	16.895	4.13
ENSG00000253796	AC104248.1	1653.45	-14.1449	1.4438	-9.797	1.1598e-22	1.22658e-21	3347.95	3265.86	0	0	0	0
ENSG00000286152	ENSG00000286152	114.179	-5.35157	0.547706	-9.77089	1.50126e-22	1.58562e-21	189.342	256.47	7.91854	2.98549	0	0
ENSG00000271901	AL161716.1	1600.42	-14.0978	1.44381	-9.76433	1.60167e-22	1.68947e-21	3222.69	3178.99	0	0	0	0
ENSG00000173473	SMARCC1	1576.83	-14.0765	1.44388	-9.74912	1.86068e-22	1.95758e-21	3226.58	3080.75	0	0	41.985	39.09
ENSG00000128833	MYO5C	1567.76	-14.0681	1.44383	-9.74361	1.96444e-22	2.06406e-21	3164.44	3106.6	0	0	0.035	0.055
ENSG00000025293	PHF20	81.8503	-5.33058	0.547131	-9.74279	1.98046e-22	2.0782e-21	160.212	159.26	5.9389	1.99033	32.42	15.41
ENSG00000244342	LINC00698	1525.67	-14.0289	1.44385	-9.71628	2.56996e-22	2.68289e-21	3081.9	3020.76	0	0	0.25	0.08
ENSG00000289956	ENSG00000289956	490.285	-9.94706	1.02382	-9.71559	2.58735e-22	2.69757e-21	994.287	964.866	0.989817	0.995164	0.12	0.22
ENSG00000157193	LRP8	487.016	-9.93687	1.02397	-9.7043	2.8904e-22	3.00194e-21	940.883	1005.2	0.989817	0.995164	19.915	27.965
ENSG00000134369	NAV1	1483.52	-13.9881	1.44393	-9.68752	3.40687e-22	3.52478e-21	2891.59	3042.48	0	0	36.355	15.765
ENSG00000293257	ENSG00000293257	1483.52	-13.9881	1.44393	-9.68752	3.40687e-22	3.52478e-21	2891.59	3042.48	0	0	3.405	0.335
ENSG00000184304	PRKD1	1472.69	-13.9776	1.44391	-9.68043	3.65186e-22	3.77343e-21	2889.65	3001.12	0	0	14.205	3.16
ENSG00000100987	VSX1	1459.73	-13.965	1.44388	-9.67181	3.97277e-22	4.09458e-21	2891.59	2947.34	0	0	0	0
ENSG00000102978	POLR2C	1456.43	-13.9619	1.44389	-9.6696	4.05946e-22	4.17862e-21	2951.79	2873.91	0	0	42.715	106.115
ENSG00000215604	ZNF962P	1447.03	-13.9525	1.44389	-9.66314	4.32423e-22	4.43988e-21	2925.57	2862.54	0	0	0	0
ENSG00000162407	PLPP3	1389.2	-13.8938	1.44397	-9.62194	6.45997e-22	6.61595e-21	2841.1	2715.69	0	0	10.595	13.92
ENSG00000184984	CHRM5	453.855	-9.83566	1.02412	-9.60404	7.68694e-22	7.84281e-21	929.231	884.202	0.989817	0.995164	0.22	0
ENSG00000152253	SPC25	1282.28	-13.778	1.44398	-9.54168	1.40541e-21	1.42851e-20	2547.86	2581.25	0	0	5.965	4.325
ENSG00000254138	AC113386.1	69.5065	-3.62564	0.38031	-9.53338	1.52248e-21	1.54556e-20	132.054	125.133	10.888	9.95164	0	0
ENSG00000068650	ATP11A	1260.91	-13.7538	1.44399	-9.52487	1.65244e-21	1.67539e-20	2526.5	2517.13	0	0	51.145	18.605
ENSG00000153250	RBMS1	1241.27	-13.7311	1.444	-9.50908	1.92355e-21	1.93815e-20	2477.95	2487.14	0	0	27.215	16.085
ENSG00000166147	FBN1	193.872	-8.01916	0.843313	-9.50911	1.92292e-21	1.93815e-20	381.597	390.91	0.989817	1.99033	0.415	0.61
ENSG00000267413	LINC01901	1237.2	-13.7267	1.44412	-9.50522	1.99623e-21	2.00639e-20	2553.69	2395.1	0	0	0	0
ENSG00000258718	LINC02311	1224.38	-13.7112	1.44405	-9.49496	2.20287e-21	2.20859e-20	2404.16	2493.35	0	0	0	0.03
ENSG00000143036	SLC44A3	1215	-13.7001	1.44405	-9.48732	2.37039e-21	2.37068e-20	2392.5	2467.49	0	0	10.97	6.32
ENSG00000060642	PIGV	1179.03	-13.657	1.44405	-9.45741	3.15665e-21	3.14927e-20	2362.4	2353.74	0	0	19.245	5.405
ENSG00000198796	ALPK2	1175.05	-13.6521	1.44406	-9.454	3.2613e-21	3.24567e-20	2369.2	2330.98	0	0	0	0
ENSG00000173467	AGR3	1160.19	-13.6336	1.44407	-9.44107	3.69e-21	3.6499e-20	2297.35	2343.39	0	0	0	0
ENSG00000163125	RPRD2	402.886	-9.66309	1.0245	-9.43197	4.02457e-21	3.97114e-20	788.439	821.118	0.989817	0.995164	16.82	11.84
ENSG00000146426	TIAM2	1131.82	-13.5984	1.44434	-9.41495	4.73288e-21	4.66436e-20	2372.11	2155.18	0	0	7.145	2.71
ENSG00000102010	BMX	66.9853	-4.42662	0.4702	-9.41433	4.76128e-21	4.68665e-20	133.996	122.03	4.94909	6.96615	0.025	0.04
ENSG00000112137	PHACTR1	1129.28	-13.5948	1.44409	-9.41408	4.77262e-21	4.69211e-20	2274.04	2243.08	0	0	33.25	71.835
ENSG00000234444	ZNF736	1126.77	-13.5919	1.44429	-9.41079	4.92403e-21	4.8351e-20	2348.81	2158.28	0	0	1.425	0.32
ENSG00000100344	PNPLA3	1122.04	-13.5855	1.4441	-9.40761	5.07558e-21	4.97787e-20	2258.51	2229.64	0	0	61.58	18.57
ENSG00000267789	AC100775.1	1120	-13.5829	1.4441	-9.40578	5.16468e-21	5.05913e-20	2256.57	2223.43	0	0	0	0
ENSG00000150403	TMCO3	1113.46	-13.5746	1.44416	-9.39966	5.47388e-21	5.35555e-20	2276.96	2176.89	0	0	42.09	23.62
ENSG00000186566	GPATCH8	1081.77	-13.5331	1.44432	-9.36984	7.2641e-21	7.08994e-20	2254.62	2072.45	0	0	27.44	18.945
ENSG00000106617	PRKAG2	382.866	-9.58944	1.02471	-9.35818	8.11207e-21	7.8796e-20	747.657	781.821	0.989817	0.995164	15.585	15.97
ENSG00000134121	CHL1	378.686	-9.57329	1.02503	-9.33951	9.67789e-21	9.37806e-20	718.528	794.23	0.989817	0.995164	75.255	17.43
ENSG00000150457	LATS2	1037.33	-13.4721	1.44419	-9.32845	1.07428e-20	1.03851e-19	2045.86	2103.47	0	0	21.5	7.505
ENSG00000163630	SYNPR	1036.75	-13.4714	1.44417	-9.32813	1.07756e-20	1.04045e-19	2081.79	2065.21	0	0	0	0
ENSG00000120659	TNFSF11	122.066	-2.13823	0.229533	-9.31557	1.21302e-20	1.16984e-19	177.69	220.275	48.5011	41.7969	0	0
ENSG00000106554	CHCHD3	372.458	-9.54932	1.02516	-9.31496	1.21999e-20	1.17516e-19	703.963	783.889	1.97963	0	84.345	45.76
ENSG00000157542	KCNJ6	1015.47	-13.4415	1.44419	-9.30727	1.31157e-20	1.26188e-19	2039.07	2022.81	0	0	0	0.005
ENSG00000185873	TMPRSS11B	1009.52	-13.4333	1.44432	-9.30078	1.39423e-20	1.33823e-19	2086.64	1951.45	0	0	0	0
ENSG00000288069	ENSG00000288069	1009	-13.4325	1.44428	-9.30051	1.39776e-20	1.34003e-19	2071.11	1964.89	0	0	0	0
ENSG00000291177	ZNF56P	995.487	-13.4131	1.44434	-9.28666	1.59205e-20	1.52089e-19	2059.46	1922.49	0	0	3.695	2.115
ENSG00000266573	AC018697.1	993.183	-13.4093	1.44426	-9.28453	1.6242e-20	1.54978e-19	1946.82	2025.91	0	0	0.215	0
ENSG00000226320	LINC01811	359.822	-9.49976	1.02497	-9.26831	1.89123e-20	1.79822e-19	702.021	735.284	0.989817	0.995164	0	0
ENSG00000206195	DUXAP8	81.6469	-5.75053	0.621094	-9.25871	2.06926e-20	1.96519e-19	158.27	162.362	2.96945	2.98549	38.17	26.315
ENSG00000235749	AL390860.1	2597.78	-13.3539	1.44257	-9.25697	2.10321e-20	1.9951e-19	5261.76	5128.37	0.989817	0	0.04	0.03
ENSG00000106346	USP42	965.107	-13.3681	1.44425	-9.25607	2.12096e-20	2.00958e-19	1924.49	1935.94	0	0	7.86	8.165
ENSG00000075568	TMEM131	960.585	-13.3614	1.44426	-9.25139	2.21596e-20	2.09714e-19	1932.26	1910.08	0	0	17.595	11.24
ENSG00000166016	ABTB2	955.57	-13.3536	1.4443	-9.24573	2.33635e-20	2.20849e-19	1874.97	1947.31	0	0	10.775	3.55
ENSG00000259447	AC013652.2	952.712	-13.3495	1.44427	-9.2431	2.39468e-20	2.26099e-19	1923.52	1887.33	0	0	0	0
ENSG00000267645	AC105052.3	63.8182	-3.91409	0.423467	-9.24295	2.39788e-20	2.26138e-19	119.431	119.962	7.91854	7.96131	22.595	17.915
ENSG00000181381	DDX60L	935.136	-13.3227	1.4443	-9.22435	2.85291e-20	2.68114e-19	1891.48	1849.07	0	0	4.64	2.095
ENSG00000152578	GRIA4	933.628	-13.3205	1.44437	-9.22236	2.90643e-20	2.72827e-19	1920.61	1813.91	0	0	0.31	0.17
ENSG00000266923	AC063949.2	932.549	-13.3185	1.4443	-9.22141	2.93228e-20	2.74935e-19	1843.9	1886.3	0	0	0	0
ENSG00000228655	AC096558.1	931.838	-13.3176	1.4443	-9.22078	2.9495e-20	2.7623e-19	1887.59	1839.76	0	0	0	0
ENSG00000156299	TIAM1	931.051	-13.3162	1.44429	-9.21993	2.97298e-20	2.78108e-19	1856.52	1867.68	0	0	12.93	4.755
ENSG00000233420	AC002127.2	929.914	-13.3148	1.44443	-9.21807	3.02486e-20	2.82634e-19	1926.43	1793.22	0	0	0	0
ENSG00000030419	IKZF2	2488.81	-13.2922	1.44271	-9.21333	3.1615e-20	2.94383e-19	5142.33	4811.92	0.989817	0	0.82	0.09
ENSG00000133056	PIK3C2B	73.9573	-5.37879	0.584233	-9.2066	3.36623e-20	3.12369e-19	153.415	135.474	4.94909	1.99033	8.3	4.11
ENSG00000263547	LOC339298	910.338	-13.2842	1.44455	-9.19611	3.71141e-20	3.4322e-19	1906.04	1735.31	0	0	0	0
ENSG00000257060	AC091078.1	338.561	-9.41126	1.02591	-9.17361	4.57432e-20	4.21098e-19	626.284	725.976	0.989817	0.995164	0.025	0.02
ENSG00000125386	FAM193A	887.078	-13.2468	1.4445	-9.17052	4.70722e-20	4.32839e-19	1841.96	1706.35	0	0	10.635	5.82
ENSG00000166825	ANPEP	883.464	-13.2404	1.44439	-9.16673	4.87572e-20	4.46812e-19	1730.29	1803.56	0	0	0	0
ENSG00000184349	EFNA5	883.378	-13.24	1.44465	-9.16481	4.96323e-20	4.54318e-19	1672.03	1861.48	0	0	5.385	1.48
ENSG00000175928	LRRN1	876.955	-13.2301	1.44438	-9.15967	5.20569e-20	4.75974e-19	1780.78	1727.04	0	0	0	0.02
ENSG00000170310	STX8	865.89	-13.2117	1.44438	-9.14695	5.85613e-20	5.34842e-19	1745.83	1717.73	0	0	25.525	34.07
ENSG00000290849	ENSG00000290849	858.404	-13.1987	1.44455	-9.13692	6.42547e-20	5.8552e-19	1649.7	1783.92	0	0	0.04	0
ENSG00000268869	ESPNP	858.404	-13.1987	1.44455	-9.13692	6.42547e-20	5.8552e-19	1649.7	1783.92	0	0	0.075	0
ENSG00000163755	HPS3	856.734	-13.1963	1.44439	-9.13626	6.46488e-20	5.87789e-19	1720.58	1706.35	0	0	69.545	33.235
ENSG00000047457	CP	856.734	-13.1963	1.44439	-9.13626	6.46488e-20	5.87789e-19	1720.58	1706.35	0	0	0.095	0.105
ENSG00000249807	AC034229.1	851.203	-13.1867	1.44445	-9.12921	6.89995e-20	6.26642e-19	1663.29	1741.52	0	0	0.26	0.06
ENSG00000064989	CALCRL	833.592	-13.157	1.4445	-9.10836	8.36387e-20	7.56202e-19	1712.81	1621.55	0	0	0	0.08
ENSG00000156042	CFAP70	828.475	-13.1475	1.44456	-9.10141	8.91656e-20	8.05274e-19	1598.24	1715.66	0	0	0.145	0.4
ENSG00000247828	TMEM161B-DT	823.61	-13.1391	1.44454	-9.09567	9.40013e-20	8.48e-19	1595.33	1699.12	0	0	20.205	4.66
ENSG00000153561	RMND5A	822.047	-13.1369	1.44452	-9.09427	9.522e-20	8.5772e-19	1691.45	1596.73	0	0	18.76	15.35
ENSG00000239498	AC019211.1	817.638	-13.1287	1.44446	-9.089	9.99519e-20	8.9868e-19	1612.8	1657.75	0	0	0	0
ENSG00000266952	LINC01538	816.462	-13.1267	1.44445	-9.08769	1.01162e-19	9.08554e-19	1621.54	1644.31	0	0	0	0
ENSG00000290585	ENSG00000290585	68.6342	-5.0677	0.557797	-9.0852	1.03508e-19	9.27569e-19	114.576	152.021	3.95927	3.98066	0.155	0
ENSG00000293271	SLC44A3-AS1	797.393	-13.0928	1.4445	-9.06394	1.25817e-19	1.12251e-18	1617.66	1571.91	0	0	9.625	3.175
ENSG00000143156	NME7	66.7005	-3.35098	0.369736	-9.06319	1.26695e-19	1.12539e-18	128.17	114.791	7.91854	15.9226	10.855	10.715
ENSG00000143153	ATP1B1	66.7005	-3.35098	0.369736	-9.06319	1.26695e-19	1.12539e-18	128.17	114.791	7.91854	15.9226	3.665	13.495
ENSG00000133030	MPRIP	786.282	-13.0721	1.44468	-9.0484	1.45082e-19	1.28309e-18	1506	1639.13	0	0	83.28	45.84
ENSG00000140943	MBTPS1	780.29	-13.0614	1.4445	-9.04212	1.53658e-19	1.35745e-18	1556.49	1564.68	0	0	48.035	30.855
ENSG00000287211	ENSG00000287211	768.783	-13.0401	1.44453	-9.0272	1.76121e-19	1.54746e-18	1548.72	1526.41	0	0	0	0
ENSG00000106591	MRPL32	766.331	-13.0358	1.44475	-9.02285	1.83259e-19	1.60843e-18	1604.06	1461.26	0	0	58.1	105.84
ENSG00000263051	AC087501.3	762.641	-13.0285	1.44455	-9.01909	1.89663e-19	1.66283e-18	1544.83	1505.73	0	0	0	0
ENSG00000129295	DNAAF11	762.473	-13.0284	1.44463	-9.01849	1.90707e-19	1.67018e-18	1571.05	1478.84	0	0	1.97	0.94
ENSG00000154188	ANGPT1	759.008	-13.0212	1.44466	-9.0133	1.99953e-19	1.74927e-18	1466.19	1569.85	0	0	0.39	0.03
ENSG00000249742	AC110772.1	757.322	-13.0185	1.44457	-9.01201	2.02317e-19	1.76804e-18	1538.04	1491.25	0	0	0	0
ENSG00000163288	GABRB1	754.107	-13.0121	1.44456	-9.00768	2.10455e-19	1.83718e-18	1497.26	1519.17	0	0	0	0
ENSG00000012174	MBTPS2	2024.35	-12.9941	1.44278	-9.00631	2.13102e-19	1.85627e-18	4164.55	3931.85	0	0.995164	15.01	6.775
ENSG00000143921	ABCG8	753.383	-13.0105	1.44464	-9.00602	2.13661e-19	1.85914e-18	1462.3	1551.23	0	0	0.02	0
ENSG00000259727	AC103740.2	748.948	-13.0025	1.4446	-9.00073	2.24224e-19	1.94479e-18	1528.33	1467.46	0	0	0	0
ENSG00000265994	AC090365.1	750.216	-13.0042	1.44487	-9.00029	2.25126e-19	1.95053e-18	1418.61	1582.26	0	0	0	0
ENSG00000233806	LINC01237	741.607	-12.988	1.44458	-8.99083	2.45373e-19	2.12368e-18	1471.04	1495.39	0	0	0.77	0.065
ENSG00000174125	TLR1	738.062	-12.9813	1.4446	-8.98607	2.56237e-19	2.21063e-18	1498.23	1454.02	0	0	3.31	0.295
ENSG00000174130	TLR6	738.062	-12.9813	1.4446	-8.98607	2.56237e-19	2.21063e-18	1498.23	1454.02	0	0	1.79	0.16
ENSG00000065150	IPO5	737.038	-12.9792	1.44458	-8.98473	2.5938e-19	2.23366e-18	1481.72	1466.43	0	0	67.565	84.41
ENSG00000075223	SEMA3C	295.108	-9.21338	1.02589	-8.98085	2.68679e-19	2.31058e-18	579.677	598.775	1.97963	0	9.8	7.76
ENSG00000134986	NREP	727.18	-12.9596	1.44462	-8.97095	2.93974e-19	2.52009e-18	1436.08	1472.64	0	0	23.585	7.73
ENSG00000100744	GSKIP	724.162	-12.9537	1.44461	-8.96694	3.0486e-19	2.60514e-18	1446.77	1449.88	0	0	6.345	14.37
ENSG00000222276	RNU2-33P	724.162	-12.9537	1.44461	-8.96694	3.0486e-19	2.60514e-18	1446.77	1449.88	0	0	0	0
ENSG00000150873	C2orf50	722.87	-12.9511	1.44461	-8.96516	3.09844e-19	2.64494e-18	1446.77	1444.71	0	0	0.125	0.005
ENSG00000132953	XPO4	722.447	-12.9503	1.44461	-8.96454	3.11587e-19	2.65702e-18	1440.94	1448.85	0	0	8.9	8.28
ENSG00000196208	GREB1	722.789	-12.9507	1.4447	-8.9643	3.12263e-19	2.65998e-18	1404.04	1487.11	0	0	34.185	55.885
ENSG00000136574	GATA4	721.982	-12.9491	1.44468	-8.96328	3.15161e-19	2.67685e-18	1405.98	1481.94	0	0	0	0
ENSG00000293329	DUXAP9	83.2566	-6.04607	0.674635	-8.96198	3.18899e-19	2.70513e-18	155.357	172.704	1.97963	2.98549	33.585	14.73
ENSG00000230286	AC013472.2	289.94	-9.18801	1.02594	-8.95571	3.37547e-19	2.8484e-18	579.677	578.092	0	1.99033	0	0
ENSG00000259536	AC091045.1	714.646	-12.9351	1.44482	-8.9527	3.46894e-19	2.92424e-18	1491.43	1367.15	0	0	0.915	0
ENSG00000112530	PACRG	711.62	-12.9286	1.44464	-8.94935	3.57588e-19	3.005e-18	1439	1407.48	0	0	0	0
ENSG00000289949	ENSG00000289949	711.017	-12.927	1.44472	-8.94774	3.62835e-19	3.04593e-18	1380.74	1463.33	0	0	0	0
ENSG00000149089	APIP	709.793	-12.9246	1.44467	-8.94638	3.67323e-19	3.08042e-18	1392.39	1446.78	0	0	25.03	21.025
ENSG00000285325	AC104169.1	697.346	-12.8992	1.44468	-8.92876	4.30806e-19	3.5979e-18	1378.8	1410.59	0	0	0	0
ENSG00000133818	RRAS2	686.803	-12.8772	1.4447	-8.91343	4.94777e-19	4.11096e-18	1359.38	1387.83	0	0	15.105	22.34
ENSG00000228876	AC010745.2	685.295	-12.8743	1.44471	-8.91135	5.04172e-19	4.18044e-18	1388.51	1352.67	0	0	0.03	0
ENSG00000257180	AC009135.1	61.7371	-3.5168	0.394755	-8.90883	5.15741e-19	4.272e-18	117.489	109.62	11.8778	7.96131	0	0
ENSG00000271538	LINC02427	675.364	-12.8532	1.44472	-8.89666	5.75532e-19	4.75268e-18	1363.26	1338.2	0	0	0.015	0.025
ENSG00000145244	CORIN	138.567	-7.53226	0.847135	-8.89145	6.03165e-19	4.97074e-18	268.962	282.324	0.989817	1.99033	0.015	0.04
ENSG00000182095	TNRC18	672.042	-12.8465	1.44508	-8.8898	6.12176e-19	5.03988e-18	1424.43	1263.74	0	0	97.61	39.635
ENSG00000240875	LINC00886	666.108	-12.8331	1.44473	-8.88271	6.52525e-19	5.36661e-18	1328.31	1336.13	0	0	0.17	0
ENSG00000233338	TLR8-AS1	655.597	-12.8102	1.44476	-8.86667	7.5367e-19	6.17963e-18	1306.94	1315.44	0	0	0	0
ENSG00000101916	TLR8	655.597	-12.8102	1.44476	-8.86667	7.5367e-19	6.17963e-18	1306.94	1315.44	0	0	0	0
ENSG00000106105	GARS1	647.799	-12.7932	1.44483	-8.85447	8.40828e-19	6.87341e-18	1325.39	1265.8	0	0	377.71	255.01
ENSG00000070882	OSBPL3	641.889	-12.7798	1.44479	-8.84541	9.11891e-19	7.43182e-18	1291.41	1276.15	0	0	17.075	16.52
ENSG00000115665	SLC5A7	635.605	-12.7657	1.44484	-8.83537	9.97643e-19	8.10622e-18	1296.26	1246.16	0	0	0	0
ENSG00000142149	HUNK	64.8427	-3.24234	0.36702	-8.83423	1.00789e-18	8.18127e-18	130.112	104.45	12.8676	11.942	0.9	0.79
ENSG00000226197	AL583785.1	626.489	-12.7443	1.44498	-8.81972	1.14751e-18	9.29596e-18	1204.99	1300.97	0	0	0	0
ENSG00000127952	STYXL1	624.849	-12.7407	1.44487	-8.8179	1.16621e-18	9.43805e-18	1226.35	1273.04	0	0	51.65	38.81
ENSG00000168743	NPNT	623.629	-12.7378	1.44495	-8.81536	1.19297e-18	9.64495e-18	1205.96	1288.56	0	0	0	0.025
ENSG00000189077	TMEM120A	618.058	-12.725	1.44488	-8.80692	1.28627e-18	1.03889e-17	1214.7	1257.53	0	0	96.205	105.545
ENSG00000254689	LINC02235	617.284	-12.7236	1.4449	-8.80583	1.29891e-18	1.04806e-17	1262.28	1206.86	0	0	0	0
ENSG00000286309	ENSG00000286309	1654.66	-12.7031	1.44284	-8.80422	1.31768e-18	1.06214e-17	3368.34	3249.31	0.989817	0	0	0
ENSG00000274764	PRAMEF27	608.496	-12.7024	1.44496	-8.79081	1.48482e-18	1.19449e-17	1182.66	1251.33	0	0	0	0
ENSG00000279168	AC105052.4	73.0286	-2.75391	0.313295	-8.79013	1.49382e-18	1.20054e-17	127.199	127.201	18.8065	18.9081	0.14	0
ENSG00000285912	5S_rRNA	606.986	-12.6987	1.44505	-8.78768	1.52683e-18	1.22585e-17	1164.21	1263.74	0	0	0	0
ENSG00000204505	PRAMEF9	605.484	-12.6955	1.44489	-8.78649	1.54303e-18	1.23763e-17	1208.87	1213.06	0	0	0	0
ENSG00000262655	SPON1	257.894	-9.01911	1.02674	-8.78418	1.57511e-18	1.26211e-17	531.128	498.462	0.989817	0.995164	0.045	0.01
ENSG00000128829	EIF2AK4	600.412	-12.6831	1.44496	-8.77746	1.67213e-18	1.33721e-17	1171.01	1230.64	0	0	27.735	32.02
ENSG00000223646	LINC03076	599.753	-12.6816	1.44493	-8.77662	1.68459e-18	1.34452e-17	1179.75	1219.27	0	0	0.08	0
ENSG00000253868	FER1L6-AS2	596.035	-12.673	1.44496	-8.77051	1.77853e-18	1.41392e-17	1217.61	1166.53	0	0	0	0
ENSG00000214814	FER1L6	596.035	-12.673	1.44496	-8.77051	1.77853e-18	1.41392e-17	1217.61	1166.53	0	0	0	0
ENSG00000253619	AC068413.1	595.826	-12.6718	1.44514	-8.76857	1.8095e-18	1.43573e-17	1135.08	1248.22	0	0	0.08	0
ENSG00000164603	BMT2	589.485	-12.6567	1.44496	-8.75919	1.96652e-18	1.55574e-17	1159.35	1198.58	0	0	8.265	7.855
ENSG00000166444	DENND2B	94.2192	-2.24932	0.257146	-8.74723	2.18657e-18	1.72309e-17	157.299	154.089	35.6334	29.8549	66.755	25.655
ENSG00000293270	PGAM1P5	581.94	-12.6383	1.44495	-8.74648	2.20114e-18	1.73289e-17	1162.27	1165.49	0	0	0	0
ENSG00000185404	SP140L	572.441	-12.6144	1.44501	-8.7296	2.55574e-18	2.00233e-17	1126.34	1163.42	0	0	8.96	6.995
ENSG00000168658	VWA3B	569.023	-12.606	1.445	-8.72386	2.68871e-18	2.10447e-17	1145.76	1130.33	0	0	0	0
ENSG00000287347	ENSG00000287347	565.149	-12.5959	1.44503	-8.7167	2.86425e-18	2.23754e-17	1113.72	1146.88	0	0	0	0
ENSG00000176148	TCP11L1	67.3682	-5.46751	0.627414	-8.71437	2.92391e-18	2.27756e-17	130.112	133.406	2.96945	2.98549	7.44	5.645
ENSG00000176102	CSTF3	67.3682	-5.46751	0.627414	-8.71437	2.92391e-18	2.27756e-17	130.112	133.406	2.96945	2.98549	28.755	17.075
ENSG00000175931	UBE2O	559.65	-12.5818	1.44505	-8.70681	3.12535e-18	2.42746e-17	1102.07	1136.54	0	0	30.095	32.6
ENSG00000287308	ENSG00000287308	551.498	-12.5605	1.4451	-8.6918	3.5673e-18	2.76542e-17	1078.76	1127.23	0	0	0.19	0.09
ENSG00000257062	AC022335.1	59.1328	-3.44769	0.397251	-8.67887	3.99723e-18	3.09279e-17	102.924	113.757	9.89817	9.95164	0	0
ENSG00000226237	GAS1RR	543.625	-12.5398	1.4451	-8.67747	4.04656e-18	3.12797e-17	1070.02	1104.48	0	0	2.195	0.78
ENSG00000133265	HSPBP1	541.288	-12.5338	1.44509	-8.67342	4.19343e-18	3.22918e-17	1086.53	1078.62	0	0	22.055	65.72
ENSG00000163171	CDC42EP3	63.8649	-3.09227	0.35716	-8.65794	4.80375e-18	3.68864e-17	109.721	118.928	10.888	15.9226	49.275	14.92
ENSG00000114487	MORC1	534.79	-12.5157	1.44562	-8.65769	4.81402e-18	3.69303e-17	993.316	1145.84	0	0	0	0.02
ENSG00000100558	PLEK2	527.521	-12.4965	1.44515	-8.64721	5.27729e-18	4.02934e-17	1042.84	1067.25	0	0	0	0
ENSG00000075651	PLD1	526.635	-12.4942	1.44514	-8.64565	5.35001e-18	4.08102e-17	1049.63	1056.91	0	0	36.495	5.33
ENSG00000236699	ARHGEF38	520.313	-12.4768	1.44516	-8.63349	5.95083e-18	4.5308e-17	1040.89	1040.36	0	0	0.145	0.595
ENSG00000162398	CIMAP2	518.827	-12.4731	1.44537	-8.6297	6.15119e-18	4.67017e-17	1084.59	990.72	0	0	0	0
ENSG00000242753	AL445430.2	518.024	-12.4706	1.4452	-8.62898	6.1901e-18	4.69092e-17	1054.49	1017.61	0	0	0.09	0
ENSG00000233656	AL445430.1	518.024	-12.4706	1.4452	-8.62898	6.1901e-18	4.69092e-17	1054.49	1017.61	0	0	0	0
ENSG00000122591	HYCC1	232.954	-8.87081	1.02814	-8.62803	6.24181e-18	4.72569e-17	427.233	502.599	0.989817	0.995164	45.915	32.67
ENSG00000115109	EPB41L5	515.358	-12.4628	1.44521	-8.62348	6.49503e-18	4.91281e-17	1011.76	1049.67	0	0	6.775	5.245
ENSG00000227674	LINC00355	1366.8	-12.4273	1.44299	-8.61223	7.16523e-18	5.40461e-17	2786.72	2679.49	0	0.995164	1.285	0.58
ENSG00000175806	MSRA	1356.42	-12.4161	1.44297	-8.60453	7.66306e-18	5.75333e-17	2677.97	2746.71	0	0.995164	10.845	10.26
ENSG00000114251	WNT5A	495.338	-12.4056	1.4453	-8.58341	9.21042e-18	6.90867e-17	970.984	1010.37	0	0	4.805	1.175
ENSG00000290067	ENSG00000290067	493.633	-12.4004	1.44542	-8.57911	9.56104e-18	7.15841e-17	948.651	1025.88	0	0	0	0
ENSG00000104365	IKBKB	488.265	-12.3856	1.44553	-8.5682	1.05117e-17	7.84842e-17	1024.39	928.67	0	0	44.56	22.325
ENSG00000099204	ABLIM1	222.084	-8.80266	1.02761	-8.56617	1.06982e-17	7.98028e-17	443.739	442.618	1.97963	0	2.785	0.86
ENSG00000288041	ENSG00000288041	487.237	-12.3814	1.44569	-8.56433	1.08706e-17	8.09398e-17	912.725	1036.22	0	0	0	0
ENSG00000226383	LINC01876	485.677	-12.3775	1.4453	-8.56391	1.09099e-17	8.11583e-17	976.809	965.9	0	0	0	0
ENSG00000115041	KCNIP3	485.559	-12.3765	1.44557	-8.56167	1.11241e-17	8.26755e-17	920.492	1021.74	0	0	8.62	4.405
ENSG00000183775	KCTD16	481.359	-12.3641	1.44548	-8.55363	1.19279e-17	8.8568e-17	924.376	1001.06	0	0	0.035	0.015
ENSG00000160392	C19orf47	480.856	-12.3635	1.44551	-8.55304	1.19892e-17	8.89419e-17	1003.03	920.397	0	0	6.165	11.005
ENSG00000161405	IKZF3	479.423	-12.3584	1.44541	-8.55012	1.22961e-17	9.11354e-17	932.144	985.549	0	0	0.015	0
ENSG00000246273	SBF2-AS1	469.79	-12.3298	1.44546	-8.52996	1.46396e-17	1.08207e-16	968.071	911.09	0	0	4.155	2.245
ENSG00000167522	ANKRD11	468.691	-12.3259	1.4454	-8.52768	1.49317e-17	1.10065e-16	924.376	950.388	0	0	82.315	26.39
ENSG00000129245	FXR2	466.4	-12.3185	1.44559	-8.5214	1.57633e-17	1.15984e-16	890.392	975.207	0	0	19.605	32.96
ENSG00000115183	TANC1	465.05	-12.3145	1.44544	-8.51956	1.60156e-17	1.17733e-16	909.812	950.388	0	0	47.27	8.48
ENSG00000144218	AFF3	464.168	-12.3115	1.44562	-8.51644	1.64526e-17	1.20837e-16	884.566	972.105	0	0	17.04	2.815
ENSG00000291144	ENSG00000291144	461.452	-12.3036	1.44541	-8.51217	1.70713e-17	1.24927e-16	924.376	921.431	0	0	0	0
ENSG00000171999	OR52P2P	461.452	-12.3036	1.44541	-8.51217	1.70713e-17	1.24927e-16	924.376	921.431	0	0	0	0
ENSG00000288715	LOC128462377	459.573	-12.2976	1.44543	-8.50795	1.77042e-17	1.29442e-16	912.725	925.568	0	0	0	0
ENSG00000047249	ATP6V1H	458.839	-12.2951	1.44549	-8.50584	1.8029e-17	1.31698e-16	894.276	941.08	0	0	70.075	49.98
ENSG00000086758	HUWE1	457.12	-12.2901	1.44544	-8.50264	1.85323e-17	1.35252e-16	920.492	907.987	0	0	76.275	41.83
ENSG00000132170	PPARG	449.305	-12.265	1.44548	-8.48509	2.15558e-17	1.56754e-16	892.334	904.885	0	0	0.46	0
ENSG00000268043	NBPF12	1180.63	-12.216	1.44307	-8.46523	2.55653e-17	1.84585e-16	2375.03	2346.5	0.989817	0	6.545	1.94
ENSG00000233875	AL592078.1	440.171	-12.2355	1.44552	-8.4644	2.57477e-17	1.85407e-16	881.653	879.031	0	0	0	0
ENSG00000160716	CHRNB2	440.171	-12.2355	1.44552	-8.4644	2.57477e-17	1.85407e-16	881.653	879.031	0	0	0.175	0.09
ENSG00000160710	ADAR	440.171	-12.2355	1.44552	-8.4644	2.57477e-17	1.85407e-16	881.653	879.031	0	0	46.725	53.81
ENSG00000154898	CCDC144CP	68.4495	-5.76047	0.680845	-8.46076	2.65641e-17	1.91115e-16	143.706	125.133	2.96945	1.99033	0.02	0.04
ENSG00000229589	ACVR2B-AS1	1158.27	-12.1881	1.44313	-8.44563	3.02407e-17	2.16988e-16	2271.13	2360.97	0	0.995164	2.88	0.94
ENSG00000168234	TTC39C	109.005	-7.18398	0.850643	-8.44535	3.03135e-17	2.17318e-16	210.703	222.343	1.97963	0.995164	12.035	14.68
ENSG00000224853	LINC00393	80.8795	-6.33209	0.749931	-8.44357	3.07793e-17	2.20073e-16	174.777	144.782	3.95927	0	1.28	0.06
ENSG00000107443	CCNJ	431.221	-12.2056	1.44562	-8.44316	3.08879e-17	2.20655e-16	843.785	881.099	0	0	1.71	3.115
ENSG00000086300	SNX10	430.588	-12.2034	1.44567	-8.44134	3.13708e-17	2.23514e-16	835.046	887.304	0	0	50.515	15.605
ENSG00000133104	SPART	426.198	-12.1889	1.4456	-8.43171	3.40636e-17	2.41849e-16	850.582	854.211	0	0	56.065	44.2
ENSG00000076716	GPC4	422.703	-12.1764	1.44597	-8.42096	3.73422e-17	2.64431e-16	795.236	895.578	0	0	20.01	9.475
ENSG00000284699	AL445648.1	1127.21	-12.1491	1.44311	-8.41868	3.80762e-17	2.68924e-16	2257.54	2250.32	0	0.995164	0	0.065
ENSG00000125089	SH3TC1	420.327	-12.1694	1.44583	-8.41691	3.86551e-17	2.72775e-16	877.769	803.538	0	0	27.24	7.875
ENSG00000154027	AK5	419.855	-12.1671	1.44566	-8.41631	3.88533e-17	2.73934e-16	827.278	852.143	0	0	2.535	2.86
ENSG00000188994	ZNF292	418.916	-12.1638	1.44568	-8.41391	3.96563e-17	2.79353e-16	821.452	854.211	0	0	5.78	5.89
ENSG00000278205	AC092447.10	416.867	-12.1564	1.44595	-8.40724	4.19773e-17	2.94933e-16	788.439	879.031	0	0	0	0
ENSG00000029153	BMAL2	415.472	-12.1525	1.44577	-8.40556	4.2582e-17	2.98923e-16	858.349	803.538	0	0	0	0.01
ENSG00000006459	KDM7A	413.376	-12.1449	1.44568	-8.40081	4.43399e-17	3.10456e-16	828.249	825.255	0	0	4.5	1.905
ENSG00000259882	AC142384.1	412.596	-12.1426	1.44586	-8.39818	4.53449e-17	3.16945e-16	860.291	790.094	0	0	0	0
ENSG00000226620	LINC00343	412.466	-12.141	1.44607	-8.39585	4.62519e-17	3.23005e-16	772.903	876.963	0	0	0.025	0
ENSG00000167562	ZNF701	411.055	-12.137	1.44576	-8.39491	4.66248e-17	3.2505e-16	843.785	800.435	0	0	2.01	2.135
ENSG00000290721	ENSG00000290721	411.055	-12.137	1.44576	-8.39491	4.66248e-17	3.2505e-16	843.785	800.435	0	0	0.24	0
ENSG00000188677	PARVB	411.148	-12.1366	1.44584	-8.39417	4.69216e-17	3.26838e-16	790.381	854.211	0	0	248.25	237.335
ENSG00000285894	AL136372.2	1096.05	-12.1087	1.44314	-8.3905	4.84087e-17	3.36906e-16	2202.19	2181.03	0	0.995164	0	0
ENSG00000206149	HERC2P9	53.9766	-4.53292	0.540305	-8.38955	4.88027e-17	3.39357e-16	93.2144	113.757	3.95927	4.97582	0.4	0.715
ENSG00000090487	SPG21	409.743	-12.1313	1.44641	-8.38718	4.97958e-17	3.45965e-16	749.599	889.373	0	0	91.325	92.16
ENSG00000249231	CASC16	406.443	-12.1206	1.44575	-8.38366	5.13088e-17	3.55867e-16	825.336	800.435	0	0	0	0
ENSG00000261261	AC026462.4	406.443	-12.1206	1.44575	-8.38366	5.13088e-17	3.55867e-16	825.336	800.435	0	0	0	0
ENSG00000188001	TPRG1	406.358	-12.1202	1.44572	-8.38347	5.13897e-17	3.56123e-16	814.655	810.777	0	0	0.46	0
ENSG00000223930	AC109779.1	405.239	-12.1161	1.44574	-8.38056	5.26767e-17	3.6473e-16	803.974	816.982	0	0	0	0
ENSG00000288701	PRRC2B	405.123	-12.1156	1.44577	-8.38003	5.29152e-17	3.66068e-16	795.236	825.255	0	0	31.19	16.67
ENSG00000261235	HSD17B2-AS1	404.714	-12.115	1.44625	-8.37689	5.43434e-17	3.75628e-16	868.059	750.796	0	0	0.185	0.07
ENSG00000159592	GPBP1L1	401.446	-12.1028	1.44578	-8.37113	5.70694e-17	3.93463e-16	814.655	791.128	0	0	53.235	40.58
ENSG00000186260	MRTFB	402.504	-12.1057	1.44621	-8.37063	5.73101e-17	3.94451e-16	749.599	860.416	0	0	9.12	3.77
ENSG00000145416	MARCHF1	1069.7	-12.0732	1.44326	-8.36523	5.99968e-17	4.12592e-16	2074.02	2203.78	0	0.995164	0.74	0.215
ENSG00000186197	EDARADD	392.5	-12.0695	1.44607	-8.34642	7.03612e-17	4.81823e-16	744.744	825.255	0	0	0.415	0.2
ENSG00000259060	AL163195.3	391.647	-12.0672	1.44585	-8.34605	7.05825e-17	4.82523e-16	797.177	769.411	0	0	0	0
ENSG00000173464	RNASE11	391.647	-12.0672	1.44585	-8.34605	7.05825e-17	4.82523e-16	797.177	769.411	0	0	0	0
ENSG00000255401	AC021269.2	389.81	-12.06	1.44586	-8.34105	7.36365e-17	5.02552e-16	767.077	792.162	0	0	0	0
ENSG00000152266	PTH	389.81	-12.06	1.44586	-8.34105	7.36365e-17	5.02552e-16	767.077	792.162	0	0	0	0
ENSG00000251372	LINC00499	388.037	-12.0537	1.44585	-8.33673	7.63743e-17	5.1905e-16	780.671	771.479	0	0	0.165	0.08
ENSG00000102900	NUP93	387.584	-12.0519	1.44585	-8.33553	7.71532e-17	5.23904e-16	776.787	773.547	0	0	84.48	48.13
ENSG00000198049	AVPR1B	386.159	-12.0465	1.44586	-8.33173	7.96664e-17	5.40065e-16	769.019	775.616	0	0	0	0
ENSG00000289131	ENSG00000289131	382.247	-12.0313	1.44617	-8.31943	8.8387e-17	5.95693e-16	723.383	805.606	0	0	0	0
ENSG00000237188	AC242426.2	1018.02	-12.0021	1.44323	-8.3162	9.08281e-17	6.10115e-16	2056.54	2014.53	0	0.995164	1.805	0.435
ENSG00000131781	FMO5	1018.02	-12.0021	1.44323	-8.3162	9.08281e-17	6.10115e-16	2056.54	2014.53	0	0.995164	2.045	0.79
ENSG00000234832	NXT1-AS1	380.127	-12.0239	1.44591	-8.31579	9.11405e-17	6.11706e-16	758.338	762.172	0	0	0.075	0
ENSG00000044524	EPHA3	188.662	-8.56561	1.03028	-8.31384	9.2651e-17	6.21329e-16	336.931	415.73	0.989817	0.995164	3.39	0.385
ENSG00000253968	AC016573.1	186.651	-8.55104	1.02898	-8.31017	9.55663e-17	6.4035e-16	365.09	379.535	1.97963	0	0	0
ENSG00000136478	TEX2	377.289	-12.0134	1.44599	-8.30806	9.72818e-17	6.51306e-16	773.874	735.284	0	0	17.905	30.28
ENSG00000117322	CR2	376.449	-12.0095	1.44602	-8.30521	9.96443e-17	6.66572e-16	730.18	775.616	0	0	0.075	0
ENSG00000165914	TTC7B	375.268	-12.0056	1.44601	-8.30257	1.01879e-16	6.80452e-16	770.961	730.113	0	0	54.99	25.49
ENSG00000161692	DBF4B	1004.56	-11.9827	1.44325	-8.30257	1.01887e-16	6.80452e-16	1977.89	2039.35	0	0.995164	11.12	4.445
ENSG00000111647	BLTP3B	373.78	-11.9999	1.44602	-8.29857	1.05373e-16	7.02573e-16	767.077	728.045	0	0	6.845	8.235
ENSG00000198771	RCSD1	997.414	-11.9728	1.44332	-8.2953	1.08314e-16	7.21588e-16	2051.69	1936.97	0	0.995164	0.01	0.1
ENSG00000162687	KCNT2	372.138	-11.9932	1.44597	-8.29422	1.09296e-16	7.2753e-16	740.86	747.694	0	0	0	0
ENSG00000180229	HERC2P3	53.4535	-4.69539	0.566299	-8.29137	1.11952e-16	7.44598e-16	94.1854	111.689	3.95927	3.98066	0.125	0.21
ENSG00000085276	MECOM	369.612	-11.9839	1.44615	-8.28677	1.16367e-16	7.70797e-16	769.019	709.43	0	0	0.285	0.135
ENSG00000239008	LOC124900504	369.3	-11.9825	1.44605	-8.28638	1.16749e-16	7.72699e-16	756.396	720.805	0	0	0	0
ENSG00000187987	ZSCAN23	369.368	-11.9822	1.44605	-8.28615	1.16968e-16	7.7352e-16	720.47	757.001	0	0	1.39	0.185
ENSG00000285367	AC087564.1	368.989	-11.9811	1.446	-8.28568	1.17436e-16	7.75979e-16	743.773	732.181	0	0	0.18	0.1
ENSG00000226519	LINC00390	367.986	-11.9772	1.44601	-8.28292	1.20192e-16	7.92893e-16	741.831	730.113	0	0	0.275	0.18
ENSG00000272002	LINC02973	367.284	-11.9741	1.44604	-8.28063	1.22525e-16	8.06318e-16	721.441	747.694	0	0	0.695	0
ENSG00000227258	SMIM2-AS1	366.498	-11.9713	1.44602	-8.27881	1.24414e-16	8.18083e-16	737.947	728.045	0	0	3.575	1.32
ENSG00000245384	CXXC4-AS1	182.801	-8.52049	1.02938	-8.27734	1.25957e-16	8.26217e-16	347.612	381.603	0	1.99033	0	0
ENSG00000111907	TPD52L1	364.159	-11.9616	1.44611	-8.27157	1.32208e-16	8.63024e-16	706.876	749.762	0	0	4.845	5.45
ENSG00000111906	HDDC2	364.159	-11.9616	1.44611	-8.27157	1.32208e-16	8.63024e-16	706.876	749.762	0	0	120.945	117.66
ENSG00000124126	PREX1	363.859	-11.9607	1.44603	-8.27141	1.32379e-16	8.63451e-16	725.325	730.113	0	0	82.135	30.17
ENSG00000169876	MUC17	363.658	-11.9597	1.44612	-8.27017	1.33767e-16	8.71797e-16	705.905	748.728	0	0	0	0
ENSG00000154380	ENAH	970.959	-11.9339	1.44328	-8.26859	1.35553e-16	8.8273e-16	1961.39	1921.46	0.989817	0	59.78	52.465
ENSG00000172765	TMCC1	968.138	-11.9292	1.44348	-8.26415	1.40698e-16	9.155e-16	1848.75	2022.81	0	0.995164	4.34	3.935
ENSG00000253832	AC107373.1	360.04	-11.9461	1.44627	-8.2599	1.45791e-16	9.47116e-16	753.483	686.678	0	0	0	0
ENSG00000288055	ENSG00000288055	360.04	-11.9461	1.44627	-8.2599	1.45791e-16	9.47116e-16	753.483	686.678	0	0	0	0
ENSG00000196850	PPTC7	359.967	-11.946	1.44661	-8.25797	1.48175e-16	9.61829e-16	773.874	665.995	0	0	8.205	12.635
ENSG00000289309	LOC107984536	954.68	-11.9093	1.44329	-8.25151	1.56402e-16	1.0133e-15	1897.3	1920.42	0	0.995164	0	0
ENSG00000171533	MAP6	355.622	-11.9274	1.44618	-8.24755	1.61676e-16	1.04528e-15	691.34	731.147	0	0	0	0
ENSG00000290490	ENSG00000290490	355.006	-11.9256	1.44618	-8.24626	1.63429e-16	1.05577e-15	729.209	690.815	0	0	0.06	0.015
ENSG00000181450	ZNF678	949.07	-11.9008	1.44329	-8.24562	1.64304e-16	1.05973e-15	1892.45	1902.84	0.989817	0	0.87	0.455
ENSG00000196660	SLC30A10	353.305	-11.9178	1.44632	-8.2401	1.72069e-16	1.10717e-15	674.834	738.386	0	0	0.09	0.03
ENSG00000138688	BLTP1	352.736	-11.9161	1.44613	-8.23996	1.72263e-16	1.10754e-15	709.789	701.157	0	0	12.67	2.79
ENSG00000277981	AL731556.2	353.431	-11.9182	1.44643	-8.23975	1.72565e-16	1.10861e-15	667.066	746.659	0	0	0	0
ENSG00000261807	LINC02141	352.018	-11.9128	1.44617	-8.2375	1.75845e-16	1.127e-15	690.369	717.703	0	0	0	0
ENSG00000267041	ZNF850	350.603	-11.9067	1.44639	-8.23201	1.84092e-16	1.17799e-15	666.095	736.318	0	0	0.74	0.325
ENSG00000291082	HERC2P9	51.4544	-4.4609	0.542649	-8.22058	2.02515e-16	1.29281e-15	89.3305	107.552	3.95927	4.97582	8.63	7.635
ENSG00000150760	DOCK1	345.539	-11.8863	1.44619	-8.219	2.052e-16	1.30892e-15	691.34	690.815	0	0	21.315	9.79
ENSG00000169129	AFAP1L2	339.908	-11.8624	1.44626	-8.20215	2.36135e-16	1.49723e-15	671.921	687.713	0	0	0.26	0
ENSG00000100601	ALKBH1	340.066	-11.8629	1.44631	-8.20219	2.36039e-16	1.49723e-15	662.211	698.054	0	0	6.335	9.97
ENSG00000239272	RPL21P10	340.066	-11.8629	1.44631	-8.20219	2.36039e-16	1.49723e-15	662.211	698.054	0	0	0.265	0.255
ENSG00000213793	ZNF888	340.161	-11.8632	1.44636	-8.20211	2.362e-16	1.49723e-15	656.385	704.259	0	0	0.565	0.59
ENSG00000188342	GTF2F2	904.753	-11.8319	1.44335	-8.19754	2.45348e-16	1.55157e-15	1819.62	1798.39	0	0.995164	21.54	17.34
ENSG00000159082	SYNJ1	337.842	-11.8545	1.44667	-8.19431	2.52045e-16	1.59268e-15	719.499	631.868	0	0	5.185	5.72
ENSG00000291087	CRYBB2P1	335.501	-11.8432	1.44648	-8.18759	2.66498e-16	1.68008e-15	640.849	701.157	0	0	9.54	5.235
ENSG00000154493	C10orf90	897.929	-11.8215	1.444	-8.18663	2.68641e-16	1.69227e-15	1937.11	1653.61	0.989817	0	43.675	13.61
ENSG00000118242	MREG	891.033	-11.8097	1.44336	-8.1821	2.78944e-16	1.75037e-15	1773.02	1790.12	0	0.995164	68.965	73.105
ENSG00000285519	AC104781.2	332.685	-11.8317	1.44632	-8.18052	2.82619e-16	1.77206e-15	670.95	659.79	0	0	0	0
ENSG00000239402	CYP4F62P	332.774	-11.8317	1.44637	-8.18025	2.83244e-16	1.774e-15	649.588	681.508	0	0	0	0
ENSG00000115425	PECR	889.271	-11.8069	1.44337	-8.18011	2.83586e-16	1.774e-15	1770.1	1785.98	0	0.995164	25.82	12.26
ENSG00000147099	HDAC8	332.616	-11.8312	1.44632	-8.18016	2.83459e-16	1.774e-15	659.298	671.166	0	0	13.55	8.915
ENSG00000227757	AP000282.1	888.207	-11.8054	1.44343	-8.17874	2.86816e-16	1.79282e-15	1819.62	1732.21	0	0.995164	0	0
ENSG00000171848	RRM2	328.71	-11.8137	1.44653	-8.16693	3.16342e-16	1.96374e-15	629.197	685.644	0	0	36.665	66.13
ENSG00000168612	ZSWIM1	327.234	-11.8078	1.44637	-8.16372	3.24861e-16	2.00893e-15	656.385	652.551	0	0	8.06	12.605
ENSG00000149634	SPATA25	327.234	-11.8078	1.44637	-8.16372	3.24861e-16	2.00893e-15	656.385	652.551	0	0	2.61	0.32
ENSG00000181744	DIPK2A	324.57	-11.7962	1.44643	-8.15535	3.48157e-16	2.14808e-15	661.24	637.039	0	0	3.84	4.465
ENSG00000228502	EEF1A1P11	323.297	-11.7899	1.44649	-8.15073	3.61735e-16	2.22845e-15	628.226	664.961	0	0	1.085	1.635
ENSG00000287184	ENSG00000287184	319.8	-11.7748	1.44649	-8.14028	3.94357e-16	2.41838e-15	652.501	626.697	0	0	0	0
ENSG00000236975	LINC02814	317.731	-11.7655	1.44654	-8.13357	4.16832e-16	2.54657e-15	652.501	618.424	0	0	0.05	0.02
ENSG00000280309	AC023300.3	848.674	-11.7398	1.44354	-8.13265	4.20011e-16	2.56213e-15	1754.57	1639.13	0	0.995164	0	0
ENSG00000261384	AC023300.1	848.674	-11.7398	1.44354	-8.13265	4.20011e-16	2.56213e-15	1754.57	1639.13	0	0.995164	0	0
ENSG00000228560	AL513323.1	92.1413	-6.94001	0.853498	-8.13126	4.24854e-16	2.58972e-15	182.545	183.045	1.97963	0.995164	0	0
ENSG00000188596	CFAP54	844.613	-11.7327	1.44343	-8.12831	4.35334e-16	2.64962e-15	1702.13	1675.33	0.989817	0	0.05	0.05
ENSG00000235731	LINC02250	314.386	-11.7504	1.44663	-8.12256	4.56453e-16	2.77399e-15	651.53	606.014	0	0	0.025	0
ENSG00000249730	OR10J4	91.64	-6.93208	0.853602	-8.12097	4.62478e-16	2.80849e-15	181.574	182.011	1.97963	0.995164	0	0
ENSG00000025039	RRAGD	313.319	-11.7447	1.44662	-8.11866	4.71361e-16	2.86029e-15	605.894	647.381	0	0	86.83	73.375
ENSG00000163141	BNIPL	313.382	-11.7449	1.44667	-8.11857	4.71725e-16	2.86036e-15	602.01	651.517	0	0	1.585	0.14
ENSG00000143363	PRUNE1	311.862	-11.7379	1.44667	-8.1137	4.91016e-16	2.97005e-15	600.068	647.381	0	0	15.42	15.105
ENSG00000187026	KRTAP21-2	311.637	-11.7377	1.44666	-8.11363	4.91281e-16	2.97005e-15	645.704	600.844	0	0	0	0
ENSG00000172995	ARPP21	829.123	-11.7062	1.44358	-8.10913	5.09824e-16	3.07985e-15	1716.7	1598.8	0.989817	0	0	0.15
ENSG00000164619	BMPER	309.204	-11.726	1.44657	-8.10609	5.22752e-16	3.14856e-15	620.458	616.356	0	0	0.275	0.335
ENSG00000239440	LINC02008	824.552	-11.6981	1.44349	-8.104	5.31799e-16	3.20067e-15	1679.8	1617.42	0.989817	0	0	0
ENSG00000200003	RNU6-986P	307.467	-11.7176	1.44664	-8.09983	5.50376e-16	3.30511e-15	600.068	629.8	0	0	0	0
ENSG00000138002	IFT172	307.467	-11.7176	1.44664	-8.09983	5.50376e-16	3.30511e-15	600.068	629.8	0	0	17.24	7.725
ENSG00000291054	ENSG00000291054	307.68	-11.7195	1.4469	-8.09972	5.50854e-16	3.30553e-15	650.559	580.161	0	0	1.375	0.105
ENSG00000280029	AC244517.11	301.268	-11.6887	1.44671	-8.07954	6.50134e-16	3.86383e-15	615.604	589.468	0	0	0	0
ENSG00000272674	PCDHB16	301.268	-11.6887	1.44671	-8.07954	6.50134e-16	3.86383e-15	615.604	589.468	0	0	0.215	0.125
ENSG00000279068	AC244517.6	301.268	-11.6887	1.44671	-8.07954	6.50134e-16	3.86383e-15	615.604	589.468	0	0	0.16	0
ENSG00000278936	AC244517.4	301.268	-11.6887	1.44671	-8.07954	6.50134e-16	3.86383e-15	615.604	589.468	0	0	0.075	0.255
ENSG00000120322	PCDHB8	301.268	-11.6887	1.44671	-8.07954	6.50134e-16	3.86383e-15	615.604	589.468	0	0	0.1	0
ENSG00000148950	IMMP1L	301.108	-11.6872	1.44682	-8.07786	6.59123e-16	3.91176e-15	577.735	626.697	0	0	8.375	6.445
ENSG00000198429	ZNF69	297.996	-11.6727	1.4467	-8.06847	7.1187e-16	4.20632e-15	594.242	597.741	0	0	0	0
ENSG00000259070	LINC00639	63.7473	-2.66477	0.330299	-8.06775	7.16033e-16	4.22783e-15	111.663	108.586	16.8269	17.913	0	0.01
ENSG00000151576	QTRT2	297.804	-11.6711	1.44708	-8.06526	7.3082e-16	4.312e-15	558.316	632.902	0	0	12.535	27.165
ENSG00000176927	EFCAB5	50.374	-4.60892	0.571515	-8.0644	7.35965e-16	4.32974e-15	108.75	84.8006	2.96945	4.97582	0.65	0.3
ENSG00000287744	ENSG00000287744	296.423	-11.6648	1.44677	-8.06266	7.46505e-16	4.38856e-15	579.677	606.014	0	0	0	0
ENSG00000238213	TARDBPP2	293.918	-11.6535	1.44708	-8.05308	8.07372e-16	4.73265e-15	622.4	553.273	0	0	0	0
ENSG00000155974	GRIP1	781.526	-11.6205	1.44353	-8.0501	8.2725e-16	4.84216e-15	1559.4	1565.71	0	0.995164	0.815	0
ENSG00000077264	PAK3	292.671	-11.6464	1.44682	-8.04967	8.30175e-16	4.85288e-15	571.909	598.775	0	0	0.22	0.03
ENSG00000224418	STK24-AS1	292.719	-11.6466	1.44684	-8.04965	8.3028e-16	4.85288e-15	568.996	601.878	0	0	0.19	0.045
ENSG00000206418	RAB12	291.485	-11.6411	1.44684	-8.04589	8.56231e-16	4.99376e-15	597.155	568.785	0	0	33.145	45.04
ENSG00000249729	LOC100419045	291.13	-11.6385	1.44699	-8.04325	8.74838e-16	5.09494e-15	555.403	609.117	0	0	0	0
ENSG00000084764	MAPRE3	289.442	-11.6307	1.44681	-8.03885	9.06847e-16	5.26999e-15	579.677	578.092	0	0	17.28	11.49
ENSG00000205500	MAPRE3-AS1	289.442	-11.6307	1.44681	-8.03885	9.06847e-16	5.26999e-15	579.677	578.092	0	0	0.165	0.135
ENSG00000259846	AC092131.1	288.207	-11.6242	1.4469	-8.03384	9.44691e-16	5.48205e-15	560.258	592.57	0	0	0	0
ENSG00000271826	PLS3-AS1	287.806	-11.6224	1.44685	-8.0329	9.51934e-16	5.52013e-15	568.996	582.229	0	0	1.09	0.505
ENSG00000102606	ARHGEF7	286.946	-11.6179	1.44691	-8.02941	9.79461e-16	5.6595e-15	558.316	589.468	0	0	49.185	25.355
ENSG00000115464	USP34	286.476	-11.6155	1.44694	-8.0276	9.9396e-16	5.73101e-15	555.403	590.502	0	0	37.735	11.305
ENSG00000276550	HERC2P2	49.1373	-4.56944	0.569881	-8.01823	1.0728e-15	6.16805e-15	89.3305	99.2788	3.95927	3.98066	0.795	0.05
ENSG00000291003	HERC2P2	49.1373	-4.56944	0.569881	-8.01823	1.0728e-15	6.16805e-15	89.3305	99.2788	3.95927	3.98066	36.87	12.37
ENSG00000184719	RNLS	48.3822	-4.36854	0.544928	-8.01674	1.08587e-15	6.23876e-15	87.3885	97.2105	4.94909	3.98066	0.855	0.365
ENSG00000113494	PRLR	283.068	-11.5984	1.44692	-8.01594	1.09297e-15	6.27511e-15	558.316	573.956	0	0	0.035	0
ENSG00000242759	LINC00882	282.223	-11.5939	1.447	-8.01233	1.12556e-15	6.44847e-15	546.664	582.229	0	0	3.595	1.22
ENSG00000205221	VIT	281.955	-11.5929	1.44691	-8.01213	1.12739e-15	6.4544e-15	563.17	564.648	0	0	0.045	0
ENSG00000224164	LINC02828	281.923	-11.5927	1.44691	-8.01204	1.12819e-15	6.4544e-15	565.112	562.58	0	0	0.1	0
ENSG00000230490	AL139383.1	280.309	-11.5846	1.44696	-8.00618	1.18326e-15	6.74092e-15	568.996	552.238	0	0	4.66	0.625
ENSG00000266840	AC068254.1	280.034	-11.5832	1.44697	-8.00516	1.19313e-15	6.79238e-15	569.967	550.17	0	0	0	0
ENSG00000248975	AL133372.2	280.423	-11.5844	1.44722	-8.00457	1.19882e-15	6.8152e-15	530.157	591.536	0	0	0.08	0
ENSG00000286476	ENSG00000286476	279.928	-11.5821	1.44701	-8.00418	1.20262e-15	6.83202e-15	544.722	574.99	0	0	0	0
ENSG00000162761	LMX1A	279.062	-11.5772	1.44744	-7.99843	1.26018e-15	7.14395e-15	518.505	597.741	0	0	0	0
ENSG00000121766	ZCCHC17	277.919	-11.5724	1.44706	-7.9972	1.27277e-15	7.20527e-15	572.88	538.794	0	0	72.8	59.025
ENSG00000117266	CDK18	274.461	-11.5536	1.44712	-7.98387	1.41814e-15	8.01697e-15	531.128	566.717	0	0	120.635	35.42
ENSG00000223725	AC009226.1	271.211	-11.5364	1.44718	-7.97169	1.56523e-15	8.79329e-15	524.331	560.512	0	0	0.085	0.23
ENSG00000290149	ENSG00000290149	60.0719	-2.82183	0.354114	-7.9687	1.60356e-15	8.99618e-15	101.953	108.586	19.7963	9.95164	0	0
ENSG00000274150	FADS2B	268.215	-11.5211	1.44717	-7.9611	1.70513e-15	9.53296e-15	549.577	523.282	0	0	0.04	0
ENSG00000134533	RERG	75.0701	-2.30188	0.289282	-7.95723	1.75939e-15	9.82276e-15	120.402	129.269	26.7251	23.8839	0.23	0.12
ENSG00000230480	RPL34P11	267.096	-11.5149	1.44714	-7.95698	1.76283e-15	9.83516e-15	538.896	529.487	0	0	0	0
ENSG00000200041	Y_RNA	266.663	-11.5128	1.44723	-7.95506	1.7904e-15	9.97525e-15	549.577	517.077	0	0	0	0
ENSG00000226808	LINC00840	266.62	-11.5119	1.44719	-7.95464	1.79659e-15	1.00029e-14	520.447	546.033	0	0	0	0
ENSG00000166664	CHRFAM7A	266.235	-11.51	1.44715	-7.95356	1.81225e-15	1.00831e-14	528.215	536.726	0	0	0.295	1.07
ENSG00000163946	TASOR	266.77	-11.5138	1.44771	-7.95314	1.81838e-15	1.01034e-14	574.822	492.257	0	0	23.405	6.665
ENSG00000008311	AASS	265.211	-11.5041	1.44728	-7.94879	1.8834e-15	1.0436e-14	511.708	549.136	0	0	27.005	10.79
ENSG00000160221	GATD3	48.9315	-3.6013	0.453181	-7.94671	1.91531e-15	1.06056e-14	81.5626	99.2788	7.91854	6.96615	22.02	16.89
ENSG00000135298	ADGRB3	705.665	-11.4728	1.44381	-7.94624	1.92259e-15	1.06386e-14	1359.38	1462.29	0.989817	0	0.485	0.08
ENSG00000140022	STON2	264.003	-11.4978	1.44719	-7.94493	1.94306e-15	1.07372e-14	522.389	533.624	0	0	0.405	1.13
ENSG00000182150	ERCC6L2	701.629	-11.4647	1.44374	-7.94097	2.00607e-15	1.10778e-14	1369.09	1436.44	0.989817	0	3.49	3.675
ENSG00000146151	HMGCLL1	261.966	-11.4867	1.44722	-7.93709	2.06972e-15	1.14137e-14	520.447	527.419	0	0	0	0
ENSG00000107551	RASSF4	260.299	-11.4774	1.44727	-7.93036	2.18504e-15	1.20415e-14	511.708	529.487	0	0	9.535	6.275
ENSG00000204699	UBTFL3	260.094	-11.4765	1.44725	-7.92989	2.19348e-15	1.20798e-14	524.331	516.043	0	0	0	0
ENSG00000204705	UBTFL5	256.437	-11.456	1.44731	-7.91536	2.4654e-15	1.34765e-14	510.737	515.009	0	0	0	0
ENSG00000196091	MYBPC1	256.379	-11.4561	1.44742	-7.91485	2.47545e-15	1.35223e-14	530.157	495.36	0	0	0.45	0
ENSG00000131773	KHDRBS3	255.229	-11.4495	1.44737	-7.91052	2.56311e-15	1.39823e-14	521.418	499.496	0	0	22.01	32.415
ENSG00000114302	PRKAR2A	254.8	-11.4466	1.44737	-7.90853	2.60439e-15	1.41884e-14	500.057	519.145	0	0	48.825	48.005
ENSG00000113658	SMAD5	254.668	-11.4456	1.44744	-7.90749	2.62641e-15	1.42987e-14	492.289	526.385	0	0	25.47	26.43
ENSG00000260242	AC091489.1	89.2537	-2.02357	0.255914	-7.90725	2.63142e-15	1.43068e-14	141.764	144.782	34.6436	35.8259	0	0
ENSG00000259929	AC010601.1	89.2537	-2.02357	0.255914	-7.90725	2.63142e-15	1.43068e-14	141.764	144.782	34.6436	35.8259	0	0
ENSG00000253604	AC131254.2	254.71	-11.4455	1.4478	-7.90543	2.67001e-15	1.45069e-14	473.84	544.999	0	0	0	0
ENSG00000204634	TBC1D8	253.672	-11.4403	1.44735	-7.90431	2.69422e-15	1.46286e-14	505.882	508.804	0	0	24.04	8.655
ENSG00000067900	ROCK1	50.9023	-4.82084	0.610282	-7.89936	2.80334e-15	1.51804e-14	76.7077	119.962	4.94909	1.99033	12.795	6.315
ENSG00000236529	LOC84214	251.556	-11.4284	1.4474	-7.89582	2.88422e-15	1.55975e-14	508.795	497.428	0	0	1.22	0
ENSG00000263070	AC019322.1	251.276	-11.4265	1.44742	-7.89437	2.91783e-15	1.57477e-14	494.231	510.872	0	0	0	0
ENSG00000238519	U8	251.276	-11.4265	1.44742	-7.89437	2.91783e-15	1.57477e-14	494.231	510.872	0	0	0	0
ENSG00000232451	AC018467.1	249.715	-11.418	1.44747	-7.88821	3.06553e-15	1.65119e-14	510.737	488.121	0	0	0	0
ENSG00000265590	CFAP298-TCP10L	249.229	-11.4151	1.44747	-7.88625	3.11404e-15	1.67397e-14	508.795	488.121	0	0	9.09	14.025
ENSG00000253932	AC019270.1	249.375	-11.415	1.44779	-7.88445	3.15934e-15	1.69711e-14	468.014	529.487	0	0	0	0
ENSG00000153823	PID1	247.287	-11.4038	1.44748	-7.87833	3.31777e-15	1.77877e-14	501.028	488.121	0	0	5.245	1.91
ENSG00000251322	SHANK3	245.641	-11.3943	1.44759	-7.87123	3.51162e-15	1.88146e-14	506.853	475.711	0	0	14.39	7.065
ENSG00000225246	RPS2P1	243.498	-11.3811	1.44756	-7.8623	3.77146e-15	2.01534e-14	479.666	494.326	0	0	0	0
ENSG00000141568	FOXK2	263.384	-11.4942	1.46213	-7.86128	3.80224e-15	2.03045e-14	465.101	588.434	0	0	39.63	48.22
ENSG00000232855	AF165147.1	241.814	-11.371	1.44762	-7.85495	3.99931e-15	2.13428e-14	471.898	495.36	0	0	0.22	0.02
ENSG00000137936	BCAR3	137.617	-8.10904	1.03291	-7.85065	4.13885e-15	2.2073e-14	248.572	299.905	0	1.99033	20.9	15.765
ENSG00000290997	ULK4P3	240.222	-11.362	1.44764	-7.84865	4.20523e-15	2.24122e-14	490.347	470.54	0	0	0	0
ENSG00000225342	LRRK2-DT	240.216	-11.3616	1.44761	-7.84851	4.21011e-15	2.24235e-14	474.811	486.052	0	0	0	0
ENSG00000207432	U8	239.979	-11.3606	1.44764	-7.84763	4.23959e-15	2.25508e-14	489.376	470.54	0	0	0	0
ENSG00000178081	ULK4P3	239.979	-11.3606	1.44764	-7.84763	4.23959e-15	2.25508e-14	489.376	470.54	0	0	0	0
ENSG00000135407	AVIL	240.03	-11.36	1.44788	-7.84598	4.29577e-15	2.28346e-14	454.42	505.701	0	0	2.26	1.04
ENSG00000207430	U8	239.298	-11.3563	1.44763	-7.8448	4.33653e-15	2.30061e-14	483.55	473.643	0	0	0	0
ENSG00000260128	ULK4P2	239.298	-11.3563	1.44763	-7.8448	4.33653e-15	2.30061e-14	483.55	473.643	0	0	0	0
ENSG00000290723	ULK4P2	239.298	-11.3563	1.44763	-7.8448	4.33653e-15	2.30061e-14	483.55	473.643	0	0	0	0
ENSG00000061676	NCKAP1	238.321	-11.35	1.4477	-7.84002	4.50492e-15	2.38214e-14	464.13	489.155	0	0	73.52	43.725
ENSG00000228142	AL354861.2	237.804	-11.3469	1.4477	-7.83787	4.58261e-15	2.42164e-14	464.13	487.087	0	0	0	0
ENSG00000185722	ANKFY1	238.615	-11.3511	1.44856	-7.83611	4.64707e-15	2.4541e-14	430.146	524.316	0	0	14.955	16.65
ENSG00000143614	GATAD2B	236.385	-11.3385	1.44767	-7.83223	4.79281e-15	2.52942e-14	471.898	473.643	0	0	18.12	7.8
ENSG00000156958	GALK2	235.667	-11.3337	1.44784	-7.82799	4.95723e-15	2.61109e-14	452.478	490.189	0	0	25.75	13.215
ENSG00000198821	CD247	47.659	-4.7238	0.603782	-7.82368	5.13006e-15	2.69686e-14	85.4466	98.2447	3.95927	2.98549	0	0.235
ENSG00000140474	ULK3	232.967	-11.3182	1.44803	-7.81627	5.44136e-15	2.85495e-14	491.318	440.55	0	0	38.105	36.025
ENSG00000275411	MIR6882	232.967	-11.3182	1.44803	-7.81627	5.44136e-15	2.85495e-14	491.318	440.55	0	0	0	0
ENSG00000214081	CYP4F30P	230.285	-11.3005	1.44785	-7.80503	5.9486e-15	3.11101e-14	449.565	471.574	0	0	0	0
ENSG00000079156	OSBPL6	229.134	-11.2932	1.44796	-7.79935	6.22271e-15	3.24599e-14	440.827	475.711	0	0	10.305	6.575
ENSG00000231047	GCNT1P3	228.396	-11.2889	1.44784	-7.79704	6.33742e-15	3.30157e-14	454.42	459.164	0	0	0.445	0
ENSG00000196083	IL1RAP	228.396	-11.2889	1.44784	-7.79704	6.33742e-15	3.30157e-14	454.42	459.164	0	0	115.86	22.52
ENSG00000144283	PKP4	60.3737	-5.90235	0.757136	-7.79562	6.40912e-15	3.33464e-14	116.518	120.996	0	3.98066	35.88	14.015
ENSG00000009694	TENM1	227.552	-11.2833	1.44793	-7.79271	6.55853e-15	3.40581e-14	442.768	467.438	0	0	0.02	0
ENSG00000225057	AC012485.1	226.94	-11.2796	1.44788	-7.79039	6.68015e-15	3.45568e-14	448.594	459.164	0	0	0.08	0
ENSG00000186235	LINC02610	226.94	-11.2796	1.44788	-7.79039	6.68015e-15	3.45568e-14	448.594	459.164	0	0	3.295	0.765
ENSG00000251026	NIHCOLE	226.744	-11.2782	1.44791	-7.78933	6.73678e-15	3.48052e-14	444.71	462.267	0	0	3.64	1.16
ENSG00000052795	FNIP2	225.769	-11.2728	1.44811	-7.78452	6.9981e-15	3.60992e-14	472.869	430.208	0	0	13.54	5.95
ENSG00000253901	AC103409.1	130.741	-8.03659	1.03265	-7.78246	7.11272e-15	3.66307e-14	273.817	247.163	0.989817	0.995164	0	0
ENSG00000259754	AC092078.2	224.824	-11.2663	1.44792	-7.781	7.19512e-15	3.70316e-14	451.507	447.789	0	0	0.15	0
ENSG00000237686	SCIRT	224.196	-11.2624	1.44798	-7.77805	7.36486e-15	3.78571e-14	458.304	438.481	0	0	0.045	0
ENSG00000289609	LOC124901321	224.196	-11.2624	1.44798	-7.77805	7.36486e-15	3.78571e-14	458.304	438.481	0	0	0.095	0.085
ENSG00000138653	NDST4	593.913	-11.2244	1.44394	-7.77342	7.63925e-15	3.91929e-14	1188.48	1186.17	0	0.995164	0	0
ENSG00000147010	SH3KBP1	223.087	-11.2546	1.44806	-7.77219	7.71417e-15	3.95522e-14	431.117	461.233	0	0	80.765	53.235
ENSG00000286274	ENSG00000286274	222.892	-11.2533	1.44812	-7.77093	7.79129e-15	3.99224e-14	427.233	464.335	0	0	0.015	0
ENSG00000176986	SEC24C	222.217	-11.2492	1.448	-7.76876	7.92577e-15	4.05857e-14	436.943	451.925	0	0	30.465	45.945
ENSG00000113100	CDH9	221.889	-11.2468	1.44815	-7.76631	8.08029e-15	4.13248e-14	425.291	462.267	0	0	0	0
ENSG00000085982	USP40	221.203	-11.2418	1.44872	-7.75986	8.50259e-15	4.33477e-14	403.929	480.882	0	0	16.58	7.03
ENSG00000240521	AC092979.1	219.606	-11.2327	1.44815	-7.75663	8.72167e-15	4.44366e-14	454.42	424.003	0	0	0.045	0.12
ENSG00000278039	RF01880	218.455	-11.225	1.4481	-7.75154	9.07857e-15	4.61679e-14	445.681	428.14	0	0	0	0
ENSG00000229807	XIST	218.455	-11.225	1.4481	-7.75154	9.07857e-15	4.61679e-14	445.681	428.14	0	0	0	0.01
ENSG00000153976	HS3ST3A1	217.917	-11.2211	1.44808	-7.7489	9.26934e-15	4.69906e-14	431.117	440.55	0	0	0.195	0
ENSG00000108474	PIGL	218.858	-11.2285	1.44914	-7.74841	9.30474e-15	4.71405e-14	484.521	390.91	0	0	16.245	7.17
ENSG00000085224	ATRX	217.457	-11.2175	1.44836	-7.745	9.55798e-15	4.83932e-14	411.697	458.13	0	0	32.765	14.77
ENSG00000136636	KCTD3	217.285	-11.2179	1.44872	-7.74333	9.68426e-15	4.9002e-14	469.956	399.184	0	0	31.915	23.24
ENSG00000237460	LINC01661	216.671	-11.2128	1.44812	-7.74301	9.70892e-15	4.90961e-14	428.204	438.481	0	0	0	0
ENSG00000150394	CDH8	216.328	-11.2102	1.44823	-7.74065	9.89085e-15	4.99849e-14	417.523	447.789	0	0	0	0.19
ENSG00000251555	AC096711.2	126.757	-7.99094	1.0327	-7.73792	1.0106e-14	5.10085e-14	248.572	256.47	0.989817	0.995164	0.58	0.27
ENSG00000134765	DSC1	215.679	-11.2057	1.44837	-7.7368	1.01953e-14	5.13954e-14	409.755	452.96	0	0	0	0
ENSG00000265888	DSCAS	215.679	-11.2057	1.44837	-7.7368	1.01953e-14	5.13954e-14	409.755	452.96	0	0	0	0
ENSG00000071243	ING3	213.906	-11.1943	1.44818	-7.72989	1.07638e-14	5.416e-14	423.349	432.276	0	0	6.39	21.22
ENSG00000073803	MAP3K13	62.7098	-2.59086	0.335455	-7.72341	1.13259e-14	5.68469e-14	110.692	104.45	23.7556	11.942	26.35	25.525
ENSG00000115966	ATF2	212.434	-11.1842	1.44822	-7.72272	1.1387e-14	5.71183e-14	418.494	431.242	0	0	21.355	13.915
ENSG00000196724	ZNF418	212.387	-11.184	1.44821	-7.72264	1.13948e-14	5.71222e-14	421.407	428.14	0	0	0.41	0.05
ENSG00000234336	JAZF1-AS1	212.324	-11.1837	1.44821	-7.72244	1.14123e-14	5.71743e-14	425.291	424.003	0	0	0.04	0.05
ENSG00000039319	ZFYVE16	212.181	-11.183	1.44826	-7.72167	1.14813e-14	5.74491e-14	434.03	414.696	0	0	73.245	29.905
ENSG00000249042	FAM151B-DT	212.181	-11.183	1.44826	-7.72167	1.14813e-14	5.74491e-14	434.03	414.696	0	0	0.74	0.515
ENSG00000183549	ACSM5	212.091	-11.1816	1.44835	-7.72024	1.16112e-14	5.80276e-14	407.813	440.55	0	0	0.185	0.18
ENSG00000173226	IQCB1	211.992	-11.182	1.44846	-7.71991	1.1641e-14	5.81407e-14	445.681	402.286	0	0	15.21	11.055
ENSG00000168675	LDLRAD4	74.6076	-6.63135	0.859711	-7.71347	1.22442e-14	6.08905e-14	132.054	163.396	0.989817	1.99033	18.475	2.61
ENSG00000197838	CYP2A13	208.773	-11.1599	1.4485	-7.70445	1.31405e-14	6.52273e-14	436.943	398.149	0	0	0	0
ENSG00000288087	ENSG00000288087	202.878	-11.1179	1.44846	-7.67569	1.64527e-14	8.13695e-14	401.987	409.525	0	0	0	0
ENSG00000162396	PARS2	201.191	-11.1067	1.44883	-7.66596	1.77499e-14	8.75181e-14	426.262	378.5	0	0	4.795	4.51
ENSG00000284696	LINC02808	200.186	-11.0981	1.44885	-7.6599	1.8608e-14	9.16374e-14	376.742	424.003	0	0	0	0
ENSG00000164023	SGMS2	199.426	-11.0926	1.44886	-7.65608	1.91699e-14	9.41757e-14	375.771	421.935	0	0	0.52	1.695
ENSG00000245293	CYP2U1-AS1	199.426	-11.0926	1.44886	-7.65608	1.91699e-14	9.41757e-14	375.771	421.935	0	0	2.35	1.035
ENSG00000101892	ATP1B4	197.579	-11.0789	1.44925	-7.64456	2.09657e-14	1.02661e-13	362.177	428.14	0	0	0	0.015
ENSG00000070614	NDST1	196.588	-11.0725	1.44862	-7.64348	2.11428e-14	1.03335e-13	391.306	395.047	0	0	50.735	29.66
ENSG00000081800	SLC13A1	196.134	-11.0691	1.44865	-7.64098	2.15573e-14	1.05266e-13	387.422	397.115	0	0	0	0
ENSG00000273937	ENSG00000273937	43.9094	-4.22343	0.552971	-7.6377	2.2113e-14	1.07849e-13	92.2434	74.4591	3.95927	4.97582	0.93	0.895
ENSG00000165637	VDAC2	194.984	-11.0604	1.44875	-7.63447	2.2675e-14	1.10391e-13	378.684	401.252	0	0	144.1	260.85
ENSG00000261209	SULT1C2P2	195.363	-11.0626	1.44943	-7.63235	2.30517e-14	1.11956e-13	355.38	426.072	0	0	0	0
ENSG00000099954	CECR2	194.098	-11.0541	1.4487	-7.63037	2.34076e-14	1.13548e-13	385.48	390.91	0	0	4.52	0.775
ENSG00000157540	DYRK1A	193.855	-11.0523	1.44871	-7.62907	2.36455e-14	1.14633e-13	384.509	390.91	0	0	24.7	11.4
ENSG00000257126	FOXG1-AS1	192.89	-11.0455	1.4488	-7.62392	2.46086e-14	1.18946e-13	396.161	375.398	0	0	0	0
ENSG00000274775	FSIP2LP	191.459	-11.0341	1.44884	-7.61586	2.61951e-14	1.26388e-13	372.858	392.979	0	0	0.005	0
ENSG00000166321	NUDT13	190.885	-11.0304	1.44886	-7.61319	2.67412e-14	1.28947e-13	392.277	371.261	0	0	3.5	0.61
ENSG00000080166	DCT	189.929	-11.0231	1.44885	-7.60816	2.78027e-14	1.33906e-13	387.422	372.296	0	0	572.535	290.99
ENSG00000258137	GPR84-AS1	189.185	-11.0174	1.44887	-7.60414	2.86795e-14	1.38047e-13	385.48	371.261	0	0	0	0
ENSG00000151893	CACUL1	189.338	-11.0178	1.44906	-7.60341	2.8842e-14	1.38747e-13	360.235	397.115	0	0	15.355	10.59
ENSG00000151552	QDPR	188.889	-11.0148	1.44887	-7.6023	2.90907e-14	1.3986e-13	371.887	383.671	0	0	122.57	126.73
ENSG00000249345	LINC02405	189.253	-11.0169	1.44939	-7.60102	2.93815e-14	1.41174e-13	349.554	407.457	0	0	1.18	0.24
ENSG00000138835	RGS3	188.446	-11.0108	1.44929	-7.59736	3.02233e-14	1.45133e-13	351.496	402.286	0	0	141.52	49.18
ENSG00000253818	IGLV1-41	188.108	-11.0083	1.44914	-7.59648	3.04296e-14	1.46037e-13	356.351	396.081	0	0	0	0
ENSG00000173757	STAT5B	496.599	-10.9657	1.44441	-7.59179	3.15507e-14	1.51238e-13	956.419	1028.98	0	0.995164	35.425	13.83
ENSG00000249378	LINC01060	186.504	-10.9957	1.4495	-7.58585	3.3031e-14	1.57681e-13	343.728	402.286	0	0	0.085	0.21
ENSG00000040933	INPP4A	185.481	-10.9888	1.44896	-7.5839	3.35314e-14	1.59975e-13	374.8	367.125	0	0	11.025	4.07
ENSG00000198961	PJA2	185.286	-10.9872	1.44896	-7.58279	3.38194e-14	1.61254e-13	370.916	370.227	0	0	25.42	14.09
ENSG00000185078	RPL9P14	185.179	-10.9856	1.44938	-7.57948	3.46952e-14	1.65333e-13	345.67	395.047	0	0	0.335	0.105
ENSG00000260097	SPDYE6	184.435	-10.9797	1.44943	-7.57523	3.58483e-14	1.70527e-13	343.728	394.013	0	0	2.565	0.66
ENSG00000174099	MSRB3	183.835	-10.9762	1.44912	-7.5744	3.60787e-14	1.71522e-13	380.626	354.715	0	0	0.015	0.03
ENSG00000169327	OR5AU1	183.571	-10.9737	1.44902	-7.57318	3.64204e-14	1.73045e-13	365.09	369.193	0	0	0	0
ENSG00000157224	CLDN12	180.356	-10.9472	1.45008	-7.54933	4.37512e-14	2.06423e-13	324.309	397.115	0	0	30.97	25.995
ENSG00000273299	AC006153.1	180.356	-10.9472	1.45008	-7.54933	4.37512e-14	2.06423e-13	324.309	397.115	0	0	0	0
ENSG00000238284	LINC01448	177.814	-10.9277	1.44921	-7.54045	4.68348e-14	2.19692e-13	353.438	357.817	0	0	0	0
ENSG00000159079	CFAP298	177.889	-10.9292	1.44966	-7.53913	4.73118e-14	2.21801e-13	380.626	330.929	0	0	38.74	56.945
ENSG00000197619	ZNF615	175.998	-10.9125	1.44942	-7.52886	5.11834e-14	2.38984e-13	337.902	366.091	0	0	2.125	0.595
ENSG00000125170	DOK4	175.619	-10.9102	1.44936	-7.52761	5.16771e-14	2.4115e-13	361.206	341.271	0	0	8.125	12.415
ENSG00000286686	ENSG00000286686	175.884	-10.9128	1.44975	-7.52742	5.17532e-14	2.41227e-13	376.742	326.793	0	0	0	0
ENSG00000165417	GTF2A1	175.884	-10.9128	1.44975	-7.52742	5.17532e-14	2.41227e-13	376.742	326.793	0	0	10.47	10.1
ENSG00000251446	AC113391.2	175.165	-10.9064	1.44934	-7.52508	5.26878e-14	2.45442e-13	357.322	343.339	0	0	0	0
ENSG00000128918	ALDH1A2	174.342	-10.8997	1.44943	-7.52001	5.47716e-14	2.54418e-13	360.235	337.134	0	0	3.94	0.58
ENSG00000115170	ACVR1	460.941	-10.8585	1.44444	-7.51747	5.58449e-14	2.59052e-13	923.405	919.363	0	0.995164	21.83	16.925
ENSG00000280953	LINC01163	174.441	-10.8993	1.44987	-7.51743	5.58651e-14	2.59052e-13	322.367	375.398	0	0	0	0
ENSG00000144834	TAGLN3	174.599	-10.9003	1.45035	-7.51563	5.66357e-14	2.62324e-13	312.657	385.74	0	0	0	0.11
ENSG00000230408	BZW1-AS1	67.0238	-6.47539	0.861786	-7.51392	5.73818e-14	2.65447e-13	121.373	143.747	1.97963	0.995164	0.27	0.57
ENSG00000171189	GRIK1	171.477	-10.8755	1.44944	-7.50327	6.22435e-14	2.86009e-13	345.67	340.237	0	0	0.01	0.035
ENSG00000285590	AC010291.1	171.429	-10.8752	1.44946	-7.50296	6.23931e-14	2.86534e-13	348.583	337.134	0	0	0	0
ENSG00000249069	LINC01033	171.414	-10.8751	1.44947	-7.50284	6.2451e-14	2.86638e-13	349.554	336.1	0	0	0.085	0
ENSG00000060140	STYK1	171.313	-10.8739	1.44944	-7.50215	6.27777e-14	2.87811e-13	339.844	345.408	0	0	0	0.02
ENSG00000154640	BTG3	170.985	-10.8708	1.4496	-7.49916	6.42259e-14	2.94118e-13	328.192	355.749	0	0	50.37	54.34
ENSG00000280594	BTG3-AS1	170.985	-10.8708	1.4496	-7.49916	6.42259e-14	2.94118e-13	328.192	355.749	0	0	1.43	1.045
ENSG00000112309	B3GAT2	171.175	-10.872	1.44998	-7.49806	6.47714e-14	2.96448e-13	316.541	368.159	0	0	0.125	0.065
ENSG00000234840	LINC01239	170.099	-10.8636	1.4495	-7.4947	6.64484e-14	3.03702e-13	334.989	345.408	0	0	0	0
ENSG00000251363	LINC02315	169.989	-10.8629	1.44949	-7.49431	6.66481e-14	3.0435e-13	341.786	338.168	0	0	0	0
ENSG00000260916	CCPG1	169.308	-10.857	1.44952	-7.49006	6.88439e-14	3.14023e-13	335.96	341.271	0	0	73.625	26.32
ENSG00000234308	LINC01878	169.191	-10.8557	1.44962	-7.48864	6.95894e-14	3.17245e-13	327.221	349.544	0	0	0	0
ENSG00000123191	ATP7B	169.318	-10.8565	1.44981	-7.48818	6.98348e-14	3.18184e-13	319.454	357.817	0	0	9.93	3.36
ENSG00000253642	AF279873.3	169.138	-10.8548	1.44998	-7.48619	7.09026e-14	3.22686e-13	314.599	361.954	0	0	0.19	0
ENSG00000236501	AC074286.1	168.643	-10.8511	1.44959	-7.48562	7.12083e-14	3.23896e-13	329.163	345.408	0	0	0.15	0.055
ENSG00000119596	YLPM1	168.475	-10.8506	1.44982	-7.48408	7.20475e-14	3.27162e-13	355.38	318.52	0	0	20.025	28.83
ENSG00000139687	RB1	167.662	-10.8432	1.44961	-7.48009	7.42697e-14	3.36728e-13	341.786	328.861	0	0	17.96	7.57
ENSG00000040275	SPDL1	441.527	-10.7961	1.4446	-7.47346	7.8116e-14	3.53332e-13	861.262	903.851	0	0.995164	14.96	8.38
ENSG00000291336	ENSG00000291336	165.404	-10.8242	1.4501	-7.46445	8.36465e-14	3.76874e-13	353.438	308.178	0	0	0.035	0.035
ENSG00000291338	ENSG00000291338	165.404	-10.8242	1.4501	-7.46445	8.36465e-14	3.76874e-13	353.438	308.178	0	0	0.105	0.16
ENSG00000157657	ZNF618	164.68	-10.8167	1.44979	-7.46085	8.59635e-14	3.86884e-13	318.483	340.237	0	0	8.59	4.205
ENSG00000259647	AC111152.2	164.406	-10.8143	1.44977	-7.45931	8.69753e-14	3.9122e-13	319.454	338.168	0	0	0	0
ENSG00000276023	DUSP14	164.242	-10.8127	1.4499	-7.45756	8.81424e-14	3.96249e-13	313.628	343.339	0	0	47.455	90.23
ENSG00000116120	FARSB	163.087	-10.8035	1.44985	-7.45142	9.23437e-14	4.14907e-13	336.931	315.417	0	0	6.285	9.59
ENSG00000067191	CACNB1	162.523	-10.7986	1.44997	-7.44748	9.51414e-14	4.26294e-13	339.844	310.246	0	0	6.055	1.37
ENSG00000263745	LOC105371956	429.287	-10.7561	1.44469	-7.44531	9.672e-14	4.33128e-13	882.624	833.528	0	0.995164	0	0
ENSG00000248727	LINC01948	161.984	-10.7933	1.4498	-7.44471	9.71609e-14	4.34622e-13	325.279	322.656	0	0	0.07	0.045
ENSG00000217130	RPS10P13	161.25	-10.7861	1.45005	-7.43847	1.01858e-13	4.5413e-13	306.831	338.168	0	0	0.16	0.3
ENSG00000241744	RPS6P19	160.691	-10.7818	1.44986	-7.43647	1.03412e-13	4.60458e-13	325.279	317.485	0	0	0	0
ENSG00000135678	CPM	160.654	-10.781	1.44993	-7.43551	1.04162e-13	4.63127e-13	311.686	330.929	0	0	5.72	5.175
ENSG00000163638	ADAMTS9	159.799	-10.7736	1.44989	-7.43058	1.0812e-13	4.79145e-13	316.541	322.656	0	0	6.705	1.915
ENSG00000176923	OR7A15P	159.683	-10.7722	1.45001	-7.42903	1.09399e-13	4.84286e-13	307.802	330.929	0	0	0	0
ENSG00000225937	PCA3	159.156	-10.7681	1.44994	-7.42655	1.11468e-13	4.92907e-13	324.309	312.315	0	0	0.55	0.7
ENSG00000106772	PRUNE2	159.156	-10.7681	1.44994	-7.42655	1.11468e-13	4.92907e-13	324.309	312.315	0	0	30.165	12.69
ENSG00000133019	CHRM3	82.1043	-2.00551	0.270061	-7.42614	1.11814e-13	4.94167e-13	139.822	123.064	27.7149	37.8162	1.71	0.9
ENSG00000143393	PI4KB	159.024	-10.7666	1.44992	-7.42565	1.12226e-13	4.95447e-13	316.541	319.554	0	0	41.17	66.47
ENSG00000146376	ARHGAP18	159.213	-10.7679	1.45008	-7.42571	1.12179e-13	4.95447e-13	304.889	331.964	0	0	9.67	4.82
ENSG00000148180	GSN	158.712	-10.7633	1.4501	-7.42246	1.14964e-13	5.06507e-13	303.918	330.929	0	0	973.955	909.895
ENSG00000170786	SDR16C5	158.163	-10.7584	1.45005	-7.41932	1.17725e-13	5.1803e-13	305.86	326.793	0	0	0	0
ENSG00000113742	CPEB4	157.857	-10.7558	1.45001	-7.41771	1.19163e-13	5.23788e-13	308.773	322.656	0	0	19.25	4.515
ENSG00000289085	ENSG00000289085	157.857	-10.7558	1.45001	-7.41771	1.19163e-13	5.23788e-13	308.773	322.656	0	0	0.095	0
ENSG00000164080	RAD54L2	157.388	-10.7514	1.45006	-7.41444	1.22142e-13	5.36009e-13	305.86	323.69	0	0	9.515	14.16
ENSG00000255627	AC092862.1	157.166	-10.7499	1.45002	-7.41363	1.22893e-13	5.39012e-13	319.454	309.212	0	0	0	0
ENSG00000171502	COL24A1	413.35	-10.7013	1.4447	-7.40723	1.28967e-13	5.64431e-13	829.22	823.187	0	0.995164	1.205	0.235
ENSG00000122133	PAEP	156.101	-10.7402	1.45012	-7.40645	1.29729e-13	5.6746e-13	321.396	303.007	0	0	1.775	1.79
ENSG00000122420	PTGFR	156.811	-10.7452	1.45124	-7.40413	1.32012e-13	5.76824e-13	277.701	349.544	0	0	0	0
ENSG00000106511	MEOX2	155.246	-10.7326	1.45032	-7.40015	1.36027e-13	5.94046e-13	326.25	294.734	0	0	0	0
ENSG00000169398	PTK2	155.219	-10.7312	1.45028	-7.39938	1.36819e-13	5.97185e-13	296.15	324.724	0	0	99.595	26.415
ENSG00000138792	ENPEP	63.1516	-6.39083	0.863754	-7.3989	1.37321e-13	5.98727e-13	136.909	112.723	1.97963	0.995164	0	0
ENSG00000162769	FLVCR1	154.648	-10.7254	1.45076	-7.393	1.43554e-13	6.23892e-13	283.527	335.066	0	0	3.51	4.7
ENSG00000111912	NCOA7	154.101	-10.7222	1.45074	-7.39089	1.45853e-13	6.33204e-13	333.047	283.358	0	0	21.51	11.415
ENSG00000095951	HIVEP1	153.509	-10.7157	1.45016	-7.38934	1.47564e-13	6.40288e-13	305.86	308.178	0	0	4.245	2.78
ENSG00000134343	ANO3	41.3811	-4.31258	0.583686	-7.38853	1.48463e-13	6.435e-13	89.3305	68.2542	3.95927	3.98066	0	0
ENSG00000230124	ACBD6	153.229	-10.7125	1.4504	-7.38592	1.51406e-13	6.55552e-13	291.295	321.622	0	0	36.97	36.445
ENSG00000107669	ATE1	153.31	-10.7149	1.45091	-7.38494	1.52517e-13	6.59656e-13	334.018	279.222	0	0	17.765	7.745
ENSG00000162688	AGL	152.76	-10.708	1.45048	-7.38237	1.55494e-13	6.72175e-13	288.382	322.656	0	0	7.595	4.325
ENSG00000235397	EPN2-AS1	151.747	-10.6991	1.45023	-7.37747	1.61332e-13	6.96296e-13	302.947	304.041	0	0	0.1	0
ENSG00000243243	AC073130.2	151.473	-10.6965	1.45025	-7.37564	1.63556e-13	7.04772e-13	303.918	301.973	0	0	0.365	0
ENSG00000135269	TES	151.473	-10.6965	1.45025	-7.37564	1.63556e-13	7.04772e-13	303.918	301.973	0	0	90.195	50.705
ENSG00000226476	LINC01748	99.3973	-7.63881	1.03583	-7.37461	1.64832e-13	7.09515e-13	198.081	197.523	0.989817	0.995164	0.01	0
ENSG00000177398	UMODL1	151.183	-10.6938	1.45027	-7.37368	1.65983e-13	7.14087e-13	305.86	298.871	0	0	0.165	0.47
ENSG00000258994	LINC02309	397.792	-10.6453	1.44509	-7.36653	1.75133e-13	7.52253e-13	752.512	837.665	0.989817	0	0	0
ENSG00000112159	MDN1	150.206	-10.6838	1.45051	-7.36555	1.76415e-13	7.56959e-13	286.44	314.383	0	0	15.79	8.645
ENSG00000225457	LOC107986837	150.058	-10.6821	1.45075	-7.36317	1.79587e-13	7.69756e-13	279.643	320.588	0	0	0	0
ENSG00000169180	XPO6	149.367	-10.6759	1.45042	-7.36058	1.8311e-13	7.84025e-13	290.324	307.144	0	0	65.305	67.385
ENSG00000264750	AC032019.1	149.162	-10.6745	1.45038	-7.3598	1.8419e-13	7.88064e-13	302.947	293.7	0	0	0	0
ENSG00000172349	IL16	149.73	-10.6786	1.45136	-7.35764	1.87193e-13	7.98552e-13	267.991	330.929	0	0	29.505	26.8
ENSG00000090054	SPTLC1	148.84	-10.6715	1.45046	-7.35737	1.87571e-13	7.99744e-13	306.831	288.529	0	0	21.315	28.695
ENSG00000227399	RPL21P82	148.597	-10.6692	1.45046	-7.35572	1.89903e-13	8.09262e-13	305.86	288.529	0	0	0	0
ENSG00000172331	BPGM	148.064	-10.6641	1.45053	-7.35186	1.95469e-13	8.31667e-13	306.831	285.427	0	0	12.215	22.23
ENSG00000157110	RBPMS	147.5	-10.6587	1.45067	-7.34747	2.01989e-13	8.58327e-13	309.744	280.256	0	0	49.295	18.465
ENSG00000260834	AC009055.2	389.81	-10.6161	1.44499	-7.34687	2.02905e-13	8.61495e-13	750.57	807.674	0	0.995164	0	0
ENSG00000187699	C2orf88	146.132	-10.6443	1.4506	-7.33783	2.17086e-13	9.20258e-13	282.556	301.973	0	0	0.395	0.19
ENSG00000132388	UBE2G1	146.069	-10.6438	1.45054	-7.33784	2.17071e-13	9.20258e-13	286.44	297.836	0	0	21.5	25.725
ENSG00000136861	CDK5RAP2	145.094	-10.6354	1.45121	-7.32861	2.32548e-13	9.83233e-13	314.599	265.778	0	0	32.975	13.32
ENSG00000287378	ENSG00000287378	144.364	-10.6261	1.45127	-7.32196	2.44376e-13	1.02948e-12	264.108	313.349	0	0	0.03	0
ENSG00000288692	ENSG00000288692	143.367	-10.6167	1.45073	-7.3182	2.5132e-13	1.05763e-12	277.701	295.768	0	0	0	0.08
ENSG00000143149	ALDH9A1	141.98	-10.6031	1.45071	-7.30889	2.69365e-13	1.13239e-12	283.527	284.392	0	0	60.82	73.305
ENSG00000260785	CASC17	374.407	-10.5583	1.44498	-7.30689	2.73391e-13	1.14813e-12	743.773	752.864	0.989817	0	0	0
ENSG00000286543	LOC124900957	44.4598	-3.1633	0.432997	-7.3056	2.76038e-13	1.15804e-12	84.4756	75.4933	7.91854	9.95164	0	0
ENSG00000286163	ENSG00000286163	141.51	-10.5982	1.45074	-7.30538	2.76493e-13	1.15935e-12	280.614	285.427	0	0	0.12	0
ENSG00000138650	PCDH10	141.384	-10.5973	1.45078	-7.30455	2.78202e-13	1.16592e-12	288.382	277.153	0	0	0.03	0.245
ENSG00000143942	CHAC2	141.299	-10.5959	1.45077	-7.30365	2.80058e-13	1.17309e-12	277.701	287.495	0	0	1.02	5.53
ENSG00000129204	USP6	140.877	-10.5914	1.45088	-7.29998	2.87807e-13	1.20244e-12	271.875	291.631	0	0	0.085	0.01
ENSG00000260058	AC018767.3	140.66	-10.5885	1.4517	-7.29387	3.01177e-13	1.257e-12	253.427	309.212	0	0	0	0
ENSG00000008394	MGST1	138.714	-10.5695	1.45088	-7.28489	3.21927e-13	1.33672e-12	277.701	277.153	0	0	0	0
ENSG00000170011	MYRIP	138.323	-10.5651	1.45096	-7.28149	3.3015e-13	1.37016e-12	269.933	283.358	0	0	0.045	0
ENSG00000135114	OASL	138.882	-10.5702	1.45171	-7.2812	3.30853e-13	1.37167e-12	251.485	304.041	0	0	0	0.115
ENSG00000112144	CILK1	138.181	-10.5641	1.45092	-7.28095	3.31476e-13	1.37355e-12	278.672	274.051	0	0	5.535	2.865
ENSG00000132874	SLC14A2	137.954	-10.5616	1.45093	-7.27924	3.35716e-13	1.38757e-12	276.73	275.085	0	0	0.015	0
ENSG00000287608	ENSG00000287608	137.516	-10.5569	1.45096	-7.27577	3.44449e-13	1.4186e-12	271.875	278.187	0	0	0.47	0.24
ENSG00000160336	ZNF761	137.516	-10.5569	1.45096	-7.27577	3.44449e-13	1.4186e-12	271.875	278.187	0	0	8.055	8.97
ENSG00000267354	AC091151.1	137.21	-10.5538	1.45097	-7.27364	3.49923e-13	1.44041e-12	274.788	274.051	0	0	0	0
ENSG00000189403	HMGB1	137.462	-10.5558	1.45125	-7.27354	3.50182e-13	1.44074e-12	259.253	290.597	0	0	204.035	259.735
ENSG00000165092	ALDH1A1	136.961	-10.5505	1.45128	-7.26977	3.60113e-13	1.48085e-12	258.282	289.563	0	0	1.62	1.725
ENSG00000240057	NEPRO-AS1	136.349	-10.5443	1.45111	-7.26641	3.69177e-13	1.51582e-12	264.108	281.29	0	0	0.765	0.54
ENSG00000243795	LINC02044	136.107	-10.5417	1.45113	-7.2645	3.74433e-13	1.53428e-12	263.137	281.29	0	0	0.07	0.09
ENSG00000199390	SNORD114-7	136.075	-10.5415	1.45109	-7.26452	3.74364e-13	1.53428e-12	265.079	279.222	0	0	0	0
ENSG00000201240	SNORD114-9	136.075	-10.5415	1.45109	-7.26452	3.74364e-13	1.53428e-12	265.079	279.222	0	0	0	0
ENSG00000200279	SNORD114-10	136.075	-10.5415	1.45109	-7.26452	3.74364e-13	1.53428e-12	265.079	279.222	0	0	0	0
ENSG00000057935	MTA3	136.002	-10.5416	1.45126	-7.26378	3.76416e-13	1.54163e-12	285.469	258.539	0	0	26.78	9.09
ENSG00000129116	PALLD	135.832	-10.5389	1.45112	-7.26262	3.79677e-13	1.5542e-12	264.108	279.222	0	0	10.175	5.49
ENSG00000198795	ZNF521	135.753	-10.5383	1.45106	-7.26249	3.80029e-13	1.55486e-12	268.962	274.051	0	0	24.595	3.73
ENSG00000145012	LPP	135.99	-10.5401	1.45143	-7.26192	3.81639e-13	1.56065e-12	254.398	289.563	0	0	14.055	3.1
ENSG00000286477	LOC102723684	135.643	-10.5374	1.45108	-7.26179	3.82013e-13	1.5614e-12	275.759	266.812	0	0	0	0
ENSG00000197013	ZNF429	49.9813	-2.75499	0.379451	-7.26047	3.85756e-13	1.5759e-12	89.3305	84.8006	14.8473	10.9468	5.15	1.68
ENSG00000081923	ATP8B1	134.978	-10.5301	1.45109	-7.25666	3.96779e-13	1.61767e-12	268.962	270.948	0	0	0.93	0.05
ENSG00000259035	AL355838.1	134.502	-10.5242	1.45156	-7.25027	4.15929e-13	1.69064e-12	250.514	287.495	0	0	0	0
ENSG00000185305	ARL15	134.597	-10.525	1.45189	-7.24918	4.1931e-13	1.70353e-12	244.688	293.7	0	0	7.915	4.1
ENSG00000252872	RNU7-188P	134.338	-10.5222	1.45187	-7.24736	4.24986e-13	1.72572e-12	244.688	292.666	0	0	0	0
ENSG00000260192	LINC02240	133.616	-10.515	1.4513	-7.24527	4.31593e-13	1.74992e-12	257.311	277.153	0	0	0	0.035
ENSG00000237413	MGC27382	148.917	-10.6714	1.47306	-7.24439	4.3438e-13	1.75874e-12	254.398	341.271	0	0	0.03	0
ENSG00000237879	LINC00398	133.253	-10.5122	1.45142	-7.2427	4.39839e-13	1.7789e-12	279.643	253.368	0	0	0	0
ENSG00000134258	VTCN1	133.146	-10.5099	1.45138	-7.24128	4.4447e-13	1.79584e-12	254.398	278.187	0	0	0	0.075
ENSG00000276508	AC243830.3	133.241	-10.5106	1.45162	-7.24065	4.46532e-13	1.80327e-12	248.572	284.392	0	0	0	0
ENSG00000062582	MRPS24	132.761	-10.5061	1.45124	-7.23941	4.50654e-13	1.8181e-12	262.166	268.88	0	0	105.725	152.155
ENSG00000270617	URGCP-MRPS24	132.761	-10.5061	1.45124	-7.23941	4.50654e-13	1.8181e-12	262.166	268.88	0	0	0	0.66
ENSG00000048649	RSF1	132.904	-10.5072	1.45141	-7.2393	4.51011e-13	1.81864e-12	253.427	278.187	0	0	33.875	16.17
ENSG00000250257	LDHAL6DP	132.244	-10.5005	1.45126	-7.23544	4.64006e-13	1.86724e-12	262.166	266.812	0	0	0	0
ENSG00000150477	KIAA1328	132.282	-10.5015	1.45141	-7.23538	4.64217e-13	1.86724e-12	275.759	253.368	0	0	2.345	1.55
ENSG00000134453	RBM17	132.112	-10.4987	1.45139	-7.23357	4.70467e-13	1.89144e-12	254.398	274.051	0	0	77.275	74.21
ENSG00000137509	PRCP	132.023	-10.4987	1.45145	-7.2333	4.71408e-13	1.89334e-12	275.759	252.334	0	0	35.7	37.59
ENSG00000165490	DDIAS	132.023	-10.4987	1.45145	-7.2333	4.71408e-13	1.89334e-12	275.759	252.334	0	0	1.32	3.5
ENSG00000118894	EEF2KMT	131.891	-10.497	1.4513	-7.23281	4.73095e-13	1.89918e-12	267.991	259.573	0	0	8.28	24.79
ENSG00000280739	EIF1B-AS1	131.759	-10.4952	1.4513	-7.23158	4.77423e-13	1.91561e-12	260.224	266.812	0	0	8.44	4.12
ENSG00000180730	SHISA2	131.696	-10.4947	1.45129	-7.23128	4.78465e-13	1.91883e-12	264.108	262.675	0	0	0.43	0.905
ENSG00000111799	COL12A1	131.996	-10.4971	1.45172	-7.23079	4.80178e-13	1.9238e-12	245.659	282.324	0	0	1.105	0.2
ENSG00000179104	TMTC2	40.6192	-4.71555	0.652409	-7.2279	4.90513e-13	1.96423e-12	73.7947	82.7323	3.95927	1.99033	65.4	10.265
ENSG00000187607	ZNF286A	131.447	-10.4912	1.45161	-7.22726	4.92844e-13	1.97162e-12	247.601	278.187	0	0	6.495	5.83
ENSG00000255104	ZNF286A-TBC1D26	131.447	-10.4912	1.45161	-7.22726	4.92844e-13	1.97162e-12	247.601	278.187	0	0	0	0.04
ENSG00000115421	PAPOLG	130.699	-10.4844	1.4517	-7.22214	5.11773e-13	2.0423e-12	277.701	245.095	0	0	4.98	5.46
ENSG00000243011	RN7SL266P	130.334	-10.4792	1.45146	-7.21979	5.20681e-13	2.07683e-12	252.456	268.88	0	0	0	0
ENSG00000139496	NUP58	130.129	-10.4776	1.45141	-7.21889	5.24144e-13	2.08961e-12	265.079	255.436	0	0	13.08	13.31
ENSG00000250903	GMDS-DT	39.7013	-3.90533	0.54102	-7.21845	5.25834e-13	2.09532e-12	64.0849	84.8006	5.9389	3.98066	3.86	1.15
ENSG00000135835	KIAA1614	130.101	-10.4759	1.45225	-7.21356	5.45068e-13	2.16982e-12	234.978	285.427	0	0	0.52	0.1
ENSG00000235493	LINC01967	129.158	-10.4667	1.45145	-7.21118	5.54687e-13	2.20703e-12	261.195	255.436	0	0	0.08	0
ENSG00000254929	AL591684.2	128.984	-10.4653	1.45172	-7.20887	5.64179e-13	2.2404e-12	271.875	244.06	0	0	1.38	1.29
ENSG00000204172	AGAP9	128.984	-10.4653	1.45172	-7.20887	5.64179e-13	2.2404e-12	271.875	244.06	0	0	5.445	3.525
ENSG00000159884	CCDC107	128.767	-10.462	1.45149	-7.20775	5.68822e-13	2.25552e-12	253.427	261.641	0	0	16.94	33.07
ENSG00000137135	ARHGEF39	128.767	-10.462	1.45149	-7.20775	5.68822e-13	2.25552e-12	253.427	261.641	0	0	9.645	0.835
ENSG00000257906	LINC02156	52.4368	-2.65085	0.367883	-7.20567	5.77592e-13	2.28917e-12	79.6207	101.347	14.8473	13.9323	0	0.12
ENSG00000135049	AGTPBP1	127.506	-10.4478	1.45156	-7.19762	6.12718e-13	2.42246e-12	251.485	258.539	0	0	10.575	4.26
ENSG00000221866	PLXNA4	127.774	-10.4501	1.45213	-7.19637	6.1835e-13	2.44354e-12	234.978	276.119	0	0	10.275	4.39
ENSG00000236969	GGT8P	127.316	-10.4462	1.45166	-7.19607	6.19743e-13	2.44785e-12	263.137	246.129	0	0	0	0.295
ENSG00000272975	MYHAS	126.45	-10.4352	1.45198	-7.18687	6.62936e-13	2.61335e-12	236.92	268.88	0	0	0.045	0
ENSG00000262529	AC130650.1	126.513	-10.4358	1.45219	-7.18622	6.66087e-13	2.6245e-12	233.036	273.017	0	0	0	0
ENSG00000198898	CAPZA2	125.828	-10.4292	1.45174	-7.18397	6.77154e-13	2.66681e-12	259.253	244.06	0	0	92.595	122.9
ENSG00000181234	TMEM132C	125.305	-10.4225	1.45176	-7.17924	7.01025e-13	2.75546e-12	243.717	257.504	0	0	0	0
ENSG00000146938	NLGN4X	125.416	-10.4235	1.45197	-7.17886	7.0297e-13	2.76177e-12	236.92	264.743	0	0	0.01	0.02
ENSG00000198673	TAFA2	125.031	-10.4194	1.45175	-7.17715	7.11782e-13	2.79367e-12	244.688	255.436	0	0	0.165	0.15
ENSG00000251201	TMED7-TICAM2	124.936	-10.4186	1.45171	-7.17678	7.13708e-13	2.79852e-12	250.514	249.231	0	0	3.02	3.15
ENSG00000243414	TICAM2	124.936	-10.4186	1.45171	-7.17678	7.13708e-13	2.79852e-12	250.514	249.231	0	0	0.245	0
ENSG00000251138	LINC02882	125.669	-10.4257	1.45299	-7.17536	7.21173e-13	2.82643e-12	221.384	281.29	0	0	0.505	0.04
ENSG00000215474	SKOR2	124.662	-10.4155	1.45174	-7.17453	7.25562e-13	2.84225e-12	251.485	247.163	0	0	0	0
ENSG00000253836	AC105031.2	124.599	-10.415	1.45179	-7.1739	7.28915e-13	2.85401e-12	255.369	243.026	0	0	0	0
ENSG00000081138	CDH7	124.782	-10.4158	1.4524	-7.17143	7.42184e-13	2.90315e-12	228.181	270.948	0	0	0.43	0.08
ENSG00000221818	EBF2	124.076	-10.4082	1.45187	-7.16881	7.56516e-13	2.95779e-12	239.833	256.47	0	0	0	0
ENSG00000125304	TM9SF2	123.079	-10.3974	1.45192	-7.16112	8.00211e-13	3.11809e-12	253.427	238.89	0	0	49.51	36.405
ENSG00000285407	AL033530.1	123.105	-10.3968	1.452	-7.16033	8.04823e-13	3.13455e-12	235.949	256.47	0	0	0	0
ENSG00000225792	SNX10-AS1	122.039	-10.3844	1.45197	-7.15196	8.55455e-13	3.32058e-12	237.891	250.265	0	0	0.535	0.525
ENSG00000100350	FOXRED2	121.564	-10.378	1.45282	-7.14333	9.10986e-13	3.52599e-12	219.442	266.812	0	0	22.06	27.135
ENSG00000070190	DAPP1	120.324	-10.3639	1.45215	-7.13693	9.54374e-13	3.68336e-12	232.065	249.231	0	0	0.02	0
ENSG00000289368	ENSG00000289368	121.189	-10.3732	1.45356	-7.13643	9.57854e-13	3.69503e-12	210.703	274.051	0	0	0	0
ENSG00000152969	JAKMIP1	84.8113	-7.409	1.03849	-7.13439	9.72173e-13	3.7467e-12	172.835	164.431	1.97963	0	0.05	0
ENSG00000206818	RNU6-849P	119.116	-10.35	1.45215	-7.12736	1.02311e-12	3.9374e-12	242.746	233.719	0	0	0	0
ENSG00000225128	LINC00972	118.789	-10.3455	1.45221	-7.12393	1.0489e-12	4.03471e-12	231.094	244.06	0	0	0	0
ENSG00000012660	ELOVL5	118.599	-10.3438	1.45221	-7.12281	1.05751e-12	4.064e-12	242.746	231.651	0	0	60.05	38.48
ENSG00000146278	PNRC1	118.467	-10.3418	1.45217	-7.12159	1.06688e-12	4.09804e-12	234.978	238.89	0	0	93.035	67.48
ENSG00000261064	LINC02256	118.625	-10.3432	1.45239	-7.12149	1.06764e-12	4.09902e-12	225.268	249.231	0	0	1.44	0.225
ENSG00000005893	LAMP2	118.319	-10.3396	1.4523	-7.11952	1.08307e-12	4.15434e-12	228.181	245.095	0	0	173.445	139.31
ENSG00000249230	CDH12P2	118.145	-10.3381	1.4522	-7.11892	1.08779e-12	4.17044e-12	238.862	233.719	0	0	0	0
ENSG00000082258	CCNT2	118.129	-10.338	1.45221	-7.11877	1.08898e-12	4.17305e-12	239.833	232.685	0	0	14.455	11.9
ENSG00000277304	AC142086.6	118.076	-10.3367	1.45233	-7.1173	1.10063e-12	4.2157e-12	227.21	245.095	0	0	0	0
ENSG00000260802	SERTM2	117.66	-10.3321	1.45223	-7.11465	1.12201e-12	4.2915e-12	236.92	233.719	0	0	0.04	0.165
ENSG00000104490	NCALD	309.743	-10.2846	1.44558	-7.11451	1.12315e-12	4.29383e-12	618.517	619.458	0	0.995164	6.95	8.29
ENSG00000213652	HMGB3P30	117.354	-10.3285	1.45229	-7.11188	1.1447e-12	4.36593e-12	239.833	229.582	0	0	0	0
ENSG00000212127	TAS2R14	117.222	-10.3265	1.45227	-7.1106	1.15535e-12	4.40241e-12	232.065	236.821	0	0	1.205	0.52
ENSG00000243710	CFAP57	117.216	-10.3257	1.4528	-7.10741	1.18244e-12	4.49928e-12	216.529	252.334	0	0	0.03	0.015
ENSG00000117395	EBNA1BP2	117.216	-10.3257	1.4528	-7.10741	1.18244e-12	4.49928e-12	216.529	252.334	0	0	42.51	136.19
ENSG00000253492	CDH12P3	116.594	-10.3192	1.45236	-7.10512	1.2022e-12	4.57231e-12	238.862	227.514	0	0	1.485	0.075
ENSG00000105357	MYH14	116.225	-10.315	1.45263	-7.10092	1.23933e-12	4.70029e-12	245.659	219.241	0	0	12.765	10.385
ENSG00000247081	BAALC-AS1	116.166	-10.3128	1.45272	-7.09898	1.25677e-12	4.76419e-12	217.5	247.163	0	0	6.785	2.33
ENSG00000253900	CDH12P4	115.866	-10.3101	1.45239	-7.09868	1.2595e-12	4.77231e-12	235.949	227.514	0	0	0.31	0.075
ENSG00000122194	PLG	116.245	-10.3136	1.45301	-7.09808	1.26504e-12	4.79106e-12	212.645	252.334	0	0	0.335	0
ENSG00000075426	FOSL2	116.261	-10.3137	1.45308	-7.09783	1.26728e-12	4.79729e-12	211.674	253.368	0	0	18.805	31.735
ENSG00000070476	ZXDC	115.374	-10.3031	1.45266	-7.09254	1.3167e-12	4.96813e-12	218.471	243.026	0	0	21.86	20.74
ENSG00000134686	PHC2	302.071	-10.2489	1.44585	-7.08851	1.35559e-12	5.1125e-12	629.197	578.092	0	0.995164	111.13	89.065
ENSG00000228024	CYP1D1P	114.842	-10.2965	1.45263	-7.08819	1.35876e-12	5.12206e-12	219.442	239.924	0	0	0	0
ENSG00000139287	TPH2	114.494	-10.2933	1.45272	-7.08557	1.38474e-12	5.21757e-12	240.804	217.172	0	0	0.19	0
ENSG00000120756	PLS1	114.103	-10.288	1.45254	-7.08276	1.41313e-12	5.3122e-12	233.036	223.377	0	0	3.2	4.24
ENSG00000287045	ENSG00000287045	114.103	-10.288	1.45254	-7.08276	1.41313e-12	5.3122e-12	233.036	223.377	0	0	0.015	0
ENSG00000006468	ETV1	113.93	-10.2864	1.45297	-7.07959	1.44583e-12	5.42503e-12	243.717	212.002	0	0	50.74	8.02
ENSG00000228741	SPATA13	112.921	-10.2727	1.4526	-7.07198	1.52738e-12	5.72573e-12	226.239	225.446	0	0	0	0
ENSG00000267559	AL158154.2	112.773	-10.2705	1.45268	-7.07004	1.54885e-12	5.80351e-12	219.442	231.651	0	0	0.27	0.05
ENSG00000254335	CDH12P1	112.193	-10.2633	1.45266	-7.0652	1.60386e-12	6.00686e-12	223.326	225.446	0	0	1.485	0.075
ENSG00000139946	PELI2	41.4359	-3.23985	0.45864	-7.06405	1.61719e-12	6.05119e-12	80.5916	69.2883	10.888	4.97582	8.695	1.965
ENSG00000005981	ASB4	66.0736	-2.22299	0.314735	-7.06305	1.62892e-12	6.09229e-12	120.402	97.2105	16.8269	29.8549	0	0
ENSG00000169258	GPRIN1	111.934	-10.26	1.45268	-7.06283	1.63143e-12	6.09887e-12	223.326	224.411	0	0	23.065	22.28
ENSG00000237770	SPATA31D2P	111.771	-10.2576	1.45276	-7.06078	1.65576e-12	6.18695e-12	217.5	229.582	0	0	0	0
ENSG00000288563	ENSG00000288563	111.417	-10.2534	1.45272	-7.05807	1.68837e-12	6.28561e-12	223.326	222.343	0	0	0	0
ENSG00000251095	AC097478.1	111.417	-10.2534	1.45272	-7.05807	1.68837e-12	6.28561e-12	223.326	222.343	0	0	0.095	0.095
ENSG00000235162	C12orf75	111.717	-10.2563	1.45334	-7.05705	1.70069e-12	6.32857e-12	204.878	241.992	0	0	12.93	14.705
ENSG00000127325	BEST3	111.222	-10.2507	1.45276	-7.05603	1.71331e-12	6.36966e-12	219.442	225.446	0	0	0	0
ENSG00000139679	LPAR6	110.673	-10.2437	1.45278	-7.05109	1.7752e-12	6.59673e-12	221.384	221.309	0	0	5.235	3.495
ENSG00000170381	SEMA3E	110.695	-10.2448	1.45318	-7.04992	1.79018e-12	6.64935e-12	235.949	206.831	0	0	0.405	0.32
ENSG00000135828	RNASEL	109.655	-10.2304	1.45287	-7.04152	1.90153e-12	7.04357e-12	220.413	218.207	0	0	4.94	8.16
ENSG00000260781	ARHGAP23P1	109.412	-10.2272	1.45289	-7.03921	1.93337e-12	7.15171e-12	219.442	218.207	0	0	0	0
ENSG00000115993	TRAK2	109.386	-10.2278	1.45353	-7.03656	1.97051e-12	7.2791e-12	236.92	200.626	0	0	18.025	13.155
ENSG00000287008	ENSG00000287008	109.211	-10.2235	1.45357	-7.0334	2.01557e-12	7.4388e-12	200.023	236.821	0	0	0	0
ENSG00000166206	GABRB3	108.8	-10.2195	1.45306	-7.03311	2.01974e-12	7.45076e-12	225.268	209.933	0	0	0.26	0.195
ENSG00000010379	SLC6A13	109.243	-10.2238	1.45371	-7.03291	2.02264e-12	7.45809e-12	198.081	238.89	0	0	0.12	0.24
ENSG00000293304	ENSG00000293304	108.568	-10.2155	1.45314	-7.02994	2.0662e-12	7.61523e-12	207.79	226.48	0	0	0	0
ENSG00000154814	OXNAD1	108.151	-10.2105	1.45301	-7.02717	2.10759e-12	7.76201e-12	217.5	215.104	0	0	16.935	12.515
ENSG00000110713	NUP98	284.155	-10.1598	1.44596	-7.02637	2.1197e-12	7.80175e-12	554.432	581.195	0	0.995164	22.57	24.655
ENSG00000135272	MDFIC	38.0674	-3.55847	0.506452	-7.02627	2.12135e-12	7.80431e-12	67.9688	72.3908	5.9389	5.97098	25.03	22.825
ENSG00000238005	LNCATV	108.082	-10.2089	1.45322	-7.02506	2.13979e-12	7.865e-12	205.849	226.48	0	0	0.245	0.24
ENSG00000237520	LINC02971	108.082	-10.2089	1.45322	-7.02506	2.13979e-12	7.865e-12	205.849	226.48	0	0	0	0
ENSG00000266988	AC021517.1	107.893	-10.2071	1.45303	-7.02469	2.14537e-12	7.87836e-12	217.5	214.07	0	0	0	0
ENSG00000142945	KIF2C	107.48	-10.2004	1.45385	-7.01613	2.28091e-12	8.3496e-12	195.168	234.753	0	0	30.57	11.91
ENSG00000234665	LERFS	37.5429	-3.67314	0.523553	-7.0158	2.28632e-12	8.36184e-12	68.9398	70.3225	6.92872	3.98066	0	0.045
ENSG00000198734	F5	107.064	-10.1953	1.45327	-7.01544	2.2923e-12	8.37993e-12	204.878	223.377	0	0	0.01	0.01
ENSG00000070193	FGF10	106.805	-10.1919	1.45328	-7.01303	2.33211e-12	8.5101e-12	204.878	222.343	0	0	0	0
ENSG00000282508	LINC01002	38.7661	-3.46238	0.493725	-7.01277	2.33649e-12	8.52224e-12	71.8528	70.3225	8.90836	3.98066	30.65	4.735
ENSG00000236137	CD101-AS1	106.531	-10.1883	1.45325	-7.01065	2.37217e-12	8.64848e-12	205.849	220.275	0	0	0.1	0
ENSG00000151148	UBE3B	106.673	-10.1897	1.45367	-7.00961	2.38976e-12	8.7087e-12	197.11	229.582	0	0	26.915	17.59
ENSG00000170190	SLC16A5	106.722	-10.1927	1.45476	-7.0065	2.44359e-12	8.90087e-12	241.775	185.114	0	0	0.71	0.24
ENSG00000113249	HAVCR1	105.787	-10.1781	1.45334	-7.00327	2.50063e-12	9.10044e-12	203.907	219.241	0	0	0	0.06
ENSG00000092108	SCFD1	105.286	-10.1713	1.45339	-6.99833	2.5904e-12	9.4229e-12	202.936	218.207	0	0	22.17	23.17
ENSG00000160999	SH2B2	105.096	-10.1694	1.45332	-6.99734	2.60877e-12	9.48548e-12	214.587	205.797	0	0	6.97	6.645
ENSG00000280683	LINC01242	105.507	-10.1735	1.45422	-6.9959	2.63569e-12	9.56191e-12	189.342	232.685	0	0	0	0
ENSG00000271214	AL138895.2	105.522	-10.1737	1.4543	-6.99558	2.64159e-12	9.57903e-12	188.371	233.719	0	0	0	0
ENSG00000107560	RAB11FIP2	104.532	-10.1619	1.45348	-6.99138	2.72203e-12	9.85847e-12	217.5	200.626	0	0	11.28	9.73
ENSG00000129680	MAP7D3	104.463	-10.1602	1.45336	-6.99083	2.73263e-12	9.89143e-12	205.849	212.002	0	0	16.655	27.155
ENSG00000286406	ENSG00000286406	104.399	-10.1596	1.45335	-6.99046	2.73994e-12	9.91348e-12	209.732	207.865	0	0	0.125	0.185
ENSG00000286376	ENSG00000286376	104.046	-10.1551	1.4535	-6.98664	2.81538e-12	1.01773e-11	215.558	200.626	0	0	0	0
ENSG00000115306	SPTBN1	50.8879	-6.07344	0.869507	-6.98492	2.85014e-12	1.02984e-11	96.1274	104.45	1.97963	0.995164	159.79	51.7
ENSG00000160360	GPSM1	272.303	-10.0984	1.4461	-6.98323	2.88478e-12	1.04189e-11	535.983	552.238	0.989817	0	13.935	10.7
ENSG00000124535	WRNIP1	103.602	-10.1477	1.45373	-6.98047	2.94198e-12	1.05971e-11	195.168	219.241	0	0	47.82	45.555
ENSG00000145949	MYLK4	103.602	-10.1477	1.45373	-6.98047	2.94198e-12	1.05971e-11	195.168	219.241	0	0	0.19	0.09
ENSG00000286932	ENSG00000286932	104.098	-10.1539	1.455	-6.97859	2.98158e-12	1.07207e-11	180.603	235.787	0	0	0	0
ENSG00000183421	RIPK4	103.76	-10.1494	1.45445	-6.97819	2.99014e-12	1.07467e-11	185.458	229.582	0	0	31.725	29.22
ENSG00000170516	COX7B2	103.551	-10.149	1.45456	-6.97739	3.00715e-12	1.08031e-11	230.123	184.079	0	0	0.16	0
ENSG00000269793	ZIM2-AS1	102.974	-10.1395	1.45352	-6.97579	3.04155e-12	1.09174e-11	201.965	209.933	0	0	0	0
ENSG00000163539	CLASP2	36.4899	-4.32315	0.619985	-6.97299	3.10285e-12	1.11271e-11	72.8238	66.1859	2.96945	3.98066	28.31	10.665
ENSG00000286940	MICB-DT	102.495	-10.1336	1.45378	-6.97054	3.15719e-12	1.1312e-11	215.558	194.421	0	0	0.55	0.635
ENSG00000104518	GSDMD	102.325	-10.1299	1.45379	-6.96796	3.21578e-12	1.15117e-11	194.197	215.104	0	0	15.98	15.22
ENSG00000204839	MROH6	102.325	-10.1299	1.45379	-6.96796	3.21578e-12	1.15117e-11	194.197	215.104	0	0	6.115	2.76
ENSG00000254854	NECTIN1-DT	102.12	-10.1278	1.45358	-6.96749	3.22647e-12	1.15449e-11	206.819	201.66	0	0	0.61	0.12
ENSG00000134250	NOTCH2	101.777	-10.1224	1.45373	-6.96304	3.32996e-12	1.19047e-11	196.139	210.967	0	0	29.59	20.695
ENSG00000250057	AC114781.2	101.555	-10.1201	1.45372	-6.9615	3.36677e-12	1.20257e-11	209.732	196.489	0	0	0	0
ENSG00000250677	AC114781.3	101.555	-10.1201	1.45372	-6.9615	3.36677e-12	1.20257e-11	209.732	196.489	0	0	0	0
ENSG00000198062	POTEH	42.0346	-5.37014	0.771537	-6.96032	3.39501e-12	1.21212e-11	83.5046	80.664	1.97963	1.99033	0	0
ENSG00000223563	AP001599.1	101.613	-10.1197	1.45399	-6.95995	3.40384e-12	1.21474e-11	190.313	216.138	0	0	0	0.175
ENSG00000184903	IMMP2L	50.4656	-6.06061	0.870814	-6.9597	3.40998e-12	1.21639e-11	90.3015	108.586	1.97963	0.995164	41.025	22.38
ENSG00000173852	DPY19L1	36.6559	-3.94506	0.566967	-6.95818	3.44698e-12	1.22905e-11	61.172	76.5274	5.9389	2.98549	15.395	14.04
ENSG00000213126	TXNL4AP1	101.228	-10.1147	1.4537	-6.95792	3.45335e-12	1.23024e-11	198.081	206.831	0	0	0	0
ENSG00000250167	AC034206.1	101.228	-10.1147	1.4537	-6.95792	3.45335e-12	1.23024e-11	198.081	206.831	0	0	0	0
ENSG00000148737	TCF7L2	39.3137	-3.25695	0.468291	-6.95498	3.52624e-12	1.2551e-11	68.9398	73.425	6.92872	7.96131	26.475	5.805
ENSG00000287741	ENSG00000287741	101.175	-10.1132	1.45431	-6.954	3.55084e-12	1.2633e-11	185.458	219.241	0	0	0.055	0
ENSG00000256223	ZNF10	100.584	-10.1061	1.45377	-6.95164	3.61069e-12	1.28347e-11	205.849	196.489	0	0	3.505	4.505
ENSG00000256825	AC026786.1	100.584	-10.1061	1.45377	-6.95164	3.61069e-12	1.28347e-11	205.849	196.489	0	0	0	0.53
ENSG00000021826	CPS1	100.288	-10.101	1.45391	-6.94749	3.71843e-12	1.31829e-11	192.255	208.899	0	0	18.48	7.83
ENSG00000162923	WDR26	100.8	-10.1075	1.45511	-6.94621	3.75232e-12	1.32972e-11	176.719	226.48	0	0	74.82	55.78
ENSG00000165626	BEND7	99.5129	-10.0899	1.45394	-6.93971	3.92904e-12	1.39174e-11	192.255	205.797	0	0	4.735	3.815
ENSG00000136002	ARHGEF4	98.5261	-10.0755	1.45408	-6.92912	4.23471e-12	1.4974e-11	189.342	204.763	0	0	1.76	0.595
ENSG00000267320	AC005580.1	98.6208	-10.0765	1.45437	-6.92842	4.25554e-12	1.50411e-11	183.516	210.967	0	0	0	0
ENSG00000103194	USP10	98.4056	-10.0752	1.45455	-6.92669	4.30802e-12	1.52133e-11	212.645	180.977	0	0	44.195	56.25
ENSG00000286125	ZIM2-AS1	97.9458	-10.0673	1.45402	-6.92377	4.39792e-12	1.55172e-11	193.226	198.558	0	0	0.055	0.065
ENSG00000154655	L3MBTL4	97.0755	-10.0549	1.45416	-6.9146	4.69175e-12	1.64965e-11	199.052	189.25	0	0	1.03	0.395
ENSG00000255229	AC069287.3	37.9813	-3.42986	0.4961	-6.91364	4.72364e-12	1.66014e-11	72.8238	66.1859	3.95927	8.95648	0	0
ENSG00000251209	LINC00923	54.7158	-2.35792	0.341145	-6.91178	4.78597e-12	1.68059e-11	94.1854	88.9373	15.8371	19.9033	0.225	0.07
ENSG00000234273	AC073071.1	96.7005	-10.0488	1.45416	-6.91037	4.83388e-12	1.69379e-11	190.313	196.489	0	0	0	0
ENSG00000261540	AC079414.1	96.6847	-10.0486	1.45415	-6.91031	4.8361e-12	1.69379e-11	191.284	195.455	0	0	0	0
ENSG00000166509	CLEC3A	96.6847	-10.0486	1.45415	-6.91031	4.8361e-12	1.69379e-11	191.284	195.455	0	0	0	0
ENSG00000253939	AC007991.3	44.0116	-2.82019	0.408143	-6.90981	4.85313e-12	1.69902e-11	77.6787	76.5274	9.89817	11.942	0	0
ENSG00000112494	UNC93A	96.5742	-10.0474	1.45421	-6.9092	4.87397e-12	1.70557e-11	198.081	188.216	0	0	0	0
ENSG00000286288	ENSG00000286288	96.5683	-10.0463	1.45443	-6.90742	4.93552e-12	1.72637e-11	182.545	203.728	0	0	0.925	0.1
ENSG00000231426	FILNC1	252.953	-9.99139	1.44686	-6.90557	5.00026e-12	1.7475e-11	469.956	540.863	0	0.995164	0	0.06
ENSG00000224382	LINC00703	96.3531	-10.045	1.45506	-6.90346	5.07498e-12	1.77132e-11	211.674	173.738	0	0	0	0
ENSG00000248275	TRIM52-AS1	96.3057	-10.0444	1.45537	-6.90163	5.14095e-12	1.79358e-11	214.587	170.635	0	0	66.65	36.98
ENSG00000120498	TEX11	44.2253	-2.90236	0.420866	-6.89617	5.34226e-12	1.8606e-11	65.0559	91.0056	10.888	9.95164	0.04	0.02
ENSG00000284121	MIR198	95.0387	-10.0245	1.45445	-6.89227	5.49102e-12	1.90913e-11	197.11	183.045	0	0	3.76	31.415
ENSG00000163430	FSTL1	95.0387	-10.0245	1.45445	-6.89227	5.49102e-12	1.90913e-11	197.11	183.045	0	0	302.49	164.04
ENSG00000293512	ENSG00000293512	95.0387	-10.0245	1.45445	-6.89227	5.49102e-12	1.90913e-11	197.11	183.045	0	0	1.045	0
ENSG00000232084	LINC01104	95.1118	-10.0242	1.45478	-6.89055	5.55764e-12	1.93064e-11	176.719	203.728	0	0	0	0
ENSG00000204519	ZNF551	247.856	-9.96283	1.44648	-6.88762	5.67333e-12	1.96745e-11	497.144	493.292	0.989817	0	1.695	2.57
ENSG00000269026	AC003006.1	247.856	-9.96283	1.44648	-6.88762	5.67333e-12	1.96745e-11	497.144	493.292	0.989817	0	2.885	0.24
ENSG00000179909	ZNF154	247.856	-9.96283	1.44648	-6.88762	5.67333e-12	1.96745e-11	497.144	493.292	0.989817	0	0.255	0.105
ENSG00000232227	AC013401.1	94.4842	-10.0152	1.45447	-6.88581	5.74577e-12	1.99002e-11	183.516	194.421	0	0	0.11	0
ENSG00000229395	AC062039.1	94.4842	-10.0152	1.45447	-6.88581	5.74577e-12	1.99002e-11	183.516	194.421	0	0	0	0.105
ENSG00000139116	KIF21A	94.2889	-10.012	1.45462	-6.88288	5.86528e-12	2.03054e-11	179.632	197.523	0	0	15.45	8.425
ENSG00000036448	MYOM2	94.3479	-10.0147	1.45534	-6.88132	5.92988e-12	2.05203e-11	207.79	169.601	0	0	7.645	4.07
ENSG00000120725	SIL1	94.1251	-10.0091	1.45498	-6.87924	6.0174e-12	2.07965e-11	173.806	202.694	0	0	31.885	26.135
ENSG00000249593	AC011405.1	94.1251	-10.0091	1.45498	-6.87924	6.0174e-12	2.07965e-11	173.806	202.694	0	0	0	0.28
ENSG00000189180	ZNF33A	93.7776	-10.0052	1.45462	-6.87823	6.05992e-12	2.09345e-11	195.168	179.943	0	0	5.54	4.47
ENSG00000164182	NDUFAF2	93.6138	-10.0023	1.4545	-6.87681	6.12087e-12	2.1127e-11	189.342	185.114	0	0	29.005	31.035
ENSG00000253369	AC131902.1	93.3711	-9.99857	1.45453	-6.8741	6.23844e-12	2.15237e-11	188.371	185.114	0	0	0	0
ENSG00000289143	ENSG00000289143	93.3237	-9.99804	1.45458	-6.87347	6.26568e-12	2.16085e-11	191.284	182.011	0	0	0	0
ENSG00000095397	WHRN	243.544	-9.93682	1.44684	-6.86794	6.51361e-12	2.24444e-11	460.246	512.94	0.989817	0	19.05	12.575
ENSG00000264707	L3MBTL4-AS1	92.8224	-9.99027	1.45464	-6.86785	6.51789e-12	2.24496e-11	190.313	180.977	0	0	0.03	0.11
ENSG00000279414	CDRT15P9	92.7534	-9.98842	1.45472	-6.86621	6.59292e-12	2.26984e-11	178.661	192.353	0	0	0.255	0
ENSG00000276502	AL354718.2	36.1879	-4.54105	0.662177	-6.85775	6.99519e-12	2.40221e-11	60.201	78.5957	2.96945	2.98549	0	0
ENSG00000137177	KIF13A	91.7035	-9.9722	1.45476	-6.85486	7.13818e-12	2.4482e-11	179.632	187.182	0	0	22.815	7.95
ENSG00000147140	NONO	92.0035	-9.97573	1.4561	-6.85099	7.33421e-12	2.51118e-11	161.183	206.831	0	0	381.25	407.745
ENSG00000288902	ENSG00000288902	91.6976	-9.97111	1.45574	-6.8495	7.41062e-12	2.53519e-11	164.096	202.694	0	0	0	0
ENSG00000224924	LINC00320	91.3876	-9.96856	1.45549	-6.84894	7.4397e-12	2.54407e-11	199.052	166.499	0	0	0	0
ENSG00000171044	XKR6	91.0226	-9.96114	1.455	-6.84616	7.58566e-12	2.59179e-11	173.806	190.284	0	0	2.93	1.18
ENSG00000230133	LINC01721	91.07	-9.96169	1.45515	-6.84581	7.60429e-12	2.59487e-11	170.893	193.387	0	0	0.045	0
ENSG00000233372	AL137076.1	90.5213	-9.95317	1.45506	-6.84039	7.89793e-12	2.69281e-11	172.835	189.25	0	0	0	0
ENSG00000122376	SHLD2	90.0101	-9.94615	1.45513	-6.83522	8.1877e-12	2.78808e-11	188.371	171.67	0	0	9.425	12.275
ENSG00000166233	ARIH1	89.8463	-9.94314	1.45498	-6.83387	8.26564e-12	2.81344e-11	182.545	176.84	0	0	176.36	101.955
ENSG00000104783	KCNN4	89.6667	-9.93994	1.45499	-6.83162	8.39586e-12	2.85417e-11	177.69	180.977	0	0	71.62	41.905
ENSG00000276293	PIP4K2B	89.7042	-9.94148	1.45537	-6.83088	8.4398e-12	2.8679e-11	191.284	167.533	0	0	36.39	28.845
ENSG00000106344	RBM28	89.572	-9.93884	1.45505	-6.8306	8.45627e-12	2.87229e-11	183.516	174.772	0	0	44.215	70.94
ENSG00000283907	AD000090.1	89.5562	-9.93866	1.45508	-6.83033	8.47193e-12	2.87641e-11	184.487	173.738	0	0	359.035	230.94
ENSG00000169402	RSPH10B2	89.3608	-9.93526	1.45503	-6.82821	8.59797e-12	2.91554e-11	180.603	176.84	0	0	0.225	0.16
ENSG00000105675	ATP4A	89.3135	-9.93471	1.45509	-6.82753	8.63874e-12	2.92813e-11	183.516	173.738	0	0	0.25	0
ENSG00000069509	FUNDC1	89.1596	-9.93071	1.45589	-6.82106	9.03725e-12	3.06065e-11	161.183	195.455	0	0	10.745	10.97
ENSG00000091583	APOH	232.17	-9.86825	1.44679	-6.8208	9.05377e-12	3.06496e-11	460.246	467.438	0	0.995164	0	0
ENSG00000095713	CRTAC1	89.207	-9.9313	1.45621	-6.81998	9.10535e-12	3.08084e-11	158.27	198.558	0	0	1	0.74
ENSG00000235617	AC016027.4	88.7905	-9.92521	1.45536	-6.81975	9.11967e-12	3.08084e-11	167.98	187.182	0	0	0	0
ENSG00000225225	ARL2BPP10	88.7905	-9.92521	1.45536	-6.81975	9.11967e-12	3.08084e-11	167.98	187.182	0	0	0	0
ENSG00000288683	ENSG00000288683	88.7905	-9.92521	1.45536	-6.81975	9.11967e-12	3.08084e-11	167.98	187.182	0	0	0	0.585
ENSG00000215193	PEX26	88.7905	-9.92521	1.45536	-6.81975	9.11967e-12	3.08084e-11	167.98	187.182	0	0	17.055	19.57
ENSG00000233073	GRM3-AS1	88.453	-9.9201	1.45519	-6.81705	9.29258e-12	3.13663e-11	172.835	180.977	0	0	0	0
ENSG00000197016	ZNF470	88.4688	-9.92029	1.45521	-6.81707	9.29173e-12	3.13663e-11	171.864	182.011	0	0	1.83	1.305
ENSG00000254394	LOC101927141	230.992	-9.86122	1.44684	-6.81571	9.37965e-12	3.1647e-11	468.985	453.994	0.989817	0	0	0
ENSG00000152700	SAR1B	87.6774	-9.9075	1.45526	-6.80805	9.89307e-12	3.331e-11	172.835	177.875	0	0	12.225	36.25
ENSG00000207459	RNU6-1311P	87.6774	-9.9075	1.45526	-6.80805	9.89307e-12	3.331e-11	172.835	177.875	0	0	0	0
ENSG00000287621	ENSG00000287621	88.2378	-9.91851	1.45708	-6.80711	9.95774e-12	3.35138e-11	201.965	150.987	0	0	0.04	0.02
ENSG00000112851	ERBIN	87.4347	-9.90347	1.4553	-6.80508	1.0099e-11	3.39468e-11	171.864	177.875	0	0	24.205	7.325
ENSG00000265018	AGAP12P	86.8228	-9.89385	1.45541	-6.79798	1.06093e-11	3.56031e-11	177.69	169.601	0	0	0.135	0
ENSG00000290898	AGAP12P	86.8228	-9.89385	1.45541	-6.79798	1.06093e-11	3.56031e-11	177.69	169.601	0	0	0	0
ENSG00000111452	ADGRD1	86.5959	-9.88997	1.45541	-6.79531	1.08083e-11	3.6256e-11	175.748	170.635	0	0	1.985	0.545
ENSG00000118849	RARRES1	86.8643	-9.89322	1.45599	-6.79483	1.08444e-11	3.63619e-11	159.241	188.216	0	0	0.12	0.175
ENSG00000039600	SOX30	86.4695	-9.88844	1.45575	-6.79268	1.10067e-11	3.68758e-11	183.516	162.362	0	0	0	0
ENSG00000131370	SH3BP5	86.5386	-9.8903	1.45689	-6.78865	1.13188e-11	3.78535e-11	195.168	150.987	0	0	303.42	242.96
ENSG00000254627	AL035078.2	85.8992	-9.87806	1.45549	-6.78675	1.14689e-11	3.83291e-11	170.893	172.704	0	0	0	0
ENSG00000114933	INO80D	85.846	-9.87627	1.45606	-6.78288	1.17806e-11	3.93381e-11	158.27	185.114	0	0	1.62	1.88
ENSG00000228935	AL353132.1	85.3663	-9.86923	1.45557	-6.78033	1.19905e-11	4.00062e-11	171.864	169.601	0	0	0.09	0.025
ENSG00000245526	MIR9-2HG	85.319	-9.86866	1.45563	-6.77967	1.20451e-11	4.01717e-11	174.777	166.499	0	0	1.975	1.97
ENSG00000249859	PVT1	86.1695	-9.88451	1.45816	-6.77874	1.2123e-11	4.0415e-11	201.965	142.713	0	0	63.185	24.36
ENSG00000075142	SRI	85.388	-9.87063	1.45633	-6.77775	1.22063e-11	4.06593e-11	186.429	155.123	0	0	136.955	189.19
ENSG00000155026	RSPH10B	85.2026	-9.86605	1.45565	-6.77777	1.22044e-11	4.06593e-11	166.038	174.772	0	0	0.21	0.145
ENSG00000152104	PTPN14	84.6598	-9.85819	1.45631	-6.7693	1.29411e-11	4.30183e-11	183.516	155.123	0	0	21.925	6.81
ENSG00000256596	AC026358.1	84.5691	-9.85474	1.45613	-6.76778	1.30773e-11	4.34357e-11	157.299	180.977	0	0	0.055	0
ENSG00000178882	RFLNA	84.5691	-9.85474	1.45613	-6.76778	1.30773e-11	4.34357e-11	157.299	180.977	0	0	0.03	0.265
ENSG00000169016	E2F6	84.792	-9.8609	1.45714	-6.76729	1.31219e-11	4.35123e-11	191.284	147.884	0	0	13.865	28.375
ENSG00000225830	ERCC6	84.269	-9.85103	1.45589	-6.76633	1.32091e-11	4.37656e-11	175.748	161.328	0	0	9.305	7
ENSG00000156869	FRRS1	84.1684	-9.84859	1.45576	-6.76527	1.33058e-11	4.40679e-11	166.038	170.635	0	0	4.7	1.465
ENSG00000249459	ZNF286B	84.121	-9.848	1.45575	-6.76491	1.33391e-11	4.4142e-11	168.951	167.533	0	0	0.105	0.03
ENSG00000290687	ZNF286B	84.121	-9.848	1.45575	-6.76491	1.33391e-11	4.4142e-11	168.951	167.533	0	0	0.15	0.145
ENSG00000147421	HMBOX1	83.9947	-9.84643	1.45601	-6.76262	1.35516e-11	4.48089e-11	176.719	159.26	0	0	22.135	6.72
ENSG00000200719	RNA5SP260	83.9947	-9.84643	1.45601	-6.76262	1.35516e-11	4.48089e-11	176.719	159.26	0	0	0	0
ENSG00000091513	TF	83.1658	-9.8313	1.4559	-6.75271	1.45108e-11	4.78633e-11	164.096	168.567	0	0	353.545	285.7
ENSG00000113391	ARB2A	83.7086	-9.8394	1.45722	-6.75217	1.45648e-11	4.80216e-11	146.619	188.216	0	0	8.735	3.48
ENSG00000291293	ENSG00000291293	82.9921	-9.82912	1.45617	-6.74999	1.47851e-11	4.86885e-11	174.777	157.191	0	0	0	0
ENSG00000139163	ETNK1	82.9863	-9.82784	1.45606	-6.74959	1.48262e-11	4.87844e-11	159.241	172.704	0	0	28.265	23.41
ENSG00000237541	HLA-DQA2	82.7494	-9.82486	1.45618	-6.74702	1.50913e-11	4.95963e-11	173.806	157.191	0	0	0	0
ENSG00000149090	PAMR1	82.7336	-9.82466	1.45624	-6.7466	1.51351e-11	4.97201e-11	174.777	156.157	0	0	0	0
ENSG00000253634	LOC102724710	82.6961	-9.82298	1.45602	-6.74647	1.51488e-11	4.9745e-11	161.183	169.601	0	0	0	0
ENSG00000215367	TMED11P	82.7593	-9.82378	1.45617	-6.7463	1.51668e-11	4.97836e-11	157.299	173.738	0	0	0	0
ENSG00000236778	INTS6-AS1	82.6014	-9.82179	1.45598	-6.74581	1.52179e-11	4.99313e-11	167.009	163.396	0	0	5.22	0.51
ENSG00000232079	LINC01697	82.2422	-9.81481	1.4562	-6.74	1.58381e-11	5.19452e-11	157.299	171.67	0	0	0.125	0.22
ENSG00000196383	OR4Q2	82.6903	-9.82179	1.45726	-6.7399	1.5849e-11	5.19599e-11	145.648	185.114	0	0	0	0
ENSG00000227863	LOC105375387	82.3054	-9.81562	1.45644	-6.73946	1.58973e-11	5.2097e-11	153.415	175.806	0	0	0	0
ENSG00000248676	AC083902.1	82.337	-9.81603	1.4566	-6.73899	1.59494e-11	5.22256e-11	151.473	177.875	0	0	0	0
ENSG00000138823	MTTP	82.337	-9.81603	1.4566	-6.73899	1.59494e-11	5.22256e-11	151.473	177.875	0	0	0.575	0.18
ENSG00000286614	ENSG00000286614	82.0153	-9.81071	1.45632	-6.73665	1.62075e-11	5.30494e-11	155.357	172.704	0	0	0.635	0.9
ENSG00000285838	AL646090.2	65.6375	-7.03765	1.0447	-6.73655	1.62186e-11	5.30643e-11	143.706	116.859	0.989817	0.995164	0.355	0.12
ENSG00000230621	AC068138.1	81.8574	-9.8087	1.45609	-6.73631	1.62461e-11	5.31328e-11	165.067	162.362	0	0	0	0
ENSG00000126785	RHOJ	81.8041	-9.8068	1.45652	-6.73304	1.66156e-11	5.42535e-11	152.444	174.772	0	0	14.225	4.315
ENSG00000203643	AC012456.1	81.8831	-9.80785	1.45697	-6.73167	1.67732e-11	5.47239e-11	147.589	179.943	0	0	0.035	0
ENSG00000160505	NLRP4	81.4567	-9.80235	1.45655	-6.72982	1.69875e-11	5.54009e-11	173.806	152.021	0	0	0	0
ENSG00000102531	FNDC3A	81.3818	-9.79898	1.45706	-6.72519	1.75369e-11	5.71465e-11	146.619	178.909	0	0	13.9	7.01
ENSG00000288755	ENSG00000288755	81.0127	-9.79296	1.45648	-6.72373	1.77131e-11	5.76743e-11	153.415	170.635	0	0	0	0
ENSG00000198590	APRG1	81.4941	-9.80387	1.45819	-6.72329	1.77663e-11	5.78244e-11	187.4	138.577	0	0	0.72	0.085
ENSG00000189221	MAOA	81.1391	-9.79464	1.45716	-6.72174	1.79566e-11	5.83732e-11	145.648	178.909	0	0	0.455	0.09
ENSG00000142949	PTPRF	98.2558	-10.0715	1.49845	-6.72127	1.80151e-11	5.85399e-11	158.27	234.753	0	0	19.29	9.775
ENSG00000228566	LOC124902439	80.6278	-9.78675	1.45628	-6.72037	1.81266e-11	5.88551e-11	161.183	161.328	0	0	0	0
ENSG00000271127	AP000526.1	80.1581	-9.77817	1.45637	-6.71405	1.8929e-11	6.13621e-11	158.27	162.362	0	0	0.295	0
ENSG00000287515	ENSG00000287515	80.2687	-9.77961	1.45663	-6.71386	1.89542e-11	6.14191e-11	151.473	169.601	0	0	0.215	0.21
ENSG00000259408	AC010809.2	79.8364	-9.77273	1.45643	-6.71005	1.94562e-11	6.29453e-11	162.154	157.191	0	0	0.065	0.225
ENSG00000259287	AC010809.1	79.8364	-9.77273	1.45643	-6.71005	1.94562e-11	6.29453e-11	162.154	157.191	0	0	0.295	0.105
ENSG00000182263	FIGN	80.1681	-9.77713	1.45759	-6.70775	1.97647e-11	6.38921e-11	141.764	178.909	0	0	3.11	0.905
ENSG00000225791	TRAM2-AS1	207.6	-9.70631	1.44752	-6.70547	2.00762e-11	6.48733e-11	397.132	432.276	0.989817	0	4.675	2.17
ENSG00000258803	LOC101927690	79.4358	-9.76621	1.45699	-6.70298	2.04205e-11	6.59595e-11	170.893	146.85	0	0	0	0
ENSG00000125741	OPA3	33.8587	-4.00386	0.597392	-6.70224	2.05253e-11	6.62716e-11	59.23	68.2542	1.97963	5.97098	4.755	12.27
ENSG00000248238	LINC02438	206.729	-9.70045	1.44743	-6.70185	2.05803e-11	6.64227e-11	402.958	422.969	0.989817	0	0	0
ENSG00000174371	EXO1	79.2246	-9.76219	1.45684	-6.70094	2.07081e-11	6.67554e-11	167.98	148.918	0	0	6.02	9.28
ENSG00000120549	KIAA1217	79.1871	-9.76043	1.45658	-6.70094	2.07081e-11	6.67554e-11	154.386	162.362	0	0	11.99	6.115
ENSG00000167632	TRAPPC9	78.9918	-9.75658	1.45675	-6.69748	2.12039e-11	6.82994e-11	150.502	165.465	0	0	11.89	8.685
ENSG00000283228	AC068547.1	78.9503	-9.7573	1.457	-6.69684	2.12969e-11	6.85173e-11	168.951	146.85	0	0	1.12	3.6
ENSG00000182389	CACNB4	78.9503	-9.7573	1.457	-6.69684	2.12969e-11	6.85173e-11	168.951	146.85	0	0	1.43	0.395
ENSG00000189195	BTBD8	78.6917	-9.75261	1.45709	-6.69321	2.18321e-11	7.00998e-11	168.951	145.816	0	0	1.855	0.065
ENSG00000114450	GNB4	78.828	-9.75317	1.4572	-6.6931	2.18498e-11	7.01288e-11	144.677	170.635	0	0	26.015	18.13
ENSG00000242176	RPL39P31	77.9793	-9.73931	1.45703	-6.68436	2.31938e-11	7.42367e-11	165.067	146.85	0	0	0	0
ENSG00000241163	LINC00877	78.0208	-9.73858	1.45705	-6.68379	2.32848e-11	7.44691e-11	146.619	165.465	0	0	0.055	0
ENSG00000166441	RPL27A	77.8471	-9.73626	1.45675	-6.68353	2.33258e-11	7.45414e-11	157.299	154.089	0	0	1778.79	2287.76
ENSG00000254665	AC091053.1	77.8471	-9.73626	1.45675	-6.68353	2.33258e-11	7.45414e-11	157.299	154.089	0	0	0	0
ENSG00000196715	VKORC1L1	77.7997	-9.73563	1.45683	-6.68274	2.34519e-11	7.48853e-11	160.212	150.987	0	0	10.915	24.35
ENSG00000104714	ERICH1	77.7623	-9.73383	1.45706	-6.68047	2.38171e-11	7.59915e-11	146.619	164.431	0	0	32.49	23.665
ENSG00000215483	LINC00598	63.2529	-6.98146	1.04508	-6.68031	2.38437e-11	7.60464e-11	115.547	135.474	0	1.99033	0.245	0.15
ENSG00000003509	NDUFAF7	77.8096	-9.73448	1.45728	-6.67988	2.39139e-11	7.62349e-11	143.706	167.533	0	0	17.88	11.225
ENSG00000207930	MIR603	77.4248	-9.728	1.45686	-6.67737	2.43272e-11	7.74969e-11	151.473	158.226	0	0	0	0
ENSG00000162772	ATF3	201.095	-9.66124	1.44764	-6.67381	2.49254e-11	7.93088e-11	415.581	387.808	0.989817	0	52.045	52.015
ENSG00000257636	G2E3-AS1	77.261	-9.7245	1.45715	-6.67366	2.49498e-11	7.93556e-11	145.648	163.396	0	0	3.5	3.17
ENSG00000240445	FOXO3B	76.8445	-9.71756	1.45693	-6.66989	2.55998e-11	8.1327e-11	155.357	152.021	0	0	2.845	3.085
ENSG00000131626	PPFIA1	76.7182	-9.71584	1.4573	-6.66701	2.6107e-11	8.28409e-11	163.125	143.747	0	0	58.72	37.28
ENSG00000254604	AP002336.2	76.7182	-9.71584	1.4573	-6.66701	2.6107e-11	8.28409e-11	163.125	143.747	0	0	0.48	0
ENSG00000264151	LOC107985126	76.586	-9.71275	1.45698	-6.66634	2.62268e-11	8.31886e-11	155.357	150.987	0	0	0.1	0
ENSG00000182870	GALNT9	76.3432	-9.70813	1.45702	-6.663	2.68295e-11	8.50004e-11	154.386	150.987	0	0	0	0
ENSG00000067057	PFKP	76.3649	-9.70967	1.45803	-6.65946	2.74833e-11	8.69697e-11	168.951	136.508	0	0	151.2	159.72
ENSG00000114867	EIF4G1	75.8735	-9.69906	1.45709	-6.65644	2.80548e-11	8.87434e-11	151.473	152.021	0	0	147.91	417.01
ENSG00000067066	SP100	76.1104	-9.70235	1.45797	-6.6547	2.83877e-11	8.97614e-11	136.909	167.533	0	0	20.81	18.055
ENSG00000270249	AC093668.1	55.7963	-2.20823	0.331985	-6.65161	2.89911e-11	9.15623e-11	88.3595	95.1422	22.7658	16.9178	0.08	0.4
ENSG00000168255	POLR2J3	55.7963	-2.20823	0.331985	-6.65161	2.89911e-11	9.15623e-11	88.3595	95.1422	22.7658	16.9178	43.175	33.51
ENSG00000254495	AP000487.2	75.1985	-9.68708	1.45768	-6.64554	3.02108e-11	9.51545e-11	161.183	139.611	0	0	0	0
ENSG00000163864	NMNAT3	75.1827	-9.68686	1.45778	-6.64496	3.03304e-11	9.54942e-11	162.154	138.577	0	0	0.32	0.04
ENSG00000286229	ENSG00000286229	75.0447	-9.6823	1.45776	-6.64192	3.09617e-11	9.7444e-11	138.851	161.328	0	0	0	0
ENSG00000089692	LAG3	75.1236	-9.68344	1.4583	-6.64024	3.13175e-11	9.84871e-11	133.996	166.499	0	0	0.595	0.115
ENSG00000266501	ATG12P1	74.4861	-9.67316	1.45763	-6.63621	3.21843e-11	1.01135e-10	157.299	140.645	0	0	0.36	0.505
ENSG00000248869	LINC02511	61.2509	-6.93651	1.04538	-6.63538	3.23672e-11	1.0167e-10	127.199	115.825	1.97963	0	0.035	0.2
ENSG00000148468	FAM171A1	74.5118	-9.67217	1.45769	-6.63527	3.23917e-11	1.01707e-10	139.822	158.226	0	0	3.515	1.265
ENSG00000054965	FAM168A	74.4071	-9.67203	1.4581	-6.63332	3.28212e-11	1.02976e-10	162.154	135.474	0	0	18.385	8.325
ENSG00000185010	F8	74.2375	-9.66697	1.45764	-6.63193	3.31321e-11	1.03905e-10	140.793	156.157	0	0	1.41	2.12
ENSG00000289174	ENSG00000289174	74.1269	-9.66542	1.45742	-6.63187	3.31469e-11	1.03905e-10	147.589	148.918	0	0	0	0
ENSG00000293489	ENSG00000293489	73.8526	-9.66021	1.45747	-6.62804	3.40166e-11	1.06438e-10	148.56	146.85	0	0	0.12	0.05
ENSG00000287682	ENSG00000287682	74.0263	-9.66266	1.45787	-6.62794	3.40393e-11	1.06468e-10	137.88	158.226	0	0	0	0
ENSG00000165966	PDZRN4	73.9374	-9.66274	1.45799	-6.62745	3.41537e-11	1.06785e-10	159.241	136.508	0	0	0	0.02
ENSG00000226453	LINC02542	73.7894	-9.65932	1.45758	-6.62695	3.42696e-11	1.07106e-10	152.444	142.713	0	0	0	0
ENSG00000233782	ZNF90P3	73.7046	-9.65675	1.45763	-6.62495	3.47362e-11	1.08439e-10	141.764	153.055	0	0	0.05	0.05
ENSG00000277058	HNRNPCL3	73.5625	-9.65475	1.45757	-6.62384	3.4998e-11	1.09214e-10	150.502	143.747	0	0	0	0
ENSG00000156502	SUPV3L1	73.8309	-9.65857	1.45826	-6.62336	3.51125e-11	1.09529e-10	133.996	161.328	0	0	22.49	28.28
ENSG00000106526	ACTR3C	73.8783	-9.65927	1.45863	-6.62217	3.53965e-11	1.10372e-10	131.083	164.431	0	0	0.02	0
ENSG00000132436	FIGNL1	73.225	-9.64859	1.45793	-6.61802	3.64043e-11	1.1334e-10	155.357	137.543	0	0	24.97	15.61
ENSG00000290114	ENSG00000290114	73.225	-9.64859	1.45793	-6.61802	3.64043e-11	1.1334e-10	155.357	137.543	0	0	2.61	0.545
ENSG00000168228	ZCCHC4	72.998	-9.64398	1.45787	-6.61512	3.71252e-11	1.1554e-10	153.415	138.577	0	0	2.975	2.52
ENSG00000231953	AL031432.1	73.377	-9.64944	1.45873	-6.61494	3.717e-11	1.15635e-10	130.112	163.396	0	0	0	0.06
ENSG00000165061	ZMAT4	73.0711	-9.64367	1.45836	-6.61269	3.77407e-11	1.17321e-10	133.025	159.26	0	0	0	0
ENSG00000276197	ENSG00000276197	42.1089	-5.79567	0.876911	-6.60919	3.86439e-11	1.20036e-10	79.6207	85.8348	0.989817	1.99033	0.93	0.895
ENSG00000186297	GABRA5	72.3487	-9.63053	1.45777	-6.60634	3.93928e-11	1.22315e-10	145.648	143.747	0	0	0	0.025
ENSG00000226330	PPP1R15B-AS1	72.2224	-9.62871	1.45814	-6.60342	4.01769e-11	1.24702e-10	153.415	135.474	0	0	0.13	0.255
ENSG00000164022	AIMP1	72.2008	-9.62701	1.45793	-6.6032	4.02377e-11	1.24843e-10	138.851	149.952	0	0	46.025	60.05
ENSG00000179412	HNRNPCL4	71.9896	-9.62256	1.45812	-6.59929	4.1314e-11	1.28035e-10	135.938	152.021	0	0	0.035	0
ENSG00000214944	ARHGEF28	71.8475	-9.62051	1.45787	-6.59901	4.13925e-11	1.2823e-10	144.677	142.713	0	0	0.99	0.345
ENSG00000285090	AC002074.1	72.7594	-9.63669	1.46042	-6.59858	4.15118e-11	1.2855e-10	120.402	170.635	0	0	0	0.055
ENSG00000285815	GET1-SH3BGR	59.711	-6.89792	1.04614	-6.5937	4.29e-11	1.32596e-10	110.692	126.167	0.989817	0.995164	3.945	1.505
ENSG00000170927	PKHD1	44.2078	-2.68151	0.406684	-6.59359	4.29328e-11	1.32646e-10	64.0849	88.9373	13.8574	9.95164	0.01	0
ENSG00000155657	TTN	59.5517	-6.89524	1.04585	-6.59293	4.31236e-11	1.33185e-10	120.402	115.825	1.97963	0	0.085	0.02
ENSG00000226409	LOC102723341	71.3778	-9.61087	1.45797	-6.59196	4.34067e-11	1.34008e-10	141.764	143.747	0	0	3.82	2.475
ENSG00000166979	EVA1C	71.5989	-9.61414	1.45892	-6.58991	4.40087e-11	1.35763e-10	128.17	158.226	0	0	4.485	1.575
ENSG00000104866	PPP1R37	71.056	-9.60476	1.45809	-6.58724	4.48089e-11	1.38022e-10	145.648	138.577	0	0	37.44	23.375
ENSG00000135763	URB2	70.9771	-9.6036	1.45837	-6.58514	4.5445e-11	1.39928e-10	150.502	133.406	0	0	3.225	10.87
ENSG00000172296	SPTLC3	184.171	-9.53355	1.44807	-6.58361	4.59168e-11	1.41327e-10	359.264	376.432	0.989817	0	1.65	0.465
ENSG00000017260	ATP2C1	70.7759	-9.59781	1.45858	-6.58022	4.69747e-11	1.44528e-10	131.083	152.021	0	0	53.465	36.58
ENSG00000140937	CDH11	70.5706	-9.59478	1.45816	-6.58005	4.70286e-11	1.44639e-10	143.706	138.577	0	0	0	0.015
ENSG00000291189	ENSG00000291189	70.8074	-9.59829	1.45879	-6.57962	4.7166e-11	1.45006e-10	129.141	154.089	0	0	0.14	0.03
ENSG00000087095	NLK	70.243	-9.58708	1.45853	-6.57312	4.92725e-11	1.51138e-10	132.054	148.918	0	0	14.71	14.955
ENSG00000160218	TRAPPC10	69.9213	-9.58086	1.45834	-6.56969	5.04195e-11	1.54248e-10	135.938	143.747	0	0	14.065	15.735
ENSG00000092969	TGFB2	69.9687	-9.58156	1.45848	-6.56955	5.04687e-11	1.5434e-10	133.025	146.85	0	0	0.145	0.155
ENSG00000058404	CAMK2B	69.6312	-9.57509	1.45834	-6.56573	5.17781e-11	1.58165e-10	137.88	140.645	0	0	7.985	3.27
ENSG00000247134	LOC105379362	69.7575	-9.57698	1.45872	-6.56534	5.19131e-11	1.58518e-10	130.112	148.918	0	0	28.955	14.89
ENSG00000258406	TUBBP3	69.2088	-9.56585	1.45862	-6.55817	5.44739e-11	1.66212e-10	132.054	144.782	0	0	0	0
ENSG00000128815	WDFY4	69.3036	-9.56731	1.45913	-6.55684	5.49604e-11	1.67507e-10	126.228	150.987	0	0	0.245	0.03
ENSG00000241577	AC060234.3	69.3036	-9.56731	1.45913	-6.55684	5.49604e-11	1.67507e-10	126.228	150.987	0	0	0	0
ENSG00000278097	AC243829.5	68.9187	-9.56002	1.45856	-6.55442	5.58579e-11	1.70179e-10	133.996	141.679	0	0	0	0
ENSG00000288035	ENSG00000288035	178.995	-9.49218	1.44833	-6.55387	5.60645e-11	1.70744e-10	343.728	371.261	0.989817	0	0	0
ENSG00000156049	GNA14	68.8082	-9.55836	1.45856	-6.55327	5.6289e-11	1.71299e-10	140.793	134.44	0	0	0	0
ENSG00000231373	GNA14-AS1	68.8082	-9.55836	1.45856	-6.55327	5.6289e-11	1.71299e-10	140.793	134.44	0	0	0	0
ENSG00000237292	LINC01732	68.597	-9.55369	1.45856	-6.55007	5.75112e-11	1.74953e-10	137.88	136.508	0	0	0	0
ENSG00000236284	VN1R31P	68.6818	-9.55643	1.45914	-6.54935	5.7788e-11	1.75729e-10	148.56	126.167	0	0	0	0
ENSG00000168734	PKIG	68.4332	-9.54973	1.45871	-6.54669	5.88252e-11	1.78614e-10	132.054	141.679	0	0	61.15	27.905
ENSG00000237735	AF130359.1	48.9176	-2.36874	0.361832	-6.54652	5.88931e-11	1.78686e-10	87.3885	76.5274	16.8269	14.9275	0	0
ENSG00000013619	MAMLD1	68.6187	-9.55543	1.45967	-6.54631	5.89752e-11	1.78869e-10	152.444	122.03	0	0	9.52	6.445
ENSG00000253398	AC021733.1	68.5122	-9.55094	1.45905	-6.54602	5.90917e-11	1.79155e-10	127.199	146.85	0	0	0	0
ENSG00000121310	ECHDC2	68.4391	-9.55128	1.45915	-6.54579	5.91814e-11	1.79159e-10	147.589	126.167	0	0	0.05	0.025
ENSG00000231866	LOC100652967	68.4391	-9.55128	1.45915	-6.54579	5.91814e-11	1.79159e-10	147.589	126.167	0	0	0	0
ENSG00000116171	SCP2	68.4391	-9.55128	1.45915	-6.54579	5.91814e-11	1.79159e-10	147.589	126.167	0	0	54.255	48.315
ENSG00000264834	MIR1273F	68.4391	-9.55128	1.45915	-6.54579	5.91814e-11	1.79159e-10	147.589	126.167	0	0	0	0
ENSG00000185046	ANKS1B	68.6227	-9.5527	1.45993	-6.54325	6.01957e-11	1.82161e-10	120.402	154.089	0	0	27.34	9.48
ENSG00000153029	MR1	68.1747	-9.54431	1.45875	-6.54282	6.03704e-11	1.82538e-10	132.054	140.645	0	0	15.23	8.055
ENSG00000164867	NOS3	68.1747	-9.54431	1.45875	-6.54282	6.03704e-11	1.82538e-10	132.054	140.645	0	0	0.015	0
ENSG00000100068	LRP5L	68.2063	-9.5448	1.45884	-6.54272	6.04103e-11	1.82538e-10	130.112	142.713	0	0	1.31	0
ENSG00000290796	LRP5L	68.2063	-9.5448	1.45884	-6.54272	6.04103e-11	1.82538e-10	130.112	142.713	0	0	1.33	1.17
ENSG00000186918	ZNF395	67.9161	-9.53888	1.45879	-6.53892	6.1966e-11	1.8689e-10	132.054	139.611	0	0	28.265	14.66
ENSG00000214050	FBXO16	67.9161	-9.53888	1.45879	-6.53892	6.1966e-11	1.8689e-10	132.054	139.611	0	0	7.53	5.315
ENSG00000175198	PCCA	67.9477	-9.53936	1.45887	-6.53886	6.1989e-11	1.8689e-10	130.112	141.679	0	0	16.67	7.23
ENSG00000089195	TRMT6	67.4997	-9.531	1.45904	-6.53239	6.47274e-11	1.94928e-10	141.764	128.235	0	0	8.435	38.91
ENSG00000123096	SSPN	67.4149	-9.52819	1.4589	-6.53107	6.52997e-11	1.96579e-10	131.083	138.577	0	0	1.875	0.405
ENSG00000225680	AL163953.1	67.0774	-9.52148	1.45893	-6.52636	6.7386e-11	2.02708e-10	135.938	132.372	0	0	0	0
ENSG00000286878	ENSG00000286878	67.6675	-9.53224	1.46073	-6.52569	6.76895e-11	2.03546e-10	115.547	155.123	0	0	0	0
ENSG00000274680	MYO5BP1	67.0142	-9.5205	1.45909	-6.52495	6.80253e-11	2.0448e-10	139.822	128.235	0	0	0	0
ENSG00000256234	ITPR2-AS1	66.9294	-9.51767	1.45906	-6.52316	6.88394e-11	2.0685e-10	129.141	138.577	0	0	0.18	0
ENSG00000103888	CEMIP	66.4971	-9.50943	1.45928	-6.5165	7.19653e-11	2.15763e-10	139.822	126.167	0	0	4.065	2.58
ENSG00000228501	RPL15P18	66.4439	-9.50707	1.45923	-6.51515	7.26183e-11	2.1764e-10	127.199	138.577	0	0	0.165	0.105
ENSG00000287039	ENSG00000287039	66.3649	-9.50584	1.45908	-6.51495	7.2716e-11	2.17852e-10	132.054	133.406	0	0	0	0
ENSG00000009335	UBE3C	66.8919	-9.5157	1.46064	-6.51474	7.28155e-11	2.1807e-10	115.547	152.021	0	0	43.445	54.07
ENSG00000236417	CTSLP1	66.5386	-9.50858	1.45974	-6.51387	7.32393e-11	2.19258e-10	121.373	144.782	0	0	0	0
ENSG00000255750	AC022509.1	65.9268	-9.49589	1.4593	-6.50717	7.65808e-11	2.29007e-10	127.199	136.508	0	0	0.43	0
ENSG00000250280	AC026124.1	65.9484	-9.49776	1.45968	-6.50673	7.68048e-11	2.29593e-10	141.764	122.03	0	0	0.015	0
ENSG00000285679	AC097626.1	66.0806	-9.50127	1.46071	-6.50456	7.79191e-11	2.32752e-10	149.531	114.791	0	0	1.555	0.13
ENSG00000083844	ZNF264	65.7373	-9.49291	1.45951	-6.50416	7.81296e-11	2.33295e-10	138.851	124.099	0	0	5.625	4.64
ENSG00000248359	AC010280.1	65.5577	-9.48853	1.45932	-6.50203	7.92438e-11	2.36314e-10	133.996	128.235	0	0	0	0
ENSG00000050030	NEXMIF	65.8537	-9.4962	1.46052	-6.50195	7.92866e-11	2.36314e-10	147.589	115.825	0	0	0	0
ENSG00000226846	LINC00348	65.5577	-9.48853	1.45932	-6.50203	7.92438e-11	2.36314e-10	133.996	128.235	0	0	0	0
ENSG00000264247	ZNF407-AS1	170.686	-9.42514	1.44959	-6.50196	7.92818e-11	2.36314e-10	377.713	304.041	0.989817	0	12.95	8.44
ENSG00000186479	RGS7BP	65.5677	-9.48719	1.46026	-6.49692	8.19806e-11	2.43894e-10	117.489	144.782	0	0	0	0
ENSG00000223504	LOC102723883	65.1412	-9.48032	1.46034	-6.49186	8.47855e-11	2.52054e-10	143.706	116.859	0	0	0	0
ENSG00000174482	LINGO2	64.9459	-9.47568	1.45995	-6.4904	8.56077e-11	2.54218e-10	139.822	119.962	0	0	0.37	0.075
ENSG00000234156	AL162254.1	64.8137	-9.47202	1.45949	-6.48994	8.58678e-11	2.54804e-10	132.054	127.201	0	0	0.06	0
ENSG00000095015	MAP3K1	64.6815	-9.46833	1.45963	-6.48679	8.7685e-11	2.60101e-10	124.286	134.44	0	0	20.2	7.82
ENSG00000111802	TDP2	64.5709	-9.46656	1.45954	-6.48598	8.8157e-11	2.61406e-10	131.083	127.201	0	0	28.125	26.92
ENSG00000237480	AL355306.2	64.5394	-9.46605	1.45961	-6.48532	8.85466e-11	2.62465e-10	133.025	125.133	0	0	0	0.025
ENSG00000239855	IGKV1-6	64.265	-9.46006	1.45976	-6.48055	9.13892e-11	2.70593e-10	133.996	123.064	0	0	0	0
ENSG00000134030	CTIF	64.3972	-9.46372	1.46048	-6.47985	9.1814e-11	2.71752e-10	141.764	115.825	0	0	29.82	5.735
ENSG00000120029	ARMH3	64.3539	-9.46001	1.461	-6.47503	9.47955e-11	2.80474e-10	112.634	144.782	0	0	12.805	8.085
ENSG00000137274	BPHL	63.9059	-9.45108	1.45976	-6.4744	9.51917e-11	2.81441e-10	124.286	131.338	0	0	41.12	35.02
ENSG00000228170	AL031963.1	63.9059	-9.45108	1.45976	-6.4744	9.51917e-11	2.81441e-10	124.286	131.338	0	0	0.49	0
ENSG00000130988	RGN	64.0006	-9.45263	1.46017	-6.47365	9.56648e-11	2.82736e-10	118.46	137.543	0	0	0	0
ENSG00000222032	AC112721.2	63.7421	-9.44684	1.46019	-6.4696	9.82623e-11	2.90096e-10	118.46	136.508	0	0	0	0.675
ENSG00000241490	AC093010.2	62.3073	-9.41515	1.46016	-6.44804	1.13308e-10	3.32816e-10	127.199	122.03	0	0	0	0
ENSG00000174255	ZNF80	62.3073	-9.41515	1.46016	-6.44804	1.13308e-10	3.32816e-10	127.199	122.03	0	0	0	0
ENSG00000165757	JCAD	62.3447	-9.4173	1.46162	-6.44305	1.17099e-10	3.43828e-10	140.793	108.586	0	0	2.41	1.345
ENSG00000284237	LINC02767	62.0113	-9.40696	1.46084	-6.43943	1.19927e-10	3.51366e-10	113.605	134.44	0	0	0.04	0.01
ENSG00000185721	DRG1	61.3837	-9.39309	1.46041	-6.43182	1.26087e-10	3.68616e-10	120.402	125.133	0	0	27.49	55.53
ENSG00000184708	EIF4ENIF1	61.3837	-9.39309	1.46041	-6.43182	1.26087e-10	3.68616e-10	120.402	125.133	0	0	8.85	10.78
ENSG00000240591	AL096701.3	61.3837	-9.39309	1.46041	-6.43182	1.26087e-10	3.68616e-10	120.402	125.133	0	0	0.105	0.07
ENSG00000169744	LDB2	158.042	-9.31266	1.44899	-6.42699	1.30158e-10	3.80242e-10	312.657	318.52	0.989817	0	0.04	0
ENSG00000266602	AC008109.1	61.0619	-9.38598	1.4605	-6.42658	1.3051e-10	3.81134e-10	124.286	119.962	0	0	0.105	0.04
ENSG00000283303	AC073869.5	60.9988	-9.38491	1.46071	-6.42487	1.31978e-10	3.85004e-10	128.17	115.825	0	0	0	0
ENSG00000233087	RAB6D	60.9988	-9.38491	1.46071	-6.42487	1.31978e-10	3.85004e-10	128.17	115.825	0	0	0	0.1
ENSG00000212186	RNU6-258P	61.0087	-9.38343	1.46113	-6.42202	1.34475e-10	3.92146e-10	111.663	132.372	0	0	0	0
ENSG00000116604	MEF2D	60.7186	-9.3768	1.46094	-6.41833	1.37779e-10	4.01349e-10	113.605	129.269	0	0	93.49	39.315
ENSG00000281613	AL365214.3	60.5449	-9.37383	1.46068	-6.41745	1.38579e-10	4.03389e-10	124.286	117.894	0	0	0	0
ENSG00000251258	RFPL4B	60.5449	-9.37383	1.46068	-6.41745	1.38579e-10	4.03389e-10	124.286	117.894	0	0	0	0
ENSG00000289397	ENSG00000289397	60.3969	-9.3696	1.46073	-6.41434	1.41433e-10	4.10957e-10	117.489	124.099	0	0	0.39	0
ENSG00000289083	LINC02256	60.3969	-9.3696	1.46073	-6.41434	1.41433e-10	4.10957e-10	117.489	124.099	0	0	1.71	0.825
ENSG00000230011	CTSLP4	60.4443	-9.37042	1.46089	-6.41418	1.41584e-10	4.1125e-10	114.576	127.201	0	0	0	0
ENSG00000259475	SYNM-AS1	60.46	-9.3707	1.46097	-6.41402	1.41735e-10	4.11392e-10	113.605	128.235	0	0	0.235	0.225
ENSG00000261273	AC138512.1	60.46	-9.3707	1.46097	-6.41402	1.41735e-10	4.11392e-10	113.605	128.235	0	0	0.03	0
ENSG00000290615	RAB6C-AS1	60.1541	-9.36374	1.46082	-6.40992	1.45598e-10	4.2215e-10	116.518	124.099	0	0	0	0.03
ENSG00000222014	RAB6C	60.1541	-9.36374	1.46082	-6.40992	1.45598e-10	4.2215e-10	116.518	124.099	0	0	1.33	0.415
ENSG00000123609	NMI	60.1225	-9.3632	1.46076	-6.40981	1.45701e-10	4.22251e-10	118.46	122.03	0	0	3.72	3.83
ENSG00000185739	SRL	60.9573	-9.38549	1.46425	-6.40977	1.45737e-10	4.22251e-10	146.619	97.2105	0	0	0.015	0.04
ENSG00000251526	LINC02435	60.0594	-9.36211	1.46079	-6.40894	1.46536e-10	4.24415e-10	122.344	117.894	0	0	0.22	0
ENSG00000171843	MLLT3	52.7778	-6.71951	1.04901	-6.40557	1.4981e-10	4.33588e-10	107.779	101.347	0.989817	0.995164	0	0.025
ENSG00000288262	ZNF73P	59.9114	-9.35785	1.46092	-6.40546	1.49915e-10	4.33735e-10	115.547	124.099	0	0	0.44	0.09
ENSG00000173678	SPDYE2B	59.8482	-9.35676	1.46082	-6.40513	1.50238e-10	4.34514e-10	119.431	119.962	0	0	4.32	1.73
ENSG00000131845	ZNF304	59.9904	-9.35924	1.46132	-6.40464	1.50722e-10	4.3576e-10	110.692	129.269	0	0	3.54	3.105
ENSG00000196511	TPK1	59.8008	-9.35594	1.46088	-6.40431	1.51052e-10	4.36559e-10	122.344	116.859	0	0	3.205	2.46
ENSG00000224577	LINC01117	60.0693	-9.36066	1.46204	-6.40246	1.52892e-10	4.41718e-10	105.837	134.44	0	0	0.44	0.175
ENSG00000159259	CHAF1B	59.7061	-9.35429	1.46135	-6.40114	1.54221e-10	4.45398e-10	128.17	110.655	0	0	5.6	5.215
ENSG00000276855	AC015922.3	59.3785	-9.34518	1.461	-6.39645	1.59032e-10	4.58478e-10	116.518	120.996	0	0	2.375	1.515
ENSG00000233090	AC015922.1	59.3785	-9.34518	1.461	-6.39645	1.59032e-10	4.58478e-10	116.518	120.996	0	0	0	0.405
ENSG00000265519	AC015922.2	59.3785	-9.34518	1.461	-6.39645	1.59032e-10	4.58478e-10	116.518	120.996	0	0	0.205	0.58
ENSG00000175029	CTBP2	153.31	-9.26927	1.44931	-6.39563	1.59889e-10	4.60783e-10	317.512	294.734	0	0.995164	64.235	26.05
ENSG00000165837	ERICH6B	59.5049	-9.34741	1.4616	-6.39534	1.60188e-10	4.61316e-10	108.75	129.269	0	0	0	0
ENSG00000116698	SMG7	59.1674	-9.33977	1.46117	-6.39198	1.63756e-10	4.71257e-10	113.605	123.064	0	0	34.125	26.165
ENSG00000116701	NCF2	59.1674	-9.33977	1.46117	-6.39198	1.63756e-10	4.71257e-10	113.605	123.064	0	0	0.02	0
ENSG00000287616	ENSG00000287616	59.1989	-9.34033	1.46131	-6.39175	1.63995e-10	4.71776e-10	111.663	125.133	0	0	0.085	0
ENSG00000185437	SH3BGR	59.2147	-9.34061	1.4614	-6.39156	1.64204e-10	4.7221e-10	110.692	126.167	0	0	7.98	2.06
ENSG00000237298	TTN-AS1	59.0568	-9.33784	1.46109	-6.39099	1.64818e-10	4.73808e-10	120.402	115.825	0	0	3.67	1.65
ENSG00000168036	CTNNB1	58.7983	-9.33156	1.46119	-6.38627	1.6998e-10	4.87954e-10	120.402	114.791	0	0	526.395	476.33
ENSG00000279445	OR4N3BP	58.6877	-9.32959	1.4618	-6.38224	1.74511e-10	5.00606e-10	127.199	107.552	0	0	0	0
ENSG00000185250	PPIL6	58.6403	-9.32872	1.46227	-6.3796	1.77547e-10	5.09135e-10	130.112	104.45	0	0	1.91	0.53
ENSG00000101452	DHX35	58.3602	-9.32034	1.46129	-6.37817	1.79215e-10	5.13736e-10	115.547	117.894	0	0	8.845	9.365
ENSG00000280270	AC068299.1	58.5181	-9.32317	1.46206	-6.37673	1.80911e-10	5.18416e-10	105.837	128.235	0	0	0	0
ENSG00000153820	SPHKAP	58.2338	-9.31809	1.46163	-6.37515	1.82784e-10	5.23598e-10	123.315	109.62	0	0	0	0
ENSG00000218305	CDC14C	57.6161	-9.30177	1.46153	-6.3644	1.96059e-10	5.60041e-10	113.605	116.859	0	0	0	0
ENSG00000222598	RNU2-49P	57.553	-9.30064	1.46157	-6.36345	1.97278e-10	5.63324e-10	117.489	112.723	0	0	0	0
ENSG00000179314	WSCD1	57.5214	-9.30007	1.46168	-6.36261	1.98352e-10	5.65991e-10	119.431	110.655	0	0	0.12	0
ENSG00000111203	ITFG2	57.4208	-9.29648	1.46176	-6.3598	2.02016e-10	5.76041e-10	109.721	119.962	0	0	18.445	34.035
ENSG00000092421	SEMA6A	57.1464	-9.28974	1.46176	-6.35519	2.08173e-10	5.92554e-10	110.692	117.894	0	0	37.525	17.54
ENSG00000113384	GOLPH3	57.2096	-9.2909	1.46205	-6.35472	2.08804e-10	5.93934e-10	106.808	122.03	0	0	43.705	54.105
ENSG00000137075	RNF38	57.2096	-9.2909	1.46205	-6.35472	2.08804e-10	5.93934e-10	106.808	122.03	0	0	11.665	7.78
ENSG00000101639	CEP192	57.2254	-9.29119	1.46215	-6.35446	2.09165e-10	5.9475e-10	105.837	123.064	0	0	18.135	3.615
ENSG00000196872	CRACDL	57.2728	-9.29207	1.46256	-6.35328	2.10772e-10	5.98901e-10	102.924	126.167	0	0	0	0.08
ENSG00000198108	CHSY3	57.109	-9.28743	1.46373	-6.34506	2.22338e-10	6.30879e-10	97.0984	131.338	0	0	0.69	1.975
ENSG00000244694	PTCHD4	56.3866	-9.27049	1.46199	-6.34102	2.28252e-10	6.46529e-10	109.721	115.825	0	0	4.355	3.09
ENSG00000196943	NOP9	56.4182	-9.27107	1.46209	-6.34096	2.28332e-10	6.46529e-10	107.779	117.894	0	0	8.79	16.705
ENSG00000213906	LTB4R2	56.4182	-9.27107	1.46209	-6.34096	2.28332e-10	6.46529e-10	107.779	117.894	0	0	5.465	1.47
ENSG00000136305	CIDEB	56.4182	-9.27107	1.46209	-6.34096	2.28332e-10	6.46529e-10	107.779	117.894	0	0	2.13	2.395
ENSG00000182831	HAPSTR1	56.5287	-9.27315	1.46291	-6.33883	2.3151e-10	6.55298e-10	100.982	125.133	0	0	21.36	21.82
ENSG00000245768	AC092378.1	56.1813	-9.26668	1.4627	-6.33533	2.36832e-10	6.70129e-10	122.344	102.381	0	0	0	0
ENSG00000082397	EPB41L3	56.0175	-9.26187	1.46219	-6.33425	2.38498e-10	6.74607e-10	116.518	107.552	0	0	64.18	30.535
ENSG00000290412	ENSG00000290412	55.6426	-9.25127	1.46227	-6.32667	2.50516e-10	7.07857e-10	107.779	114.791	0	0	0	0
ENSG00000257391	AC126763.1	55.6742	-9.25186	1.46239	-6.32655	2.50705e-10	7.08144e-10	105.837	116.859	0	0	0.1	0.185
ENSG00000250482	DUX4L51	55.5794	-9.25009	1.4622	-6.32615	2.51359e-10	7.0925e-10	111.663	110.655	0	0	0	0
[truncated: 1,959 more rows]

## Sheet: DIff.4C.DESeq.1.5.upreg
GeneID	gene_name	baseMean	log2FoldChange	lfcSE	stat	pvalue	padj	Plastic.rep1	Plastic.rep2	Matrigel.rep1	Matrigel.rep2	Plastic.TPM	Matrigel.TPM
[truncated: 2,797 more rows]

[truncated: 2 more sheets: DIff.4C.DESeq.2.0.upreg, DIff.4C.DESeq.all]
